# Supplementary material for: Adaptation of Group A Streptococcus to Human Amniotic Fluid
Source: PLoS One. 2010 Mar 23;5(3):e9785. doi: 10.1371/journal.pone.0009785 (PMC2843714; doi:10.1371/journal.pone.0009785)
Supplement: Table S1 — Differential expression of all GAS genes in response to AF. Changes in transcription of GAS genes upon contact with amniotic fluid. All changes detected in transcription of GAS in response to amniotic fluid. Values represent fold change in expression in amniotic fluid compared to expression in THY; ML, mid-logarithmic growth phase; LL, late-logarithmic growth phase; S, stationary growth phase; cut-off two fold change with P value less than 0.05. Positive values represent genes up-regulated in AF (orange), negative values represent down-regulated (green, better expressed in THY) genes. Rows marked grey denote transcripts not detected during the experiment. (0.62 MB XLS) [file pone.0009785.s001.xls]

## Sheet: Analysis table from array assis
sorter	6180	SF370	Locus	ML	ML (P)	LL	LL (P)	S	S (P)	Functional category	Functional subcategory	sorter	Descriptions	COG(s)	TIGR Locus
1	M28_Spy0001	SPy0002	dnaA	1.11581	0.0208783	1.05894	0.320969	1.15182	0.175278	Cellular processes	DNA replication, recombination, and repair	1	Chromosomal replication initiator protein dnaA	COG0593L	NT13SP0001
2	M28_Spy0002	SPy0003	dnaN	-1.01234	0.899315	-1.22833	0.000521698	-1.04685	0.592985	Cellular processes	DNA replication, recombination, and repair	2	DNA polymerase III, beta chain	COG0592L	NT13SP0002
3	M28_Spy0003	SPy0004	-	1.73527	0.000536205	1.42475	0.0118891	1.70387	0.00086102	Hypothetical	Hypothetical	3	Hypothetical cytosolic protein	-	NT13SP0003
4	M28_Spy0004	SPy0006	-	1.05109	0.480502	-1.28836	0.0123401	-1.08216	0.482746	Hypothetical	General function predicted only	4	GTP-binding protein, probable translation factor	COG0012J	NT13SP0004
5	M28_Spy0005	SPy0007	pth	-1.36882	0.0957566	-1.5625	0.00196061	1.25205	0.113653	Cellular processes	Protein synthesis	5	Peptidyl-tRNA hydrolase	-	NT13SP0005
6	M28_Spy0006	SPy0008	trcF	-1.76047	0.0144589	-2.0347	8.40975e-05	-1.41179	0.105197	Cellular processes	DNA replication, recombination, and repair	6	Transcription-repair coupling factor	COG1197LK	NT13SP0006
7	M28_Spy0007	SPy0009	-	-1.15815	0.277762	-1.41837	0.00538847	-1.86176	0.000306829	Cellular processes	Adaptations to atypical conditions	7	Heat shock protein 15	COG1188J	NT13SP0007
8	M28_Spy0008	SPy0010	divIC	-1.32998	0.0534397	-1.46022	0.0121944	-1.90671	0.0140405	Cellular processes	Cell division	8	Cell division protein DIVIC	COG2919D	NT13SP0008
9	M28_Spy0009		-	-1.26169	0.00590293	-1.34566	5.14005e-05	-1.64779	0.00605092	Hypothetical	Hypothetical	9	Hypothetical protein	-	NT13SP0009
10	M28_Spy0010	SPy0012	-	-1.32499	0.0824103	-1.30769	0.00782003	-1.68927	0.00904893	Cellular processes	Toxin production and resistance	10	Beta-lactamase	COG2367V	NT13SP0010
11	M28_Spy0011	SPy0013	tilS	-1.59749	0.00429285	-1.32272	0.0124861	-1.85834	0.00341142	Cellular processes	Protein synthesis	11	tRNA(Ile)-lysidine synthetase TilS	COG0037D	NT13SP0011
12	M28_Spy0012		-	-1.06269	0.609092	1.07047	0.495785	-1.07418	0.422319	Metabolism	Transport and metabolism of purines, pyrimidines, nucleosides, and nucleotides	12	Hypoxanthine-guanine phosphoribosyltransferase	COG0634F	NT13SP0012
13	M28_Spy0013	SPy0015	ftsH	-1.23163	0.0722676	1.08485	0.0307868	-1.18728	0.0334845	Cellular processes	Cell division	13	Cell division protein ftsH	COG0465O	NT13SP0013
14	M28_Spy0014	SPy0016	-	1.51531	0.0509907	1.03336	0.731672	-1.0432	0.704989	Metabolism	Transport and metabolism of amino acids, peptides and amines	14	Amino acid permease	COG0531E	NT13SP0014
15	M28_Spy0017	SPy0019	sibA	2.15321	0.152899	-1.2749	0.0392215	1.0376	0.61135	Hypothetical	Hypothetical	15	Secreted protein	COG3883S, COG3942R	NT13SP0051
16	M28_Spy0018	SPy0020	prsA.2	1.03206	0.747636	-1.6335	0.00421127	1.0563	0.324734	Metabolism	Transport and metabolism of purines, pyrimidines, nucleosides, and nucleotides	16	Ribose-phosphate pyrophosphokinase	COG0462FE	NT13SP0052
17	M28_Spy0019	SPy0021	recO	1.17275	0.226623	1.30557	0.0766107	3.83509	0.000467595	Cellular processes	DNA replication, recombination, and repair	17	DNA repair protein recO	COG1381L	NT13SP0053
18	M28_Spy0020	SPy0022	plsX	1.04272	0.622564	-1.12056	0.223082	2.51959	0.000188215	Metabolism	Transport and metabolism of fatty acid and phospholipids	18	Fatty acid phospholipid synthesis protein plsX	COG0416I	NT13SP0054
19	M28_Spy0021	SPy0023	acpP.2	1.02682	0.895	1.0697	0.29946	3.15126	6.54715e-05	Metabolism	Transport and metabolism of fatty acid and phospholipids	19	Acyl carrier protein	COG0236IQ	NT13SP0055
20	M28_Spy0022	SPy0024	-	36.603	0.0303159	10.7307	0.00238506	35.8354	0.000132429	Metabolism	Transport and metabolism of purines, pyrimidines, nucleosides, and nucleotides	20	Phosphoribosylaminoimidazole-succinocarboxamide synthase	-	NT13SP0056
21	M28_Spy0023	SPy0025	-	1.26571	0.0877281	1.01563	0.760511	1.30718	0.386154	Metabolism	Transport and metabolism of purines, pyrimidines, nucleosides, and nucleotides	21	Phosphoribosylformylglycinamidine synthase	COG0046F, COG0047F	NT13SP0057
22	M28_Spy0024	SPy0026	purF	24.0304	0.0141637	10.892	0.000124741	13.4527	3.41152e-06	Metabolism	Transport and metabolism of purines, pyrimidines, nucleosides, and nucleotides	22	Amidophosphoribosyltransferase	COG0034F	NT13SP0058
23	M28_Spy0025	SPy0027	purM	5.08912	0.0137812	1.45629	0.340748	1.32378	0.496911	Metabolism	Transport and metabolism of purines, pyrimidines, nucleosides, and nucleotides	23	Phosphoribosylformylglycinamidine cyclo-ligase	COG0150F	NT13SP0059
24	M28_Spy0026	SPy0028	purN	37.861	0.0160429	18.6274	0.000496929	17.6915	3.59815e-05	Metabolism	Transport and metabolism of purines, pyrimidines, nucleosides, and nucleotides	24	Phosphoribosylglycinamide formyltransferase	-	NT13SP0060
25	M28_Spy0027		purH	17.8291	0.00620947	3.67731	0.0154541	3.8518	0.00940461	Metabolism	Transport and metabolism of purines, pyrimidines, nucleosides, and nucleotides	25	Phosphoribosylaminoimidazolecarboxamide formyltransferase	-	NT13SP0061
26	M28_Spy0028	SPy0031	-	15.0935	0.131485	6.05429	0.341441	2.83496	0.124448	Cell envelope	Other	26	Autolysin	COG3942R	NT13SP0062
27	M28_Spy0029	SPy0032	purD	15.5597	0.0197901	9.88876	4.78803e-05	11.3104	6.36547e-05	Metabolism	Transport and metabolism of purines, pyrimidines, nucleosides, and nucleotides	27	Phosphoribosylamine--glycine ligase	COG0151F	NT13SP0063
28	M28_Spy0030	SPy0033	purE	16.5153	0.00688684	7.50388	0.000230605	11.4231	7.3317e-06	Metabolism	Transport and metabolism of purines, pyrimidines, nucleosides, and nucleotides	28	Phosphoribosylaminoimidazole carboxylase carboxyltransferase subunit	COG0041F	NT13SP0064
29	M28_Spy0031	SPy0034	purK	17.3536	0.107385	6.04914	0.000292438	11.1884	0.000104751	Metabolism	Transport and metabolism of purines, pyrimidines, nucleosides, and nucleotides	29	Phosphoribosylaminoimidazole carboxylase NCAIR mutase subunit	COG0026F	NT13SP0065
30	M28_Spy0032			9.73454	0.000252292	4.77661	0.000764362	10.2616	6.62945e-05	Hypothetical	Hypothetical	30	Hypothetical cytosolic protein		NT13SP0066
31	M28_Spy0033	SPy0035	-	2.81345	0.416022	1.69816	0.566935	4.0799	0.435729	Hypothetical	Hypothetical	31	hypothetical protein	-	NT13SP0067
32	M28_Spy0034	SPy0037	-	3.24783	0.00910364	3.67523	0.00763791	9.6572	3.77267e-08	Cellular processes	Regulatory functions	32	Transcriptional regulator	-	NT13SP0068
33	M28_Spy0035	SPy0038	ruvB	-1.16983	0.0357848	-1.32146	0.00445626	1.66756	0.00120996	Cellular processes	DNA replication, recombination, and repair	33	Holliday junction DNA helicase ruvB	COG2255L	NT13SP0069
34	M28_Spy0036	SPy0039	-	1.87185	0.00483771	1.67007	3.52309e-05	3.14471	3.98011e-07	Cellular processes	Signal transduction	34	Protein tyrosine phosphatase	COG0394T	NT13SP0070
35	M28_Spy0037	SPy0040	-	1.82732	0.008679	1.43139	0.00115741	2.85578	5.22575e-06	Hypothetical	Hypothetical	35	Hypothetical membrane associated protein	COG4642S
36	M28_Spy0038	SPy0041	-	1.73833	0.00502127	1.36451	0.00111542	2.57144	0.000267645	Metabolism	Transport and metabolism of fatty acid and phospholipids	36	Acyltransferase family	COG1835I	NT13SP0071
37	M28_Spy0039		adh2	-3.84182	0.000776814	-2.41465	0.195109	-42.1608	0.000234492	Metabolism	Energy production and conversion	37	Alcohol dehydrogenase	COG1012C, COG1454C	NT13SP0072
38	M28_Spy0040	SPy0044	adhA	-1.40386	0.297288	-1.5815	0.260012	-41.2643	5.60267e-07	Metabolism	Energy production and conversion	38	Alcohol dehydrogenase	COG1064R	NT13SP0074
39	M28_Spy0041	SPy0045	-	1.74665	0.00749013	3.218	0.010635	-0.996325	0.989963	Cellular processes	Toxin production and resistance	39	Na+ driven multidrug efflux pump	COG0534V	NT13SP0075
40	M28_Spy0042	SPy0047	rpsJ	-1.56282	0.00332879	-1.60076	0.031974	-5.59356	4.37178e-05	Cellular processes	Protein synthesis	40	SSU ribosomal protein S10P	COG0051J	NT13SP0076
41	M28_Spy0043	SPy0049	rplC	-1.47256	0.00434932	-1.73204	0.00835497	-5.4562	2.10044e-05	Cellular processes	Protein synthesis	41	LSU ribosomal protein L3P	-	NT13SP0077
42	M28_Spy0044	SPy0050	rplD	-1.40742	0.0119545	-1.50655	0.0234303	-5.24647	1.60441e-06	Cellular processes	Protein synthesis	42	LSU ribosomal protein L1E (= L4P)	-	NT13SP0078
43	M28_Spy0045	SPy0051	rplW	-1.39336	0.0180799	-1.48333	0.0289712	-6.0251	1.50305e-05	Cellular processes	Protein synthesis	43	LSU ribosomal protein L23P	COG0089J	NT13SP0079
44	M28_Spy0046	SPy0052	rplB	-1.4222	0.00399403	-1.45628	0.0267669	-4.96223	1.70284e-05	Cellular processes	Protein synthesis	44	LSU ribosomal protein L2P	COG0090J	NT13SP0080
45	M28_Spy0047	SPy0053	rpsS	-1.36884	0.0168885	-1.54737	0.0202489	-4.57195	3.8707e-05	Cellular processes	Protein synthesis	45	SSU ribosomal protein S19P	COG0185J	NT13SP0081
46	M28_Spy0048	SPy0055	rplV	-1.46054	0.0704924	-1.25168	0.0858755	-3.90487	0.000226114	Cellular processes	Protein synthesis	46	LSU ribosomal protein L22P	-	NT13SP0083
47	M28_Spy0049	SPy0056	rpsC	-1.51661	0.0215534	-1.53812	0.0187152	-4.22065	0.000112566	Cellular processes	Protein synthesis	47	SSU ribosomal protein S3P	COG0092J	NT13SP0084
48	M28_Spy0050	SPy0057	rplP	-1.37911	0.0154936	-1.38028	0.0397507	-5.26065	8.32802e-07	Cellular processes	Protein synthesis	48	LSU ribosomal protein L16P	COG0197J	NT13SP0085
49	M28_Spy0051	SPy0059	rpmC	-1.46045	0.0177838	-1.60751	0.0241148	-5.21332	2.10982e-06	Cellular processes	Protein synthesis	49	LSU ribosomal protein L29P	-	NT13SP0086
50	M28_Spy0052	SPy0060	rpsQ	-1.5427	0.0215103	-1.46328	0.0392868	-5.44414	3.07858e-05	Cellular processes	Protein synthesis	50	SSU ribosomal protein S17P	COG0186J	NT13SP0087
51	M28_Spy0053	SPy0061	rplN	-1.47234	0.00481674	-1.5123	0.0211806	-7.68784	6.46192e-07	Cellular processes	Protein synthesis	51	LSU ribosomal protein L14P	-	NT13SP0088
52	M28_Spy0054	SPy0062	rplX	-1.31386	0.00302667	-1.346	0.049322	-6.06378	8.09422e-07	Cellular processes	Protein synthesis	52	LSU ribosomal protein L24P	COG0198J	NT13SP0089
53	M28_Spy0055	SPy0063	rplE	-1.34575	0.00900046	-1.43404	0.027335	-6.01748	8.25065e-07	Cellular processes	Protein synthesis	53	LSU ribosomal protein L5P	COG0094J	NT13SP0090
54	M28_Spy0056	SPy0064	rpsN	-1.08955	0.653237	-1.24238	0.123066	-5.89363	2.42698e-05	Cellular processes	Protein synthesis	54	SSU ribosomal protein S14P	COG0199J	NT13SP0091
55	M28_Spy0057	SPy0065	rpsH	-1.3858	0.0184053	-1.35279	0.0365967	-6.06213	2.68016e-06	Cellular processes	Protein synthesis	55	SSU ribosomal protein S8P	-	NT13SP0092
56	M28_Spy0058	SPy0066	rplF	-1.281	0.011074	-1.32251	0.0508375	-5.15283	1.84925e-05	Cellular processes	Protein synthesis	56	LSU ribosomal protein L6P	COG0097J	NT13SP0093
57	M28_Spy0059	SPy0067	rplR	-1.78098	0.000611484	-1.86072	0.00429551	-7.30144	6.3016e-06	Cellular processes	Protein synthesis	57	LSU ribosomal protein L18P	COG0256J	NT13SP0094
58	M28_Spy0060	SPy0069	rpsE	-1.48766	0.020236	-1.36427	0.0483043	-5.34133	3.67167e-06	Cellular processes	Protein synthesis	58	SSU ribosomal protein S5P	COG0098J	NT13SP0095
59	M28_Spy0061	SPy0071	rpmD	-1.3977	0.0196648	-1.37278	0.0289064	-4.45431	0.000371824	Cellular processes	Protein synthesis	59	LSU ribosomal protein L30P	COG1841J	NT13SP0096
60	M28_Spy0062	SPy0072	rplO	-1.13055	0.338079	-1.2788	0.110343	-4.83339	5.92372e-06	Cellular processes	Protein synthesis	60	LSU ribosomal protein L15P	COG0200J	NT13SP0097
61	M28_Spy0063	SPy0073	secY	-1.41572	0.0592563	-1.50238	0.010751	-4.4969	0.000339777	Cellular processes	Protein and peptide secretion and trafficking	61	Protein translocase subunit secY	COG0201U	NT13SP0098
62	M28_Spy0064	SPy0074	adk	-1.46083	0.0048927	-1.75115	0.0227261	-8.24983	7.48928e-05	Metabolism	Transport and metabolism of purines, pyrimidines, nucleosides, and nucleotides	62	Adenylate kinase	COG0563F	NT13SP0099
63	M28_Spy0065	SPy0075	infA	-1.22747	0.0115074	-1.47906	0.00940686	-3.1228	9.78841e-05	Cellular processes	Protein synthesis	63	Bacterial Protein Translation Initiation Factor 1 (IF-1)	COG0361J	NT13SP0100
64	M28_Spy0066	SPy0076	rpmJ	-1.17165	0.0653868	-1.41352	0.0189391	-3.45909	4.5028e-06	Cellular processes	Protein synthesis	64	LSU ribosomal protein L36P	COG0257J
65	M28_Spy0067	SPy0077	rpsM	-1.12036	0.358389	-1.32952	0.0557067	-3.2189	5.02407e-05	Cellular processes	Protein synthesis	65	SSU ribosomal protein S13P	COG0099J	NT13SP0101
66	M28_Spy0068	SPy0078	rpsK	-1.30433	0.0805261	-1.40482	0.0310618	-3.31009	2.71003e-05	Cellular processes	Protein synthesis	66	SSU ribosomal protein S11P	COG0100J	NT13SP0102
67	M28_Spy0069	SPy0080	rpoA	-1.2618	0.0181588	-1.44237	0.0187997	-3.82795	3.73023e-05	Cellular processes	Transcription	67	DNA-directed RNA polymerase alpha chain	COG0202K	NT13SP0103
68	M28_Spy0070	SPy0080a	rplQ	-1.29106	0.0377841	-1.37809	0.0600316	-3.25572	0.000183876	Cellular processes	Protein synthesis	68	LSU ribosomal protein L17P	COG0203J	NT13SP0104
69	M28_Spy0071		-	1.40569	0.550082	2.732	0.000687026	-2.85936	0.00331648	Hypothetical	Hypothetical	69	Hypothetical protein	-
70	M28_Spy0072	SPy0084	-	1.45716	0.301088	-1.18362	0.458038	-1.214	0.283217	Hypothetical	Hypothetical	70	Hypothetical protein	-
71	M28_Spy0073		-	3.31955	0.0856588	2.35155	0.00381821	2.22291	0.000999679	Metabolism	Transport and metabolism of fatty acid and phospholipids	71	4-diphosphocytidyl-2-C-methyl-D-erythritol kinase	COG1947I	NT13SP0122
72	M28_Spy0074		-	1.78238	0.0234623	1.56025	0.00820028	1.96941	1.88688e-05	Metabolism	Transport and metabolism of fatty acid and phospholipids	72	4-diphosphocytidyl-2-C-methyl-D-erythritol kinase	COG1947I	NT13SP0123
73	M28_Spy0075	SPy0092	adcR	1.79262	0.0254892	1.50909	0.019544	1.63992	1.82737e-05	Cellular processes	Regulatory functions	73	Transcriptional regulator, MarR family	COG1846K	NT13SP0124
74	M28_Spy0076	SPy0093	adcC	1.70698	2.11639e-05	1.31701	0.0245528	1.45125	0.00666883	Metabolism	Inorganic ion transport and metabolism	74	High-affinity zinc uptake system ATP-binding protein znuC	COG1121P	NT13SP0125
75	M28_Spy0077	SPy0094	adcB	2.11049	0.0026128	1.60482	0.00175901	2.01756	0.000802042	Metabolism	Inorganic ion transport and metabolism	75	High-affinity zinc uptake system membrane protein znuB	COG1108P	NT13SP0126
76	M28_Spy0078	SPy0095	-	-1.10536	0.473558	-1.42212	0.166765	2.12079	0.199952	Metabolism	Transport and metabolism of purines, pyrimidines, nucleosides, and nucleotides	76	Adenosine 5 -monophosphoramidase	COG0537FGR	NT13SP0127
77	M28_Spy0079	SPy0096	tyrS	-1.20018	0.301778	-1.76552	0.00110661	-1.98592	0.00028766	Cellular processes	Protein synthesis	77	Tyrosyl-tRNA synthetase	COG0162J	NT13SP0128
78	M28_Spy0080	SPy0097	pbp1b	-1.2529	0.0189585	-1.3763	5.77694e-05	-1.28837	0.009479	Cell envelope	Biosynthesis and degradation of murein sacculus and peptidoglycan	78	Multimodular transpeptidase-transglycosylase PBP 1B	COG0744M	NT13SP0129
79	M28_Spy0081	SPy0098	rpoB	-1.43248	0.0133721	-1.87407	0.000380792	-2.83938	0.000133944	Cellular processes	Transcription	79	DNA-directed RNA polymerase beta chain	COG0085K	NT13SP0130
80	M28_Spy0082	SPy0099	rpoC	-1.07119	0.509092	-1.22749	0.081162	-2.15969	0.000303651	Cellular processes	Transcription	80	DNA-directed RNA polymerase beta chain	COG0086K	NT13SP0131
81	M28_Spy0083	SPy0100	-	6.62757	0.00134198	4.22082	0.000163158	11.7317	1.47543e-05	Hypothetical	General function predicted only	81	Putative DNA binding protein	-	NT13SP0132
82	M28_Spy0084	SPy0101	comYA	25.5182	0.163508	9.09401	0.055116	2.7884	0.234598	Cellular processes	DNA Transformation	82	ComG operon protein 1	COG2804NU	NT13SP0133
83	M28_Spy0085	SPy0102	comYB	2.37678	0.310873	1.95882	0.195933	2.10914	0.326228	Cellular processes	DNA Transformation	83	ComG operon protein 2	COG1459NU	NT13SP0134
84	M28_Spy0086	SPy0103	comYC	3.49993	0.189604	3.65461	0.129545	-1.22282	0.331647	Cellular processes	DNA Transformation	84	ComG operon protein 3	COG4537U	NT13SP0136
85	M28_Spy0087	SPy0104	-	3.76993	0.358745	2.76816	0.166498	1.86902	0.384298	Cellular processes	DNA Transformation	85	ComG operon protein 4	-	NT13SP0137
86	M28_Spy0088	SPy0105	-	24.4018	0.228695	10.2708	0.303395	4.22927	0.230202	Cellular processes	DNA Transformation	86	ComG operon protein 5	-	NT13SP0138
87	M28_Spy0089	SPy0106	comYD	3.74948	0.274364	14.1565	0.0352663	5.28332	0.274711	Cellular processes	DNA Transformation	87	ComG operon protein 6	COG4940U	NT13SP0139
88	M28_Spy0090	SPy0107	-	5.43388	0.091948	4.69256	0.151684	1.69355	0.550995	Cellular processes	DNA Transformation	88	ComG operon protein 6	-	NT13SP0140
89	M28_Spy0091	SPy0108	-	1.30062	0.04582	1.24667	0.00377244	1.57052	0.00528028	Metabolism	Transport and metabolism of purines, pyrimidines, nucleosides, and nucleotides	89	Adenine-specific methyltransferase	COG0827L	NT13SP0141
90	M28_Spy0092	SPy0109	ackA	1.26323	0.00972111	1.25386	0.00699995	-1.32092	0.0138537	Metabolism	Energy production and conversion	90	Acetate kinase	COG0282C	NT13SP0142
91	M28_Spy0093	SPy0110	-	1.19967	0.524568	1.82731	0.0355993	-7.13065	0.00432666	Hypothetical	Hypothetical	91	Hypothetical protein	-
92	M28_Spy0094	SPy0112	proC	-1.13769	0.412018	-1.81739	0.000531138	-1.63385	0.000726872	Metabolism	Transport and metabolism of amino acids, peptides and amines	92	Pyrroline-5-carboxylate reductase	COG0345E	NT13SP0144
93	M28_Spy0095	SPy0115	pepA	-1.15652	0.115076	-1.63479	3.80177e-05	-1.40967	0.00767228	Cellular processes	Degradation of proteins, peptides, and glycopeptides	93	Glutamyl aminopeptidase	COG1363G	NT13SP0145
94	M28_Spy0096	SPy0116	-	1.05682	0.874366	1.15695	0.628443	1.65276	0.00824288	Hypothetical	Hypothetical	94	Hypothetical protein	-
95	M28_Spy0097	SPy0117	-	-1.42025	0.0145761	-1.40362	0.00259679	-3.14586	0.000130611	Hypothetical	Hypothetical	95	Hypothetical membrane associated protein	-	NT13SP0146
96	M28_Spy0098		-	-1.33021	0.00494584	-1.13898	0.402855	-1.76245	0.0181622	Metabolism	Energy production and conversion	96	Thioredoxin	COG0526OC	NT13SP0147
97	M28_Spy0099		-	-1.20573	0.167588	-1.1058	0.12168	-1.97848	0.000453032	Cellular processes	Protein synthesis	97	tRNA binding domain protein	COG0073R	NT13SP0148
98	M28_Spy0100		-	2.30878	0.383631	3.27898	0.201306	1.44205	0.132395	Cellular processes	DNA replication, recombination, and repair	98	Single-strand DNA binding protein	COG0629L	NT13SP0149
99	M28_Spy0101	SPy0121	-	1.18689	0.336921	1.06049	0.300091	-1.35007	0.0145824	Metabolism	Transport and metabolism of purines, pyrimidines, nucleosides, and nucleotides	99	Deoxyadenosine kinase	COG1428F	NT13SP0150
100	M28_Spy0102	SPy0122	-	1.19685	0.247747	-1.11336	0.368595	-1.34582	0.0183001	Hypothetical	Hypothetical	100	tRNA-dihydrouridine synthase	COG0042J	NT13SP0151
101	M28_Spy0103	SPy0123	hslO	1.23726	0.0030572	-1.11603	0.160397	-1.61459	7.75796e-05	Cellular processes	Posttranslational modification, protein turnover, chaperones	101	33 kDa chaperonin	-	NT13SP0152
102	M28_Spy0104	SPy0124	rofA	-2.08863	0.000593189	-3.55923	0.000356264	-2.69106	6.13301e-05	Cellular processes	Regulatory functions	102	Transcriptional regulator RofA	-	NT13SP0153
103	M28_Spy0105			-4.19966	0.000109835	-12.7555	1.35072e-05	-28.8385	1.22809e-05	Cellular processes	Pathogenesis	103	Fibronectin-binding protein		NT13SP0154
104	M28_Spy0106	SPy0135	-	1.4133	0.588533	2.46892	0.13247	3.84442	0.0382879	Cell envelope	Other	104	Sortase	COG3764M	NT13SP0155
105	M28_Spy0107		-	-2.49347	0.0169755	-9.14245	2.21465e-05	-7.83385	1.90297e-05	Cellular processes	Pathogenesis	105	Fibronectin-binding protein	-	NT13SP0156
106	M28_Spy0108	SPy0127	-	2.97726	0.0318257	1.16694	0.783442	5.16791	0.015819	Cellular processes	Protein and peptide secretion and trafficking	106	Signal peptidase I	-	NT13SP0157
107	M28_Spy0109	SPy0128	-	-2.33424	0.0217562	-5.78766	0.000216036	-5.36488	0.000253439	Cellular processes	Pathogenesis	107	Fibronectin-binding protein	-	NT13SP0158
108	M28_Spy0110	SPy0129	eftLSL.B	2.42812	0.158358	2.31262	0.261922	2.46835	0.285377	Cellular processes	Protein and peptide secretion and trafficking	108	Sortase B family protein	COG4509S	NT13SP0159
109	M28_Spy0111	SPy0130	-	-2.29325	0.0583395	-1.84845	0.301296	2.19526	0.307609	Hypothetical	Hypothetical	109	Hypothetical protein	-	NT13SP0160
110	M28_Spy0113			-2.49423	0.00110183	-2.6388	0.000227673	-16.212	7.60828e-06	Cellular processes	Pathogenesis	110	Collagen adhesion protein		NT13SP0162
111	M28_Spy0114	SPy0136	-	-3.96147	0.0143501	1.97477	0.330103	-1.10868	0.91136	Hypothetical	Hypothetical	111	Hypothetical protein	-	NT13SP0163
112	M28_Spy0115	SPy0137	atoE	7.22304	0.289003	9.51369	0.370388	1.57438	0.623749	Metabolism	Transport and metabolism of fatty acid and phospholipids	112	Short-chain fatty acids transporter	COG2031I	NT13SP0164
113	M28_Spy0116		-	2.09029	0.0547817	1.35722	0.280891	-8.20717	0.000109375	Cellular processes	Regulatory functions	113	Transcriptional regulators, LysR family	-	NT13SP0165
114	M28_Spy0117	SPy0140	-	3.60011	0.239504	2.60931	0.147711	-1.09696	0.679387	Metabolism	Transport and metabolism of fatty acid and phospholipids	114	Acetyl-CoA acetyltransferase	COG0183I	NT13SP0166
115	M28_Spy0118	SPy0141	atoD.2	3.38676	0.173461	6.59428	0.0502596	-2.87664	0.0719848	Metabolism	Transport and metabolism of fatty acid and phospholipids	115	Acetate CoA-transferase alpha subunit	COG1788I	NT13SP0167
116	M28_Spy0119	SPy0142	-	10.8501	0.262728	6.24327	0.215459	-1.30863	0.59328	Metabolism	Transport and metabolism of fatty acid and phospholipids	116	Acetyl-CoA:acetoacetyl-CoA transferase beta subunit	COG2057I	NT13SP0168
117	M28_Spy0120	SPy0144	-	1.40042	0.0172998	1.45326	0.00166556	1.87736	0.00470398	Hypothetical	General function predicted only	117	Putative DNA-binding protein	COG2964S	NT13SP0169
118	M28_Spy0121	SPy0145	-	-5.85639	0.000440465	-3.92137	0.000719841	-4.52821	0.000832586	Cellular processes	Protein synthesis	118	Translation initiation inhibitor	COG0251J	NT13SP0170
119	M28_Spy0122	SPy0146	sloR	-11.5318	0.000270114	-13.7649	0.000708295	1.19012	0.80105	Cellular processes	Regulatory functions	119	Transcriptional regulator pfoR	COG1299G	NT13SP0171
120	M28_Spy0123	SPy0147	-	1.61607	0.642947	2.9054	0.339873	-6.61281	0.000855704	Hypothetical	Hypothetical	120	Hypothetical protein	-	NT13SP0172
121	M28_Spy0124	SPy0148	ntpI	2.54059	0.306307	2.77302	0.388865	-9.47693	0.000504173	Metabolism	Energy production and conversion	121	V-type sodium ATP synthase subunit I	COG1269C	NT13SP0173
122	M28_Spy0125	SPy0149	ntpK	1.94161	0.356052	2.15522	0.331118	-3.73415	0.0460684	Metabolism	Energy production and conversion	122	V-type sodium ATP synthase subunit K	COG0636C	NT13SP0174
123	M28_Spy0126	SPy0150	ntpE	-1.01854	0.975581	1.38205	0.60023	-33.466	0.000585482	Metabolism	Energy production and conversion	123	V-type sodium ATP synthase subunit E	-	NT13SP0175
124	M28_Spy0127	SPy0151	ntpC	1.2843	0.748913	1.53245	0.593416	-6.05163	0.00389535	Metabolism	Energy production and conversion	124	V-type sodium ATP synthase subunit C	COG1527C	NT13SP0176
125	M28_Spy0128		ntpF	1.90956	0.41653	1.2315	0.803722	-22.8569	0.00926384	Metabolism	Energy production and conversion	125	V-type sodium ATP synthase subunit F	COG1436C	NT13SP0177
126	M28_Spy0129	SPy0154	ntpA	1.65082	0.309729	1.34384	0.364983	-3.90665	0.000709409	Metabolism	Energy production and conversion	126	V-type sodium ATP synthase subunit A	COG1155C	NT13SP0178
127	M28_Spy0130	SPy0155	ntpB	-1.08397	0.878621	1.13709	0.782448	-9.80176	2.85203e-05	Metabolism	Energy production and conversion	127	V-type sodium ATP synthase subunit B	COG1156C	NT13SP0179
128	M28_Spy0131	SPy0157	ntpD	1.2256	0.535083	1.30024	0.575806	-3.74169	0.0205201	Metabolism	Energy production and conversion	128	V-type sodium ATP synthase subunit D	-	NT13SP0180
129	M28_Spy0132	SPy0158	-	1.07831	0.581269	-1.04508	0.702144	1.14816	0.210357	Cellular processes	Toxin production and resistance	129	Tellurite resistance protein	COG3853P	NT13SP0181
130	M28_Spy0133	SPy0159	-	-1.13632	0.431888	-1.03361	0.643322	1.10019	0.296126	Hypothetical	Hypothetical	130	Hypothetical membrane associated protein	-	NT13SP0182
131	M28_Spy0134	SPy0160	purA	1.57876	0.0525246	1.32193	0.201799	3.16996	0.00162608	Metabolism	Transport and metabolism of purines, pyrimidines, nucleosides, and nucleotides	131	Adenylosuccinate synthetase	-	NT13SP0183
132	M28_Spy0135	SPy0163	-	1.52294	0.000947095	1.56062	0.000969842	1.81771	0.0020109	Metabolism	Transport and metabolism of purines, pyrimidines, nucleosides, and nucleotides	132	Nucleoside-binding protein	COG1744R	NT13SP0184
133	M28_Spy0136	SPy0164	nusG	-1.07971	0.448366	-1.44703	0.00923257	-1.33088	0.0209035	Cellular processes	Regulatory functions	133	Transcription antitermination protein nusG	COG0250K	NT13SP0185
134	M28_Spy0137	SPy0165	nga	-37.0098	3.18707e-05	-1.6785	0.120524	1.39408	0.123839	Metabolism	Energy production and conversion	134	NAD glycohydrolase	-	NT13SP0186
135	M28_Spy0138	SPy0166	-	-33.5116	0.00022196	-2.17564	0.0825606	2.25639	0.11568	Hypothetical	Hypothetical	135	Hypothetical protein	-	NT13SP0187
136	M28_Spy0139	SPy0167	slo	-45.027	4.10326e-08	-1.88476	0.0865196	2.67824	0.0149675	Cellular processes	Pathogenesis	136	Streptolysin O	-	NT13SP0188
137	M28_Spy0140	SPy0168	-	-17.9606	7.18806e-05	-2.69811	0.0273907	-1.72209	0.505636	Hypothetical	Hypothetical	137	Hypothetical protein	-	NT13SP0189
138	M28_Spy0141	SPy0169	-	-83.4583	2.80897e-07	-3.48383	0.00901191	-4.7846	0.00355314	Hypothetical	Hypothetical	138	Hypothetical protein	-
139	M28_Spy0142	SPy0170	-	-77.6423	0.00102648	-14.3718	1.50295e-05	-18.9529	0.000575025	Hypothetical	Hypothetical	139	Hypothetical protein	-	NT13SP0190
140	M28_Spy0143	SPy0171	-	-26.4301	4.57359e-07	-7.50751	3.68922e-05	-3.29441	0.0242142	Hypothetical	Hypothetical	140	Hypothetical protein	-
141	M28_Spy0144	SPy0172	metB	7.64209	0.00147292	1.14451	0.731177	-8.16859	2.87078e-06	Metabolism	Transport and metabolism of amino acids, peptides and amines	141	Cystathionine beta-lyase	COG0626E	NT13SP0191
142	M28_Spy0145	SPy0173	leuS	1.03354	0.480951	-1.12146	0.0395114	-1.4773	0.000522495	Cellular processes	Protein synthesis	142	Leucyl-tRNA synthetase	COG0495J	NT13SP0192
143	M28_Spy0146	SPy0174	ulaA	13.4862	0.0823698	6.38143	0.170771	-4.37926	0.00410327	Metabolism	Transport and metabolism of carbohydrates, organic alcohols, and acids	143	PTS system, 3-keto-L-gulonate specific IIC component	-	NT13SP0193
144	M28_Spy0147	SPy0175	-	4.15674	0.197657	3.34823	0.231207	-2.97409	0.0234933	Metabolism	Transport and metabolism of carbohydrates, organic alcohols, and acids	144	PTS system, 3-keto-L-gulonate specific IIB component	COG3414G	NT13SP0194
145	M28_Spy0148	SPy0176	-	3.70136	0.350957	2.55966	0.173432	-6.94449	0.00214958	Metabolism	Transport and metabolism of carbohydrates, organic alcohols, and acids	145	PTS system, 3-keto-L-gulonate specific IIA component	COG1762GT	NT13SP0195
146	M28_Spy0149	SPy0177	-	2.75739	0.468204	4.83512	0.229715	-8.70917	0.0055599	Metabolism	Transport and metabolism of carbohydrates, organic alcohols, and acids	146	3-keto-L-gulonate-6-phosphate decarboxylase	COG0269G	NT13SP0196
147	M28_Spy0150	SPy0178	-	2.33969	0.332152	6.6083	0.0253906	-3.38786	0.0228794	Metabolism	Transport and metabolism of carbohydrates, organic alcohols, and acids	147	L-xylulose 5-phosphate 3-epimerase	COG3623G	NT13SP0197
148	M28_Spy0151	SPy0179	araD	4.24487	0.253699	3.04625	0.476149	-4.68923	0.00945726	Metabolism	Transport and metabolism of carbohydrates, organic alcohols, and acids	148	L-ribulose-5-phosphate 4-epimerase	COG0235G	NT13SP0198
149	M28_Spy0152	SPy0180	-	5.36868	0.0625643	3.39071	0.00981592	3.88757	0.0623123	Hypothetical	Hypothetical	149	Hypothetical protein	-
150	M28_Spy0153	SPy0181	-	-1.19232	0.268907	-1.48705	0.014477	-3.22154	0.0134605	Cellular processes	Regulatory functions	150	Transcription antiterminator, BglG family	COG3711K	NT13SP0199
151	M28_Spy0154	SPy0182	-	1.14697	0.507193	-1.16183	0.286001	-3.39013	0.00126778	Hypothetical	General function predicted only	151	Metal-dependent hydrolase	COG2220R	NT13SP0200
152	M28_Spy0155	SPy0183	opuAA	1.89263	0.00670652	1.25394	0.378433	1.10923	0.445194	Metabolism	Transport and metabolism of amino acids, peptides and amines	152	Glycine betaine transport ATP-binding protein	COG4175E	NT13SP0201
153	M28_Spy0156	SPy0184	opuABC	2.33284	0.0299839	1.77493	0.104718	1.25166	0.0425926	Metabolism	Transport and metabolism of amino acids, peptides and amines	153	Glycine betaine-binding protein Glycine betaine transport system permease protein	COG2113E, COG4176E	NT13SP0203
154	M28_Spy0157	SPy0185	polA	-1.26049	0.0391258	-1.08977	0.326916	1.13741	0.17074	Cellular processes	DNA replication, recombination, and repair	154	DNA polymerase I	COG0258L, COG0749L	NT13SP0204
155	M28_Spy0158	SPy0186	-	-1.02512	0.351327	-1.01237	0.729299	1.19687	0.00033306	Hypothetical	General function predicted only	155	CoA binding protein	COG1832R	NT13SP0205
156	M28_Spy0159	SPy0187	perR	-1.05226	0.676952	-1.01464	0.852513	1.14848	0.0685796	Metabolism	Energy production and conversion	156	Ferric uptake regulation protein	COG0735P	NT13SP0206
157	M28_Spy0160	SPy0188	vlg	-1.09967	0.0528069	1.09891	0.267734	1.1609	0.13156	Cellular processes	Regulatory functions	157	Transcriptional regulatory protein	-	NT13SP0207
158	M28_Spy0161	SPy0189	-	1.04602	0.489754	-1.04472	0.544661	1.11502	0.0859535	Cellular processes	Transcription	158	Co-activator of prophage gene expression IbrA	COG3969R	NT13SP0208
159	M28_Spy0162	SPy0190	-	1.30053	0.0342133	1.11667	0.0043215	1.19319	0.0235942	Cellular processes	Transcription	159	Co-activator of prophage gene expression IbrB	COG1475K	NT13SP0209
160	M28_Spy0167	SPy0196	-	6.18189	0.00969784	10.4136	0.000214874	-2.57414	0.0227201	Transport and binding proteins	Unknown substrate	160	Transporter	COG0471P	NT13SP0216
161	M28_Spy0168	SPy0197	nadC	12.1442	0.00097513	12.1708	0.000114805	-1.08664	0.851132	Metabolism	Biosynthesis of cofactors, prosthetic groups, and carriers	161	Nicotinate-nucleotide pyrophosphorylase [carboxylating]	COG0157H	NT13SP0217
162	M28_Spy0169			1.47275	0.0741187	-1.05116	0.806688	-1.42267	0.10865	Mobile and extrachromosomal elements	Mobile and extrachromosomal elements	162	Transposase		NT13SP0218
163	M28_Spy0171	SPy0201	-	1.21105	0.0674133	-1.06293	0.0573158	1.78948	0.0163934	Hypothetical	Hypothetical	163	Integral membrane protein	COG5523S	NT13SP0220
164	M28_Spy0172		-	1.85953	0.251098	-1.68404	0.00380076	-2.45795	0.058312	Hypothetical	Hypothetical	164	Hypothetical protein	-	NT13SP0221
165	M28_Spy0173	SPy0203	tgt	-1.51462	0.0282694	-2.36501	0.000439232	-2.24767	0.000425151	Cellular processes	Protein synthesis	165	Queuine tRNA-ribosyltransferase	COG0343J	NT13SP0222
166	M28_Spy0174	SPy0205	-	-1.07923	0.607891	1.26061	0.301022	1.00939	0.946419	Hypothetical	Hypothetical	166	Zinc finger protein	COG4357S	NT13SP0223
167	M28_Spy0175	SPy0207	-	2.28502	0.150894	3.01222	0.126679	2.3777	0.0297575	Metabolism	Biosynthesis of cofactors, prosthetic groups, and carriers	167	BioY protein	COG1268R	NT13SP0224
168	M28_Spy0176	SPy0208	-	1.35524	0.120892	1.07889	0.217885	1.08194	0.431738	Hypothetical	General function predicted only	168	Metal-dependent hydrolase	COG1234R	NT13SP0225
169	M28_Spy0177		-	1.39114	0.00974564	1.11969	0.0261381	-1.00476	0.889496	Metabolism	Transport and metabolism of purines, pyrimidines, nucleosides, and nucleotides	169	tRNA-specific adenosine deaminase	COG0590FJ	NT13SP0226
170	M28_Spy0178	SPy0210	-	-1.63851	0.013628	-1.09396	0.715915	1.66048	0.0377926	Cell envelope	Other	170	S-layer protein Peptidoglycan endo-beta-N-acetylglucosaminidase	COG5279D	NT13SP0227
171	M28_Spy0179		-	2.33009	0.237771	3.02641	0.0852124	-3.97633	0.00117547	Hypothetical	Hypothetical	171	Hypothetical cytosolic protein	-
172	M28_Spy0180	SPy0212	speG	1.0882	0.815743	-1.55484	0.0218579	-2.58665	0.00551913	Cellular processes	Pathogenesis	172	Enterotoxin	-	NT13SP0228
173	M28_Spy0181		-	1.6528	0.202422	1.26157	0.545415	-10.0393	0.034029	Hypothetical	Hypothetical	173	Hypothetical membrane associated protein	-	NT13SP0229
174	M28_Spy0182		-	-1.16991	0.823051	-1.67549	0.124438	-9.28347	0.00624208	Hypothetical	Hypothetical	174	Hypothetical cytosolic protein	-
175	M28_Spy0183	SPy0215	pgi	-1.30396	0.0376657	-2.01293	0.00024804	-1.63982	0.0022035	Metabolism	Transport and metabolism of carbohydrates, organic alcohols, and acids	175	Glucose-6-phosphate isomerase	COG0166G	NT13SP0230
176	M28_Spy0184	SPy0216	-	-14.7957	6.65063e-05	-2.01672	0.0173394	-3.89553	0.00285315	Cellular processes	Regulatory functions	176	Transcriptional regulator	-	NT13SP0231
177	M28_Spy0185		-	1.11544	0.658759	-1.54709	0.00649195	-1.54688	0.0946652	Hypothetical	Hypothetical	177	Hypothetical cytosolic protein	-	NT13SP0233
178	M28_Spy0186	SPy0223	-	1.32902	0.0071133	1.45735	0.0886282	-1.2409	0.0528712	Hypothetical	Hypothetical	178	Integral membrane protein (Rhomboid family)	COG0705R	NT13SP0234
179	M28_Spy0187	SPy0224	hasC.2	-1.17794	0.0881484	-1.06937	0.128403	1.55836	0.000272582	Cell envelope	Biosynthesis and degradation of surface polysaccharides and lipopolysaccharides	179	UTP--glucose-1-phosphate uridylyltransferase	COG1210M	NT13SP0235
180	M28_Spy0188	SPy0226	gpsA	-1.2088	0.286736	-1.32648	0.0389661	1.099	0.417403	Metabolism	Transport and metabolism of fatty acid and phospholipids	180	Glycerol-3-phosphate dehydrogenase [NAD(P)+]	COG0240C	NT13SP0236
181	M28_Spy0189	SPy0228	-	4.80819	7.99768e-05	1.68926	0.00256506	1.46465	0.0171751	Cellular processes	Regulatory functions	181	Transcriptional regulator, MarR family	COG1846K	NT13SP0237
182	M28_Spy0190	SPy0229	-	3.35768	0.000895694	1.39249	0.0493197	1.03025	0.797707	Cellular processes	Toxin production and resistance	182	Multidrug resistance ABC transporter ATP-binding and permease protein	COG1132V	NT13SP0238
183	M28_Spy0191	SPy0230	-	4.07609	0.000119104	1.37644	0.243652	-1.21894	0.128247	Cellular processes	Toxin production and resistance	183	Multidrug protein lipid ABC transporter family, ATP-binding and permease protein	COG1132V	NT13SP0239
184	M28_Spy0192	SPy0233	-	1.06786	0.748325	-1.22964	0.100701	-1.79003	0.00633935	Hypothetical	Hypothetical	184	Hypothetical cytosolic protein	COG1636S	NT13SP0241
185	M28_Spy0193	SPy0235	-	-1.12729	0.500408	-1.43036	0.0143172	-2.66689	8.60392e-05	Metabolism	Transport and metabolism of purines, pyrimidines, nucleosides, and nucleotides	185	Deoxyuridine 5 -triphosphate nucleotidohydrolase	-	NT13SP0242
186	M28_Spy0194	SPy0236	radA	-1.12565	0.0289991	-1.03119	0.740272	-2.43275	0.0019678	Cellular processes	DNA replication, recombination, and repair	186	DNA repair protein RadA	COG1066O	NT13SP0243
187	M28_Spy0195	SPy0237	-	1.24927	0.323054	1.60748	0.00394728	-1.03438	0.668318	Metabolism	Central intermediary metabolism	187	Carbonic anhydrase	-	NT13SP0244
188	M28_Spy0196	SPy0238	-	1.77502	0.00202804	1.03843	0.781421	-1.85017	0.000582336	Hypothetical	Hypothetical	188	Hypothetical Protein	-	NT13SP0245
189	M28_Spy0197	SPy0239	gltX	-1.29517	0.00357139	-1.64321	0.000387698	-2.62154	1.58786e-05	Cellular processes	Protein synthesis	189	Glutamyl-tRNA synthetase	COG0008J	NT13SP0246
190	M28_Spy0198	SPy0242	fasB	-1.59796	0.00201307	-1.57175	0.0298872	-3.31271	5.60347e-06	Cellular processes	Signal transduction	190	Sensory transduction protein kinase FasB	COG2972T	NT13SP0248
191	M28_Spy0199	SPy0244	fasC	-2.07845	0.0104453	-2.08586	0.000698339	-4.76863	5.47739e-06	Cellular processes	Signal transduction	191	Sensory transduction protein kinase FasC	COG2972T	NT13SP0249
192	M28_Spy0200	SPy0245	fasA	-1.94943	0.00300393	-1.98793	0.000530204	-3.60808	5.86761e-05	Cellular processes	Signal transduction	192	Response regulator FasA	COG3279KT	NT13SP0250
193	M28_Spy0201	SPy0246	rnpA	1.08366	0.69153	1.2125	0.0121725	1.62881	0.0034145	Cellular processes	Transcription	193	Ribonuclease P protein component	COG0594J	NT13SP0251
194	M28_Spy0202	SPy0247	-	1.38175	0.0190457	1.43284	0.00200308	1.70586	0.000416909	Cellular processes	Protein and peptide secretion and trafficking	194	60 kDa inner membrane protein YIDC	COG0706U	NT13SP0252
195	M28_Spy0203	SPy0248	-	1.26989	0.22457	2.0417	0.00111132	2.59538	1.67232e-05	Hypothetical	Hypothetical	195	Jag protein	COG1847R	NT13SP0253
196	M28_Spy0204		-	-1.10502	0.546331	1.47781	0.0543662	1.75775	0.0287544	Hypothetical	Hypothetical	196	Hypothetical protein	-	NT13SP0254
197	M28_Spy0205	SPy0250	rpmH	1.05979	0.703379	1.16074	0.276193	1.12216	0.196191	Cellular processes	Protein synthesis	197	LSU ribosomal protein L34P	-	NT13SP0255
198	M28_Spy0206	SPy0251	-	2.12878	0.534656	2.35739	0.467097	-17.0975	0.000167969	Metabolism	Transport and metabolism of carbohydrates, organic alcohols, and acids	198	N-acetylmannosamine-6-phosphate 2-epimerase	COG3010G	NT13SP0256
199	M28_Spy0207	SPy0252	-	2.55292	0.209538	1.14703	0.756021	-7.77068	0.000886176	Cell envelope	Biosynthesis and degradation of murein sacculus and peptidoglycan	199	N-acetylneuraminate-binding protein	COG1653G	NT13SP0257
200	M28_Spy0208	SPy0254	-	2.49937	0.255659	4.67106	0.209551	-3.3151	0.00362193	Cell envelope	Biosynthesis and degradation of murein sacculus and peptidoglycan	200	N-acetylneuraminate transport system permease protein	COG1175G	NT13SP0258
201	M28_Spy0209	SPy0255	-	6.07829	0.00137755	2.1763	0.0762394	-1.08306	0.726564	Cell envelope	Biosynthesis and degradation of murein sacculus and peptidoglycan	201	N-acetylneuraminate transport system permease protein	COG0395G	NT13SP0259
202	M28_Spy0210	SPy0256	-	-1.28362	0.689712	1.04581	0.9154	3.36673	0.102937	Hypothetical	Hypothetical	202	Hypothetical membrane spanning protein	-	NT13SP0260
203	M28_Spy0211	SPy0257	nanH	2.32452	0.362536	2.97527	0.132483	-5.14643	0.000772301	Cell envelope	Biosynthesis and degradation of murein sacculus and peptidoglycan	203	N-acetylneuraminate lyase	COG0329EM	NT13SP0261
204	M28_Spy0212	SPy0258	-	2.08471	0.241811	2.75144	0.203961	-10.5095	0.00111497	Metabolism	Transport and metabolism of carbohydrates, organic alcohols, and acids	204	N-acetylmannosamine kinase	COG1940KG	NT13SP0262
205	M28_Spy0213	SPy0259	-	1.56438	0.0223395	1.11086	0.243633	1.2686	0.0502012	Cellular processes	Regulatory functions	205	Transcriptional regulator, RpiR family	COG1737K	NT13SP0264
206	M28_Spy0214	SPy0260	tatD	-1.20638	0.0610004	-1.29596	0.00439193	-1.24758	0.00179107	Cellular processes	DNA replication, recombination, and repair	206	DNase, TatD family	COG0084L	NT13SP0265
207	M28_Spy0215	SPy0261	-	1.3176	0.528935	-1.18555	0.621615	-2.22652	0.0181363	Cellular processes	DNA replication, recombination, and repair	207	Ribonuclease M5	COG1658L	NT13SP0266
208	M28_Spy0216	SPy0262	ksgA	-1.15171	0.0193901	-1.44294	0.00067033	-1.30691	0.0191194	Cellular processes	Protein synthesis	208	Dimethyladenosine transferase	COG0030J	NT13SP0267
209	M28_Spy0217	SPy0263	-	-1.23474	0.221123	-1.15809	0.170943	1.66746	0.000138857	Cellular processes	Protein synthesis	209	GTPase	COG1162R	NT13SP0268
210	M28_Spy0218	SPy0264	rpe	1.06672	0.654818	1.1049	0.269158	2.06405	0.00461043	Metabolism	Transport and metabolism of carbohydrates, organic alcohols, and acids	210	Ribulose-phosphate 3-epimerase	COG0036G	NT13SP0269
211	M28_Spy0219	SPy0265	-	-1.01361	0.940031	1.13087	0.223186	1.74673	0.00175332	Metabolism	Biosynthesis of cofactors, prosthetic groups, and carriers	211	Thiamin pyrophosphokinase	COG1564H	NT13SP0270
212	M28_Spy0220	SPy0266	-	0.995792	0.980499	1.01667	0.875052	1.6519	0.0127909	Hypothetical	Hypothetical	212	RmuC family protein	COG1322S	NT13SP0271
213	M28_Spy0221	SPy0267	cbf	1.02863	0.822249	1.30924	0.00911868	1.92868	0.000565412	Hypothetical	General function predicted only	213	CMP-binding factor	COG3481R	NT13SP0272
214	M28_Spy0222	SPy0268	purR	-1.24501	0.00797666	-1.40125	0.000620983	-1.0804	0.329008	Cellular processes	Regulatory functions	214	Pur operon repressor	COG0503F	NT13SP0273
215	M28_Spy0223	SPy0269	prgA	-1.19269	0.0473934	-1.24784	0.00454446	1.0512	0.445154	Hypothetical	Hypothetical	215	Surface exclusion protein	-	NT13SP0274
216	M28_Spy0224	SPy0271	rpsL	-1.13716	0.282856	-1.36921	0.0223986	-2.39804	4.78226e-06	Cellular processes	Protein synthesis	216	SSU ribosomal protein S12P	-	NT13SP0275
217	M28_Spy0225	SPy0272	rpsG	-1.23722	0.0393592	-1.38515	0.0207716	-1.87494	8.33452e-05	Cellular processes	Protein synthesis	217	SSU ribosomal protein S7P	COG0049J	NT13SP0276
218	M28_Spy0226	SPy0273	fus	-1.05494	0.638438	-1.09965	0.0955012	1.51963	0.00593106	Cellular processes	Protein synthesis	218	Protein Translation Elongation Factor G (EF-G)	COG0480J	NT13SP0277
219	M28_Spy0227	SPy0274	plr	-1.01753	0.937949	1.19347	0.00722839	3.4547	0.00255692	Metabolism	Transport and metabolism of carbohydrates, organic alcohols, and acids	219	Glyceraldehyde 3-phosphate dehydrogenase	COG0057G	NT13SP0278
220	M28_Spy0228		-	1.7661	0.0325962	-1.24821	0.339026	2.04775	0.094524	Hypothetical	Hypothetical	220	Hypothetical protein	-	NT13SP0278
221	M28_Spy0229	SPy0276	-	-1.07682	0.255703	-1.1778	0.0205195	-1.65049	0.000631775	Metabolism	Transport and metabolism of amino acids, peptides and amines	221	Amino acid transport ATP-binding protein	COG1126E	NT13SP0279
222	M28_Spy0230	SPy0277	-	1.1591	0.258429	1.00453	0.862572	-1.19951	0.0199955	Metabolism	Transport and metabolism of amino acids, peptides and amines	222	Amino acid ABC transporter permease protein	COG0765E, COG0834ET	NT13SP0280
223	M28_Spy0231	SPy0278	-	-1.23306	0.225177	-1.19494	0.0739589	1.03409	0.749134	Hypothetical	Hypothetical	223	Hypothetical membrane spanning protein	COG4907S	NT13SP0281
224	M28_Spy0233	SPy0280	uppP	1.37829	0.111585	1.48123	0.0132557	1.81885	0.000402668	Cellular processes	Toxin production and resistance	224	Bacitracin resistance protein (Putative undecaprenol kinase)	-	NT13SP0282
225	M28_Spy0234	SPy0281	mecA	1.08728	0.588055	1.17897	0.065137	1.09846	0.512953	Cellular processes	Toxin production and resistance	225	Negative regulator of genetic competence mecA	-	NT13SP0283
226	M28_Spy0235	SPy0282	-	1.26359	0.0010001	1.54852	0.00111238	1.25289	0.165525	Cellular processes	Toxin production and resistance	226	Undecaprenyl-phosphate alpha-N-acetylglucosaminephosphotransferase	COG0472M	NT13SP0284
227	M28_Spy0236		rgpG	1.40992	0.033751	2.16379	0.00311338	1.10616	0.622291	Hypothetical	Hypothetical	227	Hypothetical cytosolic protein	-	NT13SP0285
228	M28_Spy0236		rgpG	-1.04183	0.696648	1.31383	0.29867	-1.10896	0.0838599	Hypothetical	Hypothetical	228	Hypothetical cytosolic protein	-	NT13SP0286
229	M28_Spy0237	SPy0285	-	2.08504	0.00106816	1.69132	0.000177073	-1.084	0.18908	Metabolism	Biosynthesis of cofactors, prosthetic groups, and carriers	229	ABC transporter ATP-binding protein	COG0396O	NT13SP0287
230	M28_Spy0238	SPy0287	-	1.8131	9.29228e-05	1.56199	0.00152313	-1.08483	0.196143	Metabolism	Biosynthesis of cofactors, prosthetic groups, and carriers	230	SufD protein	-	NT13SP0288
231	M28_Spy0239	SPy0288	nifS3	1.8575	0.00251137	1.56614	2.09065e-05	-1.3594	0.00879341	Metabolism	Transport and metabolism of amino acids, peptides and amines	231	Cysteine desulfurase	COG0520E	NT13SP0289
232	M28_Spy0240	SPy0289	nifU	1.76364	0.000380002	1.61577	0.00197632	-1.39159	0.00413897	Hypothetical	General function predicted only	232	IscU protein	COG0822C	NT13SP0290
233	M28_Spy0241	SPy0290	-	1.88877	0.0145241	1.47799	0.0166546	-1.99024	0.000725757	Transport and binding proteins	Unknown substrate	233	ABC transporter-associated protein sufB	-	NT13SP0291
234	M28_Spy0242		-	-2.58566	0.00700153	-2.5167	0.000873162	-3.59924	0.00201364	Cell envelope	Biosynthesis and degradation of murein sacculus and peptidoglycan	234	D-alanyl-D-alanine serine-type carboxypeptidase	COG1686M	NT13SP0292
235	M28_Spy0243	SPy0292	dacA2	-1.32617	0.178799	1.04577	0.801368	1.37861	0.00160508	Cell envelope	Biosynthesis and degradation of murein sacculus and peptidoglycan	235	D-alanyl-D-alanine serine-type carboxypeptidase	COG1686M	NT13SP0293
236	M28_Spy0244		oppA	1.85972	0.000304982	1.87383	2.32468e-06	1.66846	0.00170407	Metabolism	Transport and metabolism of amino acids, peptides and amines	236	Oligopeptide-binding protein oppA	COG4166E	NT13SP0294
237	M28_Spy0245	SPy0294	oppB	1.52875	0.131048	2.55052	6.65196e-05	1.37445	0.00684003	Metabolism	Transport and metabolism of amino acids, peptides and amines	237	Oligopeptide transport system permease protein oppB	COG0601EP	NT13SP0295
238	M28_Spy0246	SPy0295	oppC	1.41636	0.086651	2.00814	0.00021884	1.65624	0.0142248	Metabolism	Transport and metabolism of amino acids, peptides and amines	238	Oligopeptide transport system permease protein oppC	COG1173EP	NT13SP0296
239	M28_Spy0247	SPy0296	oppD	1.25754	0.252215	1.75311	0.000195541	1.57291	0.00837518	Metabolism	Transport and metabolism of amino acids, peptides and amines	239	Oligopeptide transport ATP-binding protein oppD	COG0444EP	NT13SP0297
240	M28_Spy0248	SPy0297	oppF	1.34501	0.0150671	1.88965	0.000944433	1.39325	0.006121	Metabolism	Transport and metabolism of amino acids, peptides and amines	240	Oligopeptide transport ATP-binding protein oppF	COG4608E	NT13SP0298
241	M28_Spy0249		-	2.48166	0.291699	1.29853	0.656559	-3.7934	0.0749898	Mobile and extrachromosomal elements	Mobile and extrachromosomal elements	241	Transposase	-	NT13SP0299
242	M28_Spy0251, M28_Spy1607	SPy1902, SPy0300	comX1.1	7.97324	0.298419	4.93323	0.220716	-2.22457	0.0575635	Cellular processes	DNA Transformation	242	Competence-specific sigma factor ComX	-
243	M28_Spy0252	SPy0305	-	-1.17504	0.178823	1.31919	0.05966	1.27945	0.124057	Hypothetical	General function predicted only	243	Putative lipase	COG2179R	NT13SP0307
244	M28_Spy0253	SPy0306	-	-1.32637	0.0117293	-1.02656	0.668093	-1.08451	0.37824	Hypothetical	General function predicted only	244	GTP-binding protein	COG1161R	NT13SP0308
245	M28_Spy0254	SPy0307	-	-1.43574	0.0868645	-1.62589	0.0174474	-1.60397	0.017576	Hypothetical	Hypothetical	245	Hypothetical RNA binding protein	-	NT13SP0309
246	M28_Spy0255	SPy0308	nadD	-1.17872	0.176082	-1.30779	0.0192101	-1.28707	0.0738018	Metabolism	Biosynthesis of cofactors, prosthetic groups, and carriers	246	Nicotinate-nucleotide adenylyltransferase	COG1057H	NT13SP0310
247	M28_Spy0256	SPy0309	-	-1.28169	0.0180532	-1.08122	0.0731686	1.00799	0.938537	Hypothetical	General function predicted only	247	Hydrolase (HAD superfamily)	COG1713H	NT13SP0311
248	M28_Spy0257	SPy0310	-	-1.14552	0.582429	1.1689	0.131584	-0.995964	0.986143	Hypothetical	Hypothetical	248	iojap protein family	-	NT13SP0312
249	M28_Spy0258	SPy0312	-	-1.77072	0.000680725	1.11715	0.442314	1.04367	0.756516	Hypothetical	General function predicted only	249	Methyltransferase	COG0500QR	NT13SP0313
250	M28_Spy0259	SPy0314	-	-1.84193	0.00572562	-1.16315	0.173624	-1.3827	0.0318697	Hypothetical	Hypothetical	250	Hypothetical cytosolic protein	COG1323R	NT13SP0314
251	M28_Spy0260	SPy0315	-	-1.42111	0.282705	-1.73144	0.03078	-3.19265	0.000509988	Hypothetical	Hypothetical	251	Hypothetical protein	-
252	M28_Spy0261	SPy0316	-	-1.6704	0.000177196	-1.76111	0.00029646	-4.21815	1.22834e-06	Hypothetical	Hypothetical	252	Hypothetical cytosolic protein	-	NT13SP0315
253	M28_Spy0262	SPy0317	-	3.56162	0.00880683	2.09939	6.55597e-05	7.96521	0.000128062	Transport and binding proteins	Unknown substrate	253	ABC transporter substrate-binding protein	COG0834ET	NT13SP0316
254	M28_Spy0263	SPy0319	-	2.56353	0.000151564	2.08974	0.00705413	9.07559	1.00329e-05	Transport and binding proteins	Unknown substrate	254	ABC transporter substrate-binding protein	COG1464P	NT13SP0317
255	M28_Spy0264	SPy0320	-	2.40681	0.000385694	1.70444	0.0356369	6.45986	0.000170349	Transport and binding proteins	Unknown substrate	255	ABC transporter ATP-binding protein	COG1135P	NT13SP0318
256	M28_Spy0265	SPy0321	-	2.94769	0.0277602	2.32597	0.000567397	11.0277	0.000733504	Transport and binding proteins	Unknown substrate	256	ABC transporter permease protein	COG2011P	NT13SP0319
257	M28_Spy0266	SPy0323	braB	5.13298	0.00177099	5.26304	0.00402171	2.20749	0.00479963	Metabolism	Transport and metabolism of amino acids, peptides and amines	257	Branched-chain amino acid transport system carrier protein	COG1114E	NT13SP0320
258	M28_Spy0267	SPy0324	-	2.43924	0.0258727	3.8494	0.00138802	7.59235	0.00184591	Metabolism	Transport and metabolism of amino acids, peptides and amines	258	Serine threonine sodium symporter	COG3633E	NT13SP0321
259	M28_Spy0268	SPy0326	-	-1.15674	0.50913	-1.12102	0.0768957	-1.18642	0.115592	Metabolism	Inorganic ion transport and metabolism	259	Potassium uptake protein ktrA	COG0569P	NT13SP0322
260	M28_Spy0269	SPy0327	-	-1.14139	0.340107	-1.13174	0.108575	-1.11098	0.0210869	Metabolism	Inorganic ion transport and metabolism	260	Potassium uptake protein ktrB	COG0168P	NT13SP0323
261	M28_Spy0270	SPy0329	gidB	1.10412	0.441827	-1.02812	0.760631	-1.07213	0.366756	Cellular processes	Cell division	261	Methyltransferase gidB	COG0357M	NT13SP0324
262	M28_Spy0271	SPy0330	lemA	1.21286	0.44569	1.4158	0.00675129	1.19523	0.13546	Hypothetical	Hypothetical	262	LemA protein	-	NT13SP0325
263	M28_Spy0272	SPy0331	-	1.23556	0.371469	1.27856	0.0587242	-1.04543	0.682976	Cellular processes	Degradation of proteins, peptides, and glycopeptides	263	Endopeptidase htpX	COG0501O	NT13SP0326
264	M28_Spy0273	SPy0334	-	-1.73835	0.00782898	1.03484	0.748473	-1.12667	0.398049	Hypothetical	Hypothetical	264	Hypothetical cytosolic protein	COG1399R	NT13SP0327
265	M28_Spy0274		covR	1.12018	0.121821	1.09924	0.262473	-1.15485	0.0901571	Cellular processes	Signal transduction	265	Response regulator CsrR	COG0745TK	NT13SP0329
266	M28_Spy0275	SPy0337	covS	1.00354	0.970751	1.05865	0.557608	-1.59836	0.00558333	Cellular processes	Signal transduction	266	Transmembrane histidine kinase CsrS	COG0642T	NT13SP0330
267	M28_Spy0276	SPy0338	-	1.41884	0.245029	1.24939	0.0227179	-1.16363	0.306141	Hypothetical	General function predicted only	267	Putative regulatory protein	-	NT13SP0331
268	M28_Spy0277	SPy0339	dnaB	1.11896	0.278937	1.20046	0.120499	-1.16812	0.0365473	Cellular processes	DNA replication, recombination, and repair	268	Replicative DNA helicase	COG3611L	NT13SP0332
269	M28_Spy0278	SPy0340	dnaI	1.05913	0.341288	-1.01044	0.883477	-1.08217	0.479861	Cellular processes	DNA replication, recombination, and repair	269	Primosomal protein dnaI	COG1484L	NT13SP0333
270	M28_Spy0279	SPy0341	pgdA	-1.06957	0.23504	-1.03207	0.73983	-1.05671	0.468221	Hypothetical	General function predicted only	270	GTP-binding protein	COG1160R	NT13SP0334
271	M28_Spy0280	SPy0342	snf	-1.30182	0.130699	1.22137	0.0116694	-1.21145	0.141657	Hypothetical	Hypothetical	271	SWF SNF family helicase	COG0553KL	NT13SP0335
272	M28_Spy0281	SPy0343	-	-1.24471	0.0128341	-1.28332	0.0111153	-2.64396	1.72363e-05	Hypothetical	Hypothetical	272	Hypothetical cytosolic protein	-	NT13SP0336
273	M28_Spy0282	SPy0345	murC	-1.38816	0.0129599	1.01298	0.905532	-1.5872	0.00531254	Cell envelope	Biosynthesis and degradation of murein sacculus and peptidoglycan	273	UDP-N-acetylmuramate--alanine ligase	COG0773M	NT13SP0337
274	M28_Spy0283	SPy0346	-	-1.44712	0.00181656	-1.16867	0.0219691	-1.39886	0.00785479	Metabolism	Central intermediary metabolism	274	Acetyltransferase, GNAT family	-	NT13SP0338
275	M28_Spy0284	SPy0348	-	-1.47334	0.000136352	-1.32857	0.00172185	-1.6338	0.00392409	Hypothetical	Hypothetical	275	Hypothetical membrane associated protein	-	NT13SP0339
276	M28_Spy0285	SPy0349	greA	-1.56397	0.0418414	-1.2041	0.0148091	-2.22121	0.000378248	Cellular processes	Regulatory functions	276	Transcription elongation factor greA	COG0782K	NT13SP0340
277	M28_Spy0286	SPy0351	-	-1.07635	0.575426	1.15339	0.117707	2.19386	0.000115132	Cellular processes	Protein and peptide secretion and trafficking	277	60 kDa inner membrane protein YIDC	COG0706U	NT13SP0341
278	M28_Spy0287	SPy0352	-	1.59426	0.331094	1.45869	0.134324	4.61379	4.00341e-05	Metabolism	Transport and metabolism of fatty acid and phospholipids	278	Acylphosphatase	COG1254C	NT13SP0342
279	M28_Spy0288	SPy0356	-	-1.02944	0.733662	1.04004	0.668353	1.22904	0.0636331	Cellular processes	Protein synthesis	279	23S rRNA methyltransferase	COG0566J	NT13SP0343
280	M28_Spy0289	SPy0357	-	1.22368	0.173552	1.28951	0.091848	1.16254	0.216662	Hypothetical	General function predicted only	280	Hydrolase (HAD superfamily)	COG1418R	NT13SP0344
281	M28_Spy0290	SPy0358	-	1.40126	0.105193	1.49711	0.00448881	1.222	0.0555051	Hypothetical	Hypothetical	281	Integral membrane protein	COG0670R	NT13SP0345
282	M28_Spy0291	SPy0359	-	1.12606	0.196624	-1.03294	0.590225	-1.06993	0.499465	Hypothetical	Hypothetical	282	Hypothetical exported protein	COG3763S	NT13SP0346
283	M28_Spy0292	SPy0361	glr	1.05084	0.431416	1.3816	0.0114949	1.11327	0.428004	Cell envelope	Biosynthesis and degradation of murein sacculus and peptidoglycan	283	Glutamate racemase	COG0796M	NT13SP0348
284	M28_Spy0293	SPy0362	-	1.16705	0.0201388	1.28862	0.102176	1.05672	0.557577	Metabolism	Transport and metabolism of purines, pyrimidines, nucleosides, and nucleotides	284	Xanthosine triphosphate pyrophosphatase	COG0127F	NT13SP0349
285	M28_Spy0294	SPy0363	-	1.1255	0.553604	1.23255	0.207125	-1.043	0.591055	Hypothetical	General function predicted only	285	putative phosphoesterase	COG0622R	NT13SP0350
286	M28_Spy0295	SPy0364	-	1.07904	0.438118	1.16696	0.0470251	-1.21364	0.182935	Hypothetical	General function predicted only	286	CBS domain containing protein	COG0517R	NT13SP0351
287	M28_Spy0296	SPy0365	-	1.10403	0.0969989	1.24845	0.0437023	-1.15511	0.183917	Mobile and extrachromosomal elements	Mobile and extrachromosomal elements	287	DNA integration recombination inversion protein	-	NT13SP0352
288	M28_Spy0297	SPy0366	scpA	1.06166	0.750386	1.06399	0.676863	-1.3584	0.00726022	Cellular processes	Cell division	288	Segregation and condensation protein ScpA	COG1354S	NT13SP0353
289	M28_Spy0298	SPy0367	scpB	-1.05894	0.0432192	1.06948	0.271901	-1.19282	0.0965099	Cellular processes	Cell division	289	Segregation and condensation protein ScpB	-	NT13SP0354
290	M28_Spy0299	SPy0369	-	1.22197	0.282368	-1.07444	0.698749	-1.29598	0.0117369	Cellular processes	Protein synthesis	290	Ribosomal large subunit pseudouridine synthase B	COG1187J	NT13SP0355
291	M28_Spy0300	SPy0370	-	1.45471	0.156173	1.49041	0.0591433	1.16908	0.0429279	Hypothetical	Hypothetical	291	Hypothetical cytosolic protein	-	NT13SP0356
292	M28_Spy0301	SPy0371	-	-1.02071	0.770032	1.27242	0.0200392	-1.60236	0.0059519	Cellular processes	Protein synthesis	292	23S rRNA methyltransferase	COG0219J	NT13SP0357
293	M28_Spy0302	SPy0373	-	2.49809	0.014443	2.92345	0.00153326	8.19606	0.00202794	Transport and binding proteins	Unknown substrate	293	Riboflavin transporter	COG3601S	NT13SP0359
294	M28_Spy0303	SPy0374	-	1.858	0.0221451	2.87282	0.000324883	6.13207	0.00087432	Hypothetical	General function predicted only	294	Membrane-associated phospholipid phosphatase	-	NT13SP0360
295	M28_Spy0304	SPy0376	-	-1.04091	0.795582	1.06437	0.531278	1.33058	0.0089154	Hypothetical	General function predicted only	295	Radical SAM superfamily protein	COG1242R	NT13SP0361
296	M28_Spy0305	SPy0377	-	1.0279	0.855952	-1.01474	0.834845	1.34191	0.0425525	Hypothetical	General function predicted only	296	SAM-dependent methyltransferase	-	NT13SP0362
297	M28_Spy0306	SPy0378	hlyX	1.04622	0.376064	1.25412	0.00162041	1.60378	0.00358793	Metabolism	Inorganic ion transport and metabolism	297	Magnesium and cobalt efflux protein corC	COG1253R	NT13SP0363
298	M28_Spy0307	SPy0379	pflC	1.41125	0.347817	1.14651	0.214339	-1.72199	0.00163371	Cellular processes	Posttranslational modification, protein turnover, chaperones	298	Pyruvate formate-lyase activating enzyme	COG1180O	NT13SP0364
299	M28_Spy0308	SPy0380	ppaC	1.04502	0.334608	1.13903	0.0624718	1.2378	0.0102484	Metabolism	Energy production and conversion	299	Inorganic pyrophosphatase	COG1227C	NT13SP0365
300	M28_Spy0309	SPy0382	-	-1.29636	0.152554	-1.24043	0.0481029	1.3068	0.0165703	Hypothetical	Hypothetical	300	Hypothetical cytosolic protein	-	NT13SP0366
301	M28_Spy0310	SPy0383	fhuG	1.12194	0.731505	-1.2272	0.367294	-1.45234	0.521467	Metabolism	Inorganic ion transport and metabolism	301	Ferrichrome transport system permease protein fhuG	COG0609P	NT13SP0367
302	M28_Spy0311	SPy0384	fhuB	1.02435	0.924392	-1.45748	0.168266	-10.4726	0.000306185	Metabolism	Inorganic ion transport and metabolism	302	Ferrichrome transport system permease protein fhuB	COG0609P	NT13SP0368
303	M28_Spy0312	SPy0385	fhuD	1.14777	0.635176	-1.70354	0.0118427	-2.44308	0.000853604	Metabolism	Inorganic ion transport and metabolism	303	Ferrichrome-binding protein	COG0614P	NT13SP0369
304	M28_Spy0313	SPy0386	fhuA	-1.11192	0.753084	-1.58175	0.0831737	-4.81757	0.0165098	Metabolism	Inorganic ion transport and metabolism	304	Ferrichrome transport ATP-binding protein fhuC	COG1120PH	NT13SP0370
305	M28_Spy0314	SPy0388	murE	-1.70242	0.00898378	-1.76214	2.64863e-05	-1.68885	0.00465055	Cell envelope	Biosynthesis and degradation of murein sacculus and peptidoglycan	305	UDP-N-acetylmuramoyl-L-alanyl-D-glutamate--lysine ligase	COG0769M	NT13SP0371
306	M28_Spy0315	SPy0390	-	-1.25084	0.0979101	-1.31849	0.000140321	-2.60397	7.47732e-05	Cell envelope	Biosynthesis and degradation of surface polysaccharides and lipopolysaccharides	306	Export protein for polysaccharides and teichoic acids	COG2244R	NT13SP0372
307	M28_Spy0316	SPy0392	upp	1.01129	0.944702	-1.95334	0.00658222	-2.43122	9.6512e-05	Metabolism	Transport and metabolism of purines, pyrimidines, nucleosides, and nucleotides	307	Uracil phosphoribosyltransferase	COG0035F	NT13SP0373
308	M28_Spy0317	SPy0395	clpP	1.25391	0.0664827	1.1453	0.1537	3.00986	0.000394226	Cellular processes	Degradation of proteins, peptides, and glycopeptides	308	ATP-dependent endopeptidase clp proteolytic subunit clpP	COG0740OU	NT13SP0375
309	M28_Spy0318	SPy0397	-	-1.09495	0.456501	1.0699	0.382961	3.26194	7.21958e-05	Hypothetical	Hypothetical	309	Hypothetical cytosolic protein	-	NT13SP0376
310	M28_Spy0319	SPy0399	tmk	-1.05393	0.54452	-1.13559	0.0366706	1.4564	0.039569	Metabolism	Transport and metabolism of purines, pyrimidines, nucleosides, and nucleotides	310	Thymidylate kinase	COG0125F	NT13SP0377
311	M28_Spy0320	SPy0400	dnaX	-1.013	0.929844	1.04661	0.629844	1.40287	0.00338547	Cellular processes	DNA replication, recombination, and repair	311	DNA polymerase III, delta subunit	COG0470L	NT13SP0378
312	M28_Spy0321	SPy0401	-	-1.03433	0.539658	-1.04095	0.473691	1.59931	0.00562591	Hypothetical	Hypothetical	312	Hypothetical protein	COG1774S	NT13SP0379
313	M28_Spy0322	SPy0405	-	-1.0744	0.460651	-1.11861	0.136188	1.36655	0.000369685	Hypothetical	General function predicted only	313	Initiation-control protein	COG4467S	NT13SP0381
314	M28_Spy0323	SPy0406	-	-1.1482	0.274132	1.0374	0.529308	1.59087	0.000163845	Hypothetical	General function predicted only	314	Tetrapyrrole (Corrin Porphyrin) methylase family protein	COG0313R	NT13SP0382
315	M28_Spy0324	SPy0407	-	-1.02626	0.83823	1.21094	0.086094	2.39361	0.000121287	Hypothetical	Hypothetical	315	Hypothetical membrane associated protein	-	NT13SP0383
316	M28_Spy0325	SPy0408	cutC	1.05627	0.601535	-1.40039	0.0133038	-1.04602	0.50213	Metabolism	Inorganic ion transport and metabolism	316	Copper homeostasis protein cutC	COG3142P	NT13SP0384
317	M28_Spy0326	SPy0410	-	2.26722	0.0702517	2.16191	0.00242681	3.86879	0.0153347	Metabolism	Inorganic ion transport and metabolism	317	Arsenate reductase family protein	COG1393P	NT13SP0385
318	M28_Spy0327	SPy0412	exoA	1.22422	0.41299	1.37741	0.163126	2.84662	0.000343874	Cellular processes	DNA replication, recombination, and repair	318	Exodeoxyribonuclease III	COG0708L	NT13SP0386
319	M28_Spy0328	SPy0414	lctO	6.55159	0.00100794	3.6101	0.00234769	-3.19336	0.000150248	Metabolism	Energy production and conversion	319	L-lactate oxidase	COG1304C	NT13SP0387
320	M28_Spy0329	SPy0416	-	-16.2126	3.42788e-05	1.18545	0.613526	-2.50419	0.00380284	Cellular processes	Degradation of proteins, peptides, and glycopeptides	320	Endopeptidase lactocepin	COG1404O	NT13SP0388
321	M28_Spy0330		-	-1.08407	0.462455	-1.16002	0.0879544	-1.88848	0.0172726	Hypothetical	Hypothetical	321	Hypothetical protein	-
322	M28_Spy0331	SPy0421	-	-1.77988	0.0882058	-1.142	0.311312	-3.00795	0.000929969	Transport and binding proteins	Unknown substrate	322	Permease	-	NT13SP0391
323	M28_Spy0332	SPy0422	metG	-1.35269	0.0391292	-1.39994	0.0195934	-2.4221	0.0031626	Cellular processes	Protein synthesis	323	Methionyl-tRNA synthetase Protein secretion chaperonin CsaA	COG0073R, COG0143J	NT13SP0392
324	M28_Spy0333		-	-2.2749	0.00053898	-2.0283	0.014771	1.09884	0.408802	Hypothetical	Hypothetical	324	Hypothetical protein	-	NT13SP0393
325	M28_Spy0334	SPy0425	nrdF.1	-5.26664	0.00125081	-1.93346	0.0363786	-1.02866	0.910941	Metabolism	Transport and metabolism of purines, pyrimidines, nucleosides, and nucleotides	325	Ribonucleoside-diphosphate reductase beta chain	COG0208F	NT13SP0394
326	M28_Spy0335	SPy0426	nrdI	-4.57701	0.000426212	-1.79316	0.0699504	-1.04989	0.80564	Metabolism	Transport and metabolism of purines, pyrimidines, nucleosides, and nucleotides	326	NrdI protein	COG1780F	NT13SP0395
327	M28_Spy0336	SPy0427	nrdE.1	-2.36593	0.00133856	-1.28752	0.321151	1.26415	0.116772	Metabolism	Transport and metabolism of purines, pyrimidines, nucleosides, and nucleotides	327	Ribonucleoside-diphosphate reductase alpha chain	COG0209F	NT13SP0396
328	M28_Spy0337	SPy0428	spyA	-1.96799	0.0046217	2.37436	0.103291	2.25285	0.00252694	Metabolism	Transport and metabolism of amino acids, peptides and amines	328	C3 family ADP-ribosyltransferase	COG5585T	NT13SP0397
329	M28_Spy0338			-62.9973	6.33254e-05	-11.9156	2.73348e-06	-2.85829	0.00047669	Hypothetical	Hypothetical	329	Hypothetical protein		NT13SP0398
330	M28_Spy0339		-	2.50664	0.166975	2.88638	0.00409342	1.27526	0.559153	Mobile and extrachromosomal elements	Mobile and extrachromosomal elements	330	Transposase	COG3464L	NT13SP0400
331	M28_Spy0341			-15.2708	1.14591e-08	-2.16674	0.00152546	1.81239	0.00777507	Hypothetical	Hypothetical	331	Hypothetical protein		NT13SP0401
332	M28_Spy0342	SPy0432	-	1.19746	0.534226	1.16079	0.35944	1.2286	0.312659	Hypothetical	Hypothetical	332	Hypothetical membrane spanning protein	-	NT13SP0403
333	M28_Spy0343	SPy0433	-	0.997156	0.997464	-1.27889	0.767123	2.16037	0.212133	Hypothetical	Hypothetical	333	Hypothetical protein	-	NT13SP0404
334	M28_Spy0344			-1.24289	0.129202	1.65593	0.0900658	1.28782	0.433219	Hypothetical	Hypothetical	334	Hypothetical protein
335	M28_Spy0345	SPy0436	speJ	-1.39267	0.38296	1.09585	0.684969	-1.37952	0.174184	Cellular processes	Pathogenesis	335	Enterotoxin	-	NT13SP0405
336	M28_Spy0346			-14.9148	2.25779e-05	-4.60861	3.40509e-05	-2.50562	0.000353307	Hypothetical	Hypothetical	336	Hypothetical protein		NT13SP0406
337	M28_Spy0347	SPy0439	-	-1.02577	0.845001	-1.38214	0.00208604	-2.9128	0.000769972	Hypothetical	Hypothetical	337	Hypothetical protein	-	NT13SP0407
338	M28_Spy0348	SPy0440	fabG	-1.50391	0.0257432	-1.56042	0.00114276	-2.41946	0.000235964	Metabolism	Transport and metabolism of fatty acid and phospholipids	338	Short chain dehydrogenase	COG1028IQR	NT13SP0408
339	M28_Spy0349	SPy0441	-	1.04295	0.858735	-1.02546	0.870176	-1.77544	0.0133061	Hypothetical	General function predicted only	339	NAD-dependent oxidoreductase	COG0673R	NT13SP0409
340	M28_Spy0350	SPy0442	-	1.18354	0.303583	-1.15602	0.247803	-46.633	2.40616e-05	Metabolism	Transport and metabolism of carbohydrates, organic alcohols, and acids	340	Phosphoglycerate transporter protein	COG2271G	NT13SP0410
341	M28_Spy0351	SPy0443	gcaD	-1.58417	0.00350005	-1.33455	0.000560227	-1.85366	0.00294397	Metabolism	Transport and metabolism of carbohydrates, organic alcohols, and acids	341	Glucosamine-1-phosphate acetyltransferase	COG1207M	NT13SP0411
342	M28_Spy0352	SPy0444	-	-1.05511	0.607895	-1.19696	0.129466	-1.24168	0.00971507	Cellular processes	DNA replication, recombination, and repair	342	ADP-ribose pyrophosphatase	COG0494LR	NT13SP0412
343	M28_Spy0353	SPy0446	-	-1.28733	0.00172514	-1.36589	0.00107285	-1.55295	0.00146948	Hypothetical	Hypothetical	343	Hypothetical membrane associated protein	-	NT13SP0413
344	M28_Spy0354	SPy0447	pfs	-1.47637	0.00124832	-1.27841	0.0115106	-1.34072	0.00839981	Metabolism	Transport and metabolism of purines, pyrimidines, nucleosides, and nucleotides	344	5 -methylthioadenosine nucleosidase	COG0775F	NT13SP0414
345	M28_Spy0355	SPy0448	-	-1.58431	0.00455218	-1.6385	0.000285111	-1.60614	4.94527e-05	Hypothetical	Hypothetical	345	Hypothetical protein	-	NT13SP0415
346	M28_Spy0356	SPy0450	scaR	1.19166	0.541949	1.67139	0.210152	3.96455	0.000449617	Cellular processes	Regulatory functions	346	Iron-dependent repressor	COG1321K	NT13SP0416
347	M28_Spy0357	SPy0453	mtsA	1.01602	0.953625	1.32881	0.0125606	1.11188	0.119058	Metabolism	Inorganic ion transport and metabolism	347	Manganese-binding protein	COG0803P	NT13SP0417
348	M28_Spy0358	SPy0454	mtsB	-1.11496	0.677424	1.2454	0.0701492	1.42102	0.0753027	Metabolism	Inorganic ion transport and metabolism	348	Manganese transport system ATP-binding protein	COG1121P	NT13SP0418
349	M28_Spy0359	SPy0456	mtsC	-1.16042	0.554269	1.55774	0.0119483	1.21565	0.126653	Metabolism	Inorganic ion transport and metabolism	349	Manganese transport system membrane protein	COG1108P	NT13SP0419
350	M28_Spy0360	SPy0457	-	1.3848	0.0457225	1.25005	0.00885664	1.21054	0.294605	Cellular processes	Posttranslational modification, protein turnover, chaperones	350	Peptidyl-prolyl cis-trans isomerase	COG0652O	NT13SP0420
351	M28_Spy0361	SPy0458	ftsK	2.54542	0.255711	1.87435	0.107774	3.50246	0.218576	Cellular processes	Cell division	351	Cell division protein ftsK	COG1674D	NT13SP0421
352	M28_Spy0362	SPy0459	-	1.94633	0.0263612	1.94176	0.00202003	2.48538	0.00024065	Hypothetical	Hypothetical	352	Integral membrane protein	-	NT13SP0422
353	M28_Spy0363	SPy0460	rplK	-1.32051	0.00497937	-1.39177	0.0245613	-3.33152	0.000298782	Cellular processes	Protein synthesis	353	LSU ribosomal protein L11P	-	NT13SP0423
354	M28_Spy0364	SPy0461	rplA	-1.31146	0.00687447	-1.37468	0.0347103	-3.20231	3.36552e-05	Cellular processes	Protein synthesis	354	LSU ribosomal protein L1P	-	NT13SP0424
355	M28_Spy0365		pyrH	-1.06696	0.575777	-1.16198	0.133156	-1.39815	0.00126382	Metabolism	Transport and metabolism of purines, pyrimidines, nucleosides, and nucleotides	355	Uridylate kinase	COG0528F	NT13SP0425
356	M28_Spy0366	SPy0463	frr	1.16972	0.143613	1.02771	0.768676	-1.19806	0.045379	Cellular processes	Protein synthesis	356	Ribosome Recycling Factor (RRF)	-	NT13SP0426
357	M28_Spy0367	SPy0464	-	-1.08018	0.561246	-1.53139	0.0362133	-2.41344	0.00118982	Hypothetical	Hypothetical	357	S1 RNA binding domain	COG2996S	NT13SP0427
358	M28_Spy0368	SPy0466	msrA.2	1.03171	0.96117	1.39751	0.543809	8.20779	0.177787	Cellular processes	Adaptations to atypical conditions	358	Peptide methionine sulfoxide reductase msrA	-	NT13SP0428
359	M28_Spy0369	SPy0467	-	1.44976	0.129699	1.86349	0.044608	1.50097	0.0363486	Cell envelope	Biosynthesis and degradation of murein sacculus and peptidoglycan	359	D-alanyl-D-alanine carboxypeptidase	-	NT13SP0429
360	M28_Spy0370	SPy0469	-	-1.71598	0.00762786	-1.18076	0.223172	2.09195	0.00886034	Hypothetical	Hypothetical	360	Surface antigen	-	NT13SP0430
361	M28_Spy0371	SPy0470	-	1.25258	0.407944	1.23544	0.440093	1.06787	0.414926	Hypothetical	Hypothetical	361	Myosin-crossreactive antigen	COG4716S	NT13SP0431
362	M28_Spy0372	SPy0471	phoH	1.05388	0.656453	1.08546	0.277514	1.75304	0.000174677	Hypothetical	General function predicted only	362	PhoH protein	COG1702T	NT13SP0432
363	M28_Spy0373	SPy0472	-	1.01305	0.925224	1.07499	0.560226	1.98658	0.0127839	Cellular processes	DNA replication, recombination, and repair	363	Uracil DNA glycosylase superfamily protein	COG1573L	NT13SP0433
364	M28_Spy0374	SPy0473	-	-1.13186	0.459475	-1.17406	0.0279541	-1.04224	0.722132	Hypothetical	Hypothetical	364	Hypothetical metal-binding protein	COG0319R	NT13SP0434
365	M28_Spy0375	SPy0475	dgk	-1.22449	0.0196781	-1.13958	0.0081906	-0.996904	0.956813	Metabolism	Transport and metabolism of fatty acid and phospholipids	365	Diacylglycerol kinase	-	NT13SP0436
366	M28_Spy0376	SPy0476	era	-1.20554	0.0168708	-1.12416	0.0742362	-1.03728	0.674733	Hypothetical	General function predicted only	366	GTP-binding protein era	COG1159R	NT13SP0437
367	M28_Spy0377	SPy0477	-	-1.05668	0.746326	1.00076	0.9904	1.25992	0.00111896	Cellular processes	DNA replication, recombination, and repair	367	Phosphohydrolase (MutT nudix family protein)	COG0494LR	NT13SP0438
368	M28_Spy0378	SPy0478	-	1.58587	0.56857	1.56521	0.230655	1.91454	0.198367	Hypothetical	Hypothetical	368	Hypothetical protein	-
369	M28_Spy0379	SPy0479	-	-1.85145	0.00993899	-1.39115	0.0407787	-1.49247	0.0269576	Cellular processes	Toxin production and resistance	369	Amphipathic pore-forming peptide	-	NT13SP0439
370	M28_Spy0380	SPy0480	-	-1.37289	0.099622	1.4136	0.154011	1.15227	0.253873	Hypothetical	General function predicted only	370	Enhancer peptide for thermophilin 13 precursor	-	NT13SP0440
371	M28_Spy0381		-	2.12744	0.0789799	1.32714	0.30906	1.77699	0.208314	Mobile and extrachromosomal elements	Mobile and extrachromosomal elements	371	Transposase	-
372	M28_Spy0382		-	1.54551	0.144521	1.38731	0.278837	1.26939	0.102415	Cellular processes	Toxin production and resistance	372	Bacteriocin	COG3328L	NT13SP0441
373	M28_Spy0383		-	1.38809	0.102349	1.15381	0.521435	-1.37618	0.111496	Hypothetical	Hypothetical	373	Hypothetical membrane associated protein	-	NT13SP0442
374	M28_Spy0384	SPy0484	-	-1.09112	0.851971	1.44466	0.434109	2.37428	0.0690827	Hypothetical	Hypothetical	374	Hypothetical protein	-	NT13SP0443
375	M28_Spy0387			1.58321	0.188431	1.74354	0.116503	1.85732	0.00808451	Hypothetical	Hypothetical	375	Hypothetical protein
376	M28_Spy0388		-	2.68644	0.186759	5.98763	0.128547	2.24815	0.033006	Hypothetical	Hypothetical	376	Hypothetical cytosolic protein	-
377	M28_Spy0389	SPy0488	-	1.01644	0.956387	1.85836	0.080473	1.41352	0.211443	Hypothetical	Hypothetical	377	Hypothetical protein	-	NT13SP0445
378	M28_Spy0390	SPy0489	-	-1.03308	0.932679	1.21297	0.45036	-1.71394	0.135462	Hypothetical	Hypothetical	378	Hypothetical protein	-	NT13SP0446
379	M28_Spy0391	SPy0492	-	3.41071	0.00505033	3.4127	0.00786228	6.87911	0.00228566	Hypothetical	Hypothetical	379	Hypothetical protein	-	NT13SP0447
380	M28_Spy0392		-	1.67957	0.541162	3.31051	0.0675344	-1.28432	0.468837	Hypothetical	Hypothetical	380	Hypothetical protein	-	NT13SP0448
381	M28_Spy0394		-	1.77675	0.282676	1.29222	0.396036	1.51593	0.208084	Hypothetical	Hypothetical	381	Hypothetical protein	-
382	M28_Spy0395	SPy0496	mutR	-1.17739	0.410853	-1.32155	0.0115911	-1.83971	0.00440547	Cellular processes	Regulatory functions	382	Transcriptional regulator	-	NT13SP0450
383	M28_Spy0396	SPy0497	fpg	-1.23434	0.00408721	-1.29815	0.00222595	-1.88054	0.00115504	Cellular processes	DNA replication, recombination, and repair	383	Formamidopyrimidine-DNA glycosylase	COG0266L	NT13SP0451
384	M28_Spy0397	SPy0498	coaE	-1.0884	0.622429	-1.16451	0.0638562	-1.94669	0.00632148	Metabolism	Biosynthesis of cofactors, prosthetic groups, and carriers	384	Dephospho-CoA kinase	COG0237H	NT13SP0452
385	M28_Spy0398	SPy0500	-	-1.27902	0.270351	-1.03681	0.823379	1.24961	0.156324	Hypothetical	General function predicted only	385	ATPase	COG0433R	NT13SP0453
386	M28_Spy0399	SPy0501	-	-1.38381	0.00122905	-1.45012	0.000136377	-4.30869	2.73218e-06	Cellular processes	Toxin production and resistance	386	Multidrug resistance efflux pump	-	NT13SP0454
387	M28_Spy0400		-	-1.44606	0.00922947	-1.71952	0.00189857	-5.15661	7.90146e-06	Cellular processes	Protein synthesis	387	LSU ribosomal protein L33P	COG0267J
388	M28_Spy0401	SPy0502	secG	1.02481	0.766144	-1.0164	0.822519	1.84931	0.00157165	Cellular processes	Protein and peptide secretion and trafficking	388	Protein translocase subunit secG	-	NT13SP0455
389	M28_Spy0402	SPy0503	-	-1.24707	0.102014	1.05942	0.194325	3.24149	0.000445153	Cellular processes	DNA replication, recombination, and repair	389	Exoribonuclease II	COG0557K	NT13SP0456
390	M28_Spy0403	SPy0504	-	-1.5406	0.00364938	-1.25234	0.13785	2.36115	0.000966338	Cellular processes	Posttranslational modification, protein turnover, chaperones	390	SsrA-binding protein	COG0691O	NT13SP0457
391	M28_Spy0404	SPy0505	-	-1.95101	0.0058733	-1.28876	0.0135711	1.98354	0.013342	Cellular processes	Posttranslational modification, protein turnover, chaperones	391	Glutaminyl-peptide cyclotransferase	COG3823O	NT13SP0458
392	M28_Spy0405	SPy0506	pcp	1.31993	0.0953302	1.09287	0.455799	-1.10832	0.431154	Cellular processes	Posttranslational modification, protein turnover, chaperones	392	Pyrrolidone-carboxylate peptidase	COG2039O	NT13SP0459
393	M28_Spy0406	SPy0507	-	1.68372	0.0211645	1.6977	0.000824202	1.2403	0.153633	Transport and binding proteins	Unknown substrate	393	Permease	-	NT13SP0460
394	M28_Spy0407	SPy0508	-	1.6866	0.00303316	1.58975	0.000472336	1.30035	0.0165729	Transport and binding proteins	Unknown substrate	394	Permease	-	NT13SP0461
395	M28_Spy0408	SPy0510	-	1.10931	0.438307	-1.08583	0.450473	1.04868	0.684044	Cell envelope	Biosynthesis and degradation of surface polysaccharides and lipopolysaccharides	395	Bactoprenol glucosyl transferase	COG0463M	NT13SP0462
396	M28_Spy0409	SPy0511	gloA	-1.08084	0.636029	-1.01484	0.93244	2.55469	0.00150657	Metabolism	Transport and metabolism of amino acids, peptides and amines	396	Lactoylglutathione lyase	COG0346E	NT13SP0463
397	M28_Spy0410	SPy0512	-	-1.2692	0.190554	-1.2682	0.116323	1.60104	0.000600919	Metabolism	Energy production and conversion	397	NAD(P)H-dependent quinone reductase	COG0778C	NT13SP0464
398	M28_Spy0411	SPy0513	pepQ	-1.39677	0.152991	-1.40764	0.0456815	1.45829	0.00234952	Metabolism	Transport and metabolism of amino acids, peptides and amines	398	Xaa-Pro aminopeptidase	COG0006E	NT13SP0465
399	M28_Spy0412	SPy0514	ccpA	1.2025	0.140752	-1.11684	0.202488	-3.64672	8.09722e-05	Cellular processes	Regulatory functions	399	Catabolite control protein A	COG1609K	NT13SP0466
400	M28_Spy0413	SPy0515	-	-1.89409	0.00144796	-1.55127	0.000922291	-2.63939	0.00563001	Cell envelope	Biosynthesis and degradation of surface polysaccharides and lipopolysaccharides	400	Glycosyltransferase	COG0438M	NT13SP0467
401	M28_Spy0414	SPy0516	-	-1.94836	8.09937e-07	-1.44911	0.000187448	-2.26884	0.00224524	Cell envelope	Biosynthesis and degradation of surface polysaccharides and lipopolysaccharides	401	1,2-diacylglycerol 3-glucosyltransferase	COG0438M	NT13SP0468
402	M28_Spy0415	SPy0517	thrS	-1.75159	0.0110032	-1.91698	0.000693581	-1.43782	0.00344777	Cellular processes	Protein synthesis	402	Threonyl-tRNA synthetase	COG0441J	NT13SP0469
403	M28_Spy0416	SPy0518	drrA	1.38575	0.326784	1.2177	0.675091	-4.11521	0.00159635	Cellular processes	Toxin production and resistance	403	Daunorubicin resistance ATP-binding protein drrA	COG4586R	NT13SP0470
404	M28_Spy0417	SPy0519	-	2.08477	0.141145	2.27014	0.0349754	-1.51594	0.362866	Cellular processes	Toxin production and resistance	404	Daunorubicin resistance transmembrane protein	COG4587R	NT13SP0471
405	M28_Spy0418	SPy0521	-	1.67834	0.15168	1.98097	0.172723	-1.48346	0.447946	Transport and binding proteins	Unknown substrate	405	ABC transporter permease protein	COG3694R	NT13SP0472
406	M28_Spy0419		-	2.72837	0.00914354	1.36116	0.172617	-4.20145	0.00213127	Metabolism	Transport and metabolism of fatty acid and phospholipids	406	Dihydroxyacetone kinase	-	NT13SP0473
407	M28_Spy0420	SPy0524	-	1.19887	0.28587	1.42439	0.0289281	-1.36104	0.436393	Metabolism	Transport and metabolism of fatty acid and phospholipids	407	Acetyl-CoA acetyltransferase	COG0183I	NT13SP0474
408	M28_Spy0421	SPy0526	-	-1.67224	0.104617	1.03416	0.808001	-2.00517	0.0433048	Metabolism	Transport and metabolism of fatty acid and phospholipids	408	Long-chain-fatty-acid--CoA ligase )	COG0318IQ	NT13SP0476
409	M28_Spy0422	SPy0527	-	1.16112	0.520963	1.46692	0.0705737	-1.67224	0.0281551	Hypothetical	Hypothetical	409	Hypothetical cytosolic protein	-	NT13SP0477
410	M28_Spy0423	SPy0528	vicR	1.20514	0.0494517	1.28804	0.0174014	-1.18558	0.0886673	Cellular processes	Signal transduction	410	Two-component response regulator VicR	COG0745TK	NT13SP0478
411	M28_Spy0424	SPy0529	vicK	1.05902	0.740828	-1.10086	0.298926	-1.46309	0.0195679	Cellular processes	Signal transduction	411	Two-component sensor histidine kinase VicK	COG5002T	NT13SP0479
412	M28_Spy0425	SPy0530	vicX	-1.11502	0.47144	-1.13148	0.175539	-1.6563	0.027794	Cellular processes	Toxin production and resistance	412	Zn-dependent hydrolase (beta-lactamase superfamily)	COG1235R	NT13SP0480
413	M28_Spy0426	SPy0531	rncS	-1.83169	0.0356094	-3.02306	0.000115681	-4.2774	6.84617e-05	Cellular processes	Transcription	413	Ribonuclease III	COG0571K	NT13SP0481
414	M28_Spy0427	SPy0532	smc	-1.86961	0.00426004	-2.83335	0.000110087	-3.24122	0.00309332	Cellular processes	Cell division	414	Chromosome partition protein smc	COG1196D	NT13SP0482
415	M28_Spy0428	SPy0533	-	2.49097	0.00332102	1.4593	0.070741	2.34517	0.0284804	Cellular processes	Regulatory functions	415	Transcriptional regulator	-	NT13SP0483
416	M28_Spy0429	SPy0534	aroE.2	3.03098	0.0787811	2.55001	0.0568149	1.87082	0.274391	Metabolism	Transport and metabolism of amino acids, peptides and amines	416	Shikimate 5-dehydrogenase	COG0169E	NT13SP0484
417	M28_Spy0430	SPy0535	-	2.55745	0.103592	1.6696	0.0819289	1.05801	0.705688	Hypothetical	Hypothetical	417	Hypothetical cytosolic protein	COG1082G	NT13SP0485
418	M28_Spy0431	SPy0536	-	1.74637	0.0958438	1.51023	0.133552	1.21237	0.018653	Hypothetical	Hypothetical	418	Hypothetical protein	-	NT13SP0486
419	M28_Spy0432	SPy0537	-	1.41337	0.22997	1.27218	0.327952	-1.12904	0.201637	Hypothetical	Hypothetical	419	Hypothetical protein	COG0673R
420	M28_Spy0433	SPy0538	metK1	1.07682	0.64585	1.46186	0.219973	1.36351	0.460978	Metabolism	Biosynthesis of cofactors, prosthetic groups, and carriers	420	S-adenosylmethionine synthetase	COG1812E	NT13SP0488
421	M28_Spy0434	SPy0539	-	1.26145	0.385374	1.25667	0.318387	1.1071	0.65636	Hypothetical	Hypothetical	421	Hypothetical membrane associated protein	COG1493T	NT13SP0489
422	M28_Spy0435	SPy0540	-	1.29508	0.268409	1.52866	0.00326971	2.0729	0.00102538	Cell envelope	Biosynthesis and degradation of surface polysaccharides and lipopolysaccharides	422	Glycosyltransferase involved in cell wall biogenesis	COG0463M	NT13SP0490
423	M28_Spy0436		-	1.65185	0.221947	1.30297	0.260674	1.9157	0.0390954	Hypothetical	Hypothetical	423	Hypothetical protein	-
424	M28_Spy0437	SPy0542	-	1.30037	0.42427	1.20633	0.32047	1.75954	0.00377245	Metabolism	Transport and metabolism of purines, pyrimidines, nucleosides, and nucleotides	424	UDP-glucose 6-dehydrogenase	COG1004M	NT13SP0491
425	M28_Spy0438	SPy0543	mefE	1.43748	0.152654	1.38906	0.216677	2.12476	0.00760257	Cellular processes	Toxin production and resistance	425	Macrolide-efflux protein	-	NT13SP0492
426	M28_Spy0439	SPy0544	-	2.03777	0.259171	1.95096	0.0105208	2.19055	0.0026459	Cellular processes	Regulatory functions	426	Transcriptional regulator	COG3655K	NT13SP0493
427	M28_Spy0440	SPy0545	-	3.08298	0.290482	3.7263	0.0614853	1.13457	0.872985	Cellular processes	Cell division	427	Chromosome segregation ATPases	-	NT13SP0494
428	M28_Spy0441	SPy0547	-	3.77774	0.383006	3.1983	0.336327	1.87814	0.546066	Hypothetical	Hypothetical	428	Hypothetical protein	-
429	M28_Spy0442	SPy0549	-	8.13839	0.205064	1.96352	0.149695	2.39246	0.270434	Hypothetical	Hypothetical	429	Hypothetical protein	-	NT13SP0495
430	M28_Spy0443			3.27144	0.132055	3.11759	0.156303	1.45429	0.198247	Hypothetical	Hypothetical	430	Hypothetical cytosolic protein		NT13SP0496
431	M28_Spy0444	SPy0550	-	1.14992	0.0949018	1.21518	0.0290478	1.68554	0.0811913	Mobile and extrachromosomal elements	Mobile and extrachromosomal elements	431	Plasmid stabilization system antitoxin protein	COG3077L	NT13SP0497
432	M28_Spy0445	SPy0552	-	1.22355	0.0186462	1.49298	0.0222552	2.11847	0.000110723	Mobile and extrachromosomal elements	Mobile and extrachromosomal elements	432	Plasmid stabilization system toxin protein	-	NT13SP0498
433	M28_Spy0446	SPy0553	-	1.21375	0.210978	1.84614	0.00377007	2.08967	0.00490262	Hypothetical	Hypothetical	433	Hypothetical cytosolic protein	-	NT13SP0499
434	M28_Spy0447		-	4.64317	0.189756	7.89261	0.190921	1.09076	0.884855	Mobile and extrachromosomal elements	Mobile and extrachromosomal elements	434	Portal protein Hypothetical protein	COG0124J	NT13SP0500
435	M28_Spy0451	SPy0567	-	-1.04342	0.447785	1.14634	0.276129	1.70186	0.00534955	Hypothetical	General function predicted only	435	Hydrolase (HAD superfamily)	COG0561R	NT13SP0503
436	M28_Spy0452	SPy0568	-	-1.02321	0.7635	1.17588	0.0812354	1.1169	0.017527	Hypothetical	General function predicted only	436	Hydrolase (HAD superfamily)	COG0561R	NT13SP0504
437	M28_Spy0453	SPy0569	ftsY	-1.08259	0.359988	1.14843	0.0596155	1.24611	0.0214337	Cellular processes	Cell division	437	Cell division protein ftsY	COG0552U	NT13SP0505
438	M28_Spy0454	SPy0570	-	3.16721	0.0168417	-1.76339	0.0864407	-4.82031	0.000227959	Cellular processes	Toxin production and resistance	438	Multidrug resistance protein B	-	NT13SP0506
439	M28_Spy0455	SPy0571	licT	2.74595	0.14364	-1.13471	0.727884	-1.4928	0.427053	Cellular processes	Regulatory functions	439	Transcription antiterminator, BglG family	COG3711K	NT13SP0507
440	M28_Spy0456	SPy0572	-	2.5497	0.241449	-1.39114	0.4819	-3.52562	0.0567016	Metabolism	Transport and metabolism of carbohydrates, organic alcohols, and acids	440	PTS system, beta-glucoside-specific IIABC component	COG1263G	NT13SP0508
441	M28_Spy0457	SPy0574	bglA	1.24311	0.527879	-1.1202	0.646884	-3.53249	0.000129779	Metabolism	Transport and metabolism of carbohydrates, organic alcohols, and acids	441	6-phospho-beta-glucosidase	-	NT13SP0509
442	M28_Spy0458	SPy0575	-	1.14832	0.601992	1.63069	0.0132149	1.40572	0.147005	hypothetical	hypothetical	442	Hypothetical membrane spanning protein	COG3689S	NT13SP0510
443	M28_Spy0459	SPy0576	-	1.06887	0.861056	1.62459	0.0429767	1.58766	0.0234043	hypothetical	hypothetical	443	Hypothetical membrane spanning protein	COG0701R	NT13SP0511
444	M28_Spy0460	SPy0578	-	2.34708	0.0577861	2.28696	0.0073314	3.02331	0.0175758	hypothetical	hypothetical	444	Hypothetical membrane spanning protein	-
445	M28_Spy0461	SPy0580	-	-1.80673	0.000447721	-1.69998	0.00227972	-2.49078	0.000506841	Hypothetical	General function predicted only	445	TRANSCRIPTION ACCESSORY PROTEIN (S1 RNA binding domain)	COG2183K	NT13SP0514
446	M28_Spy0462		-	12.0504	0.112262	19.9671	0.205526	2.09495	0.484305	Hypothetical	Hypothetical	446	Hypothetical membrane associated protein	-	NT13SP0513
447	M28_Spy0463	SPy0581	-	-1.4621	0.093829	-1.48156	0.00368389	-2.9524	1.48556e-05	Cellular processes	Degradation of proteins, peptides, and glycopeptides	447	Metallopeptidase, SprT family	-	NT13SP0515
448	M28_Spy0464	SPy0583	-	-1.1966	0.223426	1.45555	0.0287006	3.2301	0.000129497	Cellular processes	Regulatory functions	448	Stress-responsive transcriptional regulator PspC	COG1983KT	NT13SP0516
449	M28_Spy0465	SPy0584	ptsK	1.64819	0.00144002	1.66743	0.0018126	2.65651	4.39031e-05	Cellular processes	Regulatory functions	449	HPR(SER) KINASE PHOSPHATASE	COG1493T	NT13SP0517
450	M28_Spy0466	SPy0585	lgt	1.39177	0.0193587	1.52072	0.0022734	2.25735	3.48075e-07	Cellular processes	Posttranslational modification, protein turnover, chaperones	450	Prolipoprotein diacylglyceryl transferase	-	NT13SP0518
451	M28_Spy0467	SPy0587	-	1.2264	0.381264	1.51286	0.0169226	2.52412	1.40544e-05	Hypothetical	Hypothetical	451	Hypothetical protein	COG4768R	NT13SP0519
452	M28_Spy0468	SPy0588	-	1.83677	0.000307648	1.97689	0.00237742	3.54392	5.64778e-06	Hypothetical	Hypothetical	452	Hypothetical exported protein	-	NT13SP0520
453	M28_Spy0469	SPy0589	-	-1.23358	0.0297962	-1.35041	0.0471335	-1.2148	0.441507	Hypothetical	Hypothetical	453	Hypothetical protein	-	NT13SP0521
454	M28_Spy0470	SPy0590	-	-1.87258	0.00356575	-2.23108	0.000105752	-2.81842	8.24044e-05	Cellular processes	Degradation of proteins, peptides, and glycopeptides	454	Peptidase family U32	-	NT13SP0522
455	M28_Spy0471	SPy0591	-	-1.51683	0.00398081	-1.48963	0.0111155	-2.09838	0.000161498	Cellular processes	Degradation of proteins, peptides, and glycopeptides	455	Peptidase family U32	-	NT13SP0523
456	M28_Spy0472	SPy0593	-	-1.07212	0.877662	1.43799	0.355477	2.60129	0.0296346	Hypothetical	Hypothetical	456	Hypothetical cytosolic protein	COG4443S	NT13SP0524
457	M28_Spy0473		-	1.25304	0.241398	1.10216	0.492234	-2.62333	0.00153405	Hypothetical	Hypothetical	457	Hypothetical protein	-	NT13SP0525
458	M28_Spy0474		lysS	1.89227	0.0710845	-1.01632	0.947671	1.65267	0.171317	Cellular processes	Protein synthesis	458	Lysyl-tRNA synthetase		NT13SP0526
459	M28_Spy0475	SPy0596	-	-1.07218	0.545252	-2.00185	0.00120618	-2.01717	0.00272959	Hypothetical	General function predicted only	459	Hydrolase (HAD superfamily)	COG1011R	NT13SP0527
460	M28_Spy0476	SPy0598	-	1.63026	0.0133864	-1.01481	0.898667	-1.20835	0.0824716	Metabolism	Transport and metabolism of carbohydrates, organic alcohols, and acids	460	Phosphoglycerate mutase family protein	COG0406G	NT13SP0528
461	M28_Spy0477	SPy0599	-	1.70854	0.0373065	-1.05121	0.550373	-1.30778	0.0299431	Cellular processes	Regulatory functions	461	Transcriptional regulator	COG2606S	NT13SP0529
462	M28_Spy0478	SPy0600	-	-5.65104	8.62514e-06	-6.62727	3.00669e-07	-3.75082	3.21848e-05	Transport and binding proteins	Unknown substrate	462	Thiamine transporter	COG3859S	NT13SP0530
463	M28_Spy0479	SPy0601	-	1.48061	0.0350118	2.31465	0.00207072	2.481	0.00141275	Cell envelope	Biosynthesis and degradation of murein sacculus and peptidoglycan	463	N-acetylmuramoyl-L-alanine amidase	COG3757M	NT13SP0531
464	M28_Spy0480	SPy0603	-	3.20895	0.0124381	4.08607	0.000128226	4.16	0.000138052	Hypothetical	Hypothetical	464	Integral membrane protein	-	NT13SP0532
465	M28_Spy0481	SPy0604	-	5.15069	0.132674	2.31329	0.260711	7.95408	0.0475576	Hypothetical	Hypothetical	465	Hypothetical exported protein	-	NT13SP0533
466	M28_Spy0482	SPy0605	-	1.72652	0.178443	1.1688	0.501993	1.18075	0.145753	Cellular processes	Posttranslational modification, protein turnover, chaperones	466	Glutathione peroxidase	COG0386O	NT13SP0534
467	M28_Spy0483	SPy0606	pepF	-1.36146	0.0146679	-1.64782	0.00766682	-1.01224	0.915762	Cellular processes	Degradation of proteins, peptides, and glycopeptides	467	Oligoendopeptidase F	COG1164E	NT13SP0535
468	M28_Spy0484	SPy0608	ppc	3.31831	0.000881251	1.92632	0.00167625	1.03288	0.805642	Metabolism	Energy production and conversion	468	Phosphoenolpyruvate carboxylase	COG2352C	NT13SP0536
469	M28_Spy0485	SPy0609	ftsW	-1.89475	0.00252002	-1.78522	9.91026e-05	-4.54416	1.81889e-05	Cellular processes	Cell division	469	Cell division protein ftsW	-	NT13SP0537
470	M28_Spy0486		-	2.40429	0.503091	2.98061	0.0984268	-3.03728	0.000269886	Hypothetical	Hypothetical	470	Hypothetical cytosolic protein	-	NT13SP0538
471	M28_Spy0487	SPy0611	tuf	1.40787	0.291329	1.25819	0.000714307	1.82052	0.000935009	Cellular processes	Protein synthesis	471	Protein Translation Elongation Factor Tu (EF-TU)	COG0050J	NT13SP0539
472	M28_Spy0488	SPy0613	tpiA	1.02145	0.868787	1.17413	0.0781951	3.55494	3.22112e-06	Metabolism	Energy production and conversion	472	Triosephosphate isomerase	COG0149G	NT13SP0540
473	M28_Spy0489	SPy0615	-	1.06779	0.680856	-1.11054	0.0324834	-1.23374	0.262862	Cellular processes	Toxin production and resistance	473	Factor essential for expression of methicillin resistance	COG2348V	NT13SP0541
474	M28_Spy0490	SPy0616	murM	0.99636	0.971235	-1.04492	0.489085	-1.34829	0.0251127	Cellular processes	Toxin production and resistance	474	UDP-N-acetylmuramoylpentapeptide-lysine N(6)-alanyltransferase	COG2348V	NT13SP0542
475	M28_Spy0491	SPy0617	-	-1.11171	0.23789	-1.08362	0.147232	-1.35147	0.0186931	Hypothetical	General function predicted only	475	Hydrolase (HAD superfamily)	COG0561R	NT13SP0543
476	M28_Spy0492	SPy0619	-	-1.19762	0.177816	-1.02768	0.659515	-1.37465	0.0503835	Hypothetical	Hypothetical	476	Hypothetical cytosolic protein	-	NT13SP0544
477	M28_Spy0493	SPy0621	-	-1.20842	0.146889	-1.42322	0.000179709	-1.98961	3.00627e-05	Hypothetical	General function predicted only	477	dGTP triphosphohydrolase	COG1078R	NT13SP0545
478	M28_Spy0494	SPy0622	-	-1.27529	0.255727	-1.23531	0.121565	-1.92994	0.0037946	Hypothetical	Hypothetical	478	Hypothetical cytosolic protein	-	NT13SP0546
479	M28_Spy0495	SPy0623	pacL	3.97965	0.133347	3.06192	0.322775	7.92017	0.0141023	Metabolism	Inorganic ion transport and metabolism	479	Calcium-transporting ATPase	COG0474P	NT13SP0547
480	M28_Spy0496	SPy0627	regR	1.87704	0.136623	1.5354	0.323084	3.97894	0.252549	Cellular processes	Regulatory functions	480	Transcriptional regulator, LacI family	COG1609K	NT13SP0548
481	M28_Spy0497	SPy0628	-	3.42334	0.2905	-1.43837	0.347252	-1.0976	0.884717	Metabolism	Energy production and conversion	481	Oligohyaluronate lyase	-	NT13SP0549
482	M28_Spy0498	SPy0629	agaD	27.5193	0.117249	17.249	0.0330251	9.51895	0.218329	Metabolism	Transport and metabolism of carbohydrates, organic alcohols, and acids	482	PTS system, N-acetylgalactosamine-specific IID component	-	NT13SP0550
483	M28_Spy0499	SPy0630	-	2.73436	0.319917	2.60755	0.29197	-1.43179	0.596624	Metabolism	Transport and metabolism of carbohydrates, organic alcohols, and acids	483	PTS system, N-acetylgalactosamine-specific IIC component	-	NT13SP0551
484	M28_Spy0500	SPy0631	agaV	1.88269	0.39328	1.82556	0.327506	-7.01875	0.0263556	Metabolism	Transport and metabolism of carbohydrates, organic alcohols, and acids	484	PTS system, N-acetylgalactosamine-specific IIB component	-	NT13SP0552
485	M28_Spy0501	SPy0632	-	3.64157	0.339953	2.45783	0.421444	-3.19036	0.0674914	Metabolism	Energy production and conversion	485	Unsaturated glucuronyl hydrolase	-	NT13SP0553
486	M28_Spy0503	SPy0636	idnO	1.47392	0.641102	3.2551	0.0673618	-3.08944	0.0262222	Metabolism	Energy production and conversion	486	2-deoxy-D-gluconate 3-dehydrogenase	COG1028IQR	NT13SP0555
487	M28_Spy0504	SPy0637	-	1.27833	0.132494	1.12525	0.319814	-1.01269	0.973941	Metabolism	Transport and metabolism of carbohydrates, organic alcohols, and acids	487	Galactose-6-phosphate isomerase LacB subunit	COG0698G	NT13SP0556
488	M28_Spy0505	SPy0638	-	-1.02738	0.925313	1.59043	0.166563	-1.2893	0.425219	Metabolism	Transport and metabolism of carbohydrates, organic alcohols, and acids	488	2-dehydro-3-deoxygluconokinase	COG0524G	NT13SP0557
489	M28_Spy0506	SPy0639	kgdA	1.11887	0.554013	1.46383	0.287634	-1.05019	0.838416	Metabolism	Transport and metabolism of carbohydrates, organic alcohols, and acids	489	4-Hydroxy-2-oxoglutarate aldolase 2-dehydro-3-deoxyphosphogluconate aldolase	COG0800G	NT13SP0558
490	M28_Spy0507	SPy0640	-	1.42068	0.240762	1.32164	0.0562131	1.88692	0.000389497	Metabolism	Transport and metabolism of carbohydrates, organic alcohols, and acids	490	Beta-phosphoglucomutase Glucose-1-phosphate phosphodismutase	COG0637R	NT13SP0559
491	M28_Spy0508	SPy0642	-	1.66308	0.000524682	1.17019	0.140669	-1.17263	0.0804338	Metabolism	Energy production and conversion	491	iron-sulfur cluster-binding protein	COG1600C	NT13SP0560
492	M28_Spy0509	SPy0643	prfB	-1.18296	0.326811	-1.56796	0.00389073	-2.36884	9.94545e-05	Cellular processes	Protein synthesis	492	Bacterial Peptide Chain Release Factor 2 (RF-2)	COG1186J	NT13SP0561
493	M28_Spy0510	SPy0644	ftsE	-1.15481	0.0996176	-1.22832	0.0125229	-1.66954	0.000212646	Cellular processes	Cell division	493	Cell division ATP-binding protein ftsE	COG2884D	NT13SP0562
494	M28_Spy0511	SPy0645	ftsX	1.01377	0.899044	-1.21863	0.0630126	-1.61899	0.00113677	Cellular processes	Cell division	494	Cell division protein ftsX	COG2177D	NT13SP0563
495	M28_Spy0512	SPy0646	-	1.17071	0.363431	1.11497	0.104938	-1.50787	0.00475625	Hypothetical	General function predicted only	495	Hydroxyacylglutathione hydrolase	COG0491R	NT13SP0564
496	M28_Spy0513		-	-1.09027	0.636755	1.22192	0.255838	1.05519	0.410758	Metabolism	Transport and metabolism of fatty acid and phospholipids	496	(R,R)-butanediol dehydrogenase Acetoin dehydrogenase	COG1028IQR	NT13SP0565
497	M28_Spy0514	SPy0649	dinG	-1.47505	0.0028654	-1.7907	0.00381077	-1.61483	0.00666864	Cellular processes	DNA replication, recombination, and repair	497	ATP-dependent helicase, DinG family	COG0847L, COG1199KL	NT13SP0566
498	M28_Spy0515	SPy0650	aspC	-1.36461	0.0133751	-1.75445	0.000382515	-2.59904	0.000107672	Metabolism	Transport and metabolism of amino acids, peptides and amines	498	Aspartate aminotransferase	COG0436E	NT13SP0567
499	M28_Spy0516	SPy0651	asnS	-1.44489	0.0542753	-1.81126	0.00104403	-2.33452	0.000585867	Cellular processes	Protein synthesis	499	Asparaginyl-tRNA synthetase	COG0017J	NT13SP0568
500	M28_Spy0517	SPy0652	-	-1.54885	9.65907e-05	-1.29691	0.00208593	-1.28741	0.0114322	Hypothetical	General function predicted only	500	ATP-binding protein (contains P-loop)	COG1660R	NT13SP0569
501	M28_Spy0518	SPy0653	-	-1.33096	0.0295532	-1.3679	0.0093787	-1.19706	0.0176369	Hypothetical	Hypothetical	501	Hypothetical membrane associated protein	-	NT13SP0570
502	M28_Spy0519	SPy0654	-	-1.51986	0.0424634	-1.46169	0.0743259	-1.14402	0.166998	Hypothetical	Hypothetical	502	Hypothetical cytosolic protein	COG1481S	NT13SP0571
503	M28_Spy0520	SPy0713	pepD	-1.41621	0.102601	-1.47022	0.000676575	-1.10893	0.315328	Cellular processes	Degradation of proteins, peptides, and glycopeptides	503	Dipeptidase A	-	NT13SP0572
504	M28_Spy0521	SPy0714	-	-2.74661	0.0013803	-4.39985	5.21903e-05	-2.84517	0.000442353	Metabolism	Inorganic ion transport and metabolism	504	High-affinity zinc uptake system protein znuA precursor	COG0803P, COG3443R	NT13SP0573
505	M28_Spy0522	SPy0715	-	3.41821	0.194206	1.0553	0.941286	8.62434	0.307064	Cellular processes	Regulatory functions	505	Transcriptional regulator, GntR family	COG2188K	NT13SP0574
506	M28_Spy0523	SPy0716	agaS	2.50322	0.0105239	-1.13248	0.27857	-1.50141	0.0316007	Metabolism	Transport and metabolism of carbohydrates, organic alcohols, and acids	506	Galactosamine-6-phosphate deaminase (isomerizing)	COG2222M	NT13SP0575
507	M28_Spy0524	SPy0717	rpmE	-1.152	0.0176661	-1.23268	0.00833942	-1.31104	0.0170902	Cellular processes	Protein synthesis	507	LSU ribosomal protein L31P	COG0254J	NT13SP0576
508	M28_Spy0525	SPy0720	-	1.20164	0.240588	-1.14199	0.378513	1.18949	0.254832	Hypothetical	General function predicted only	508	Phosphoesterase, DHH family protein	COG0618R	NT13SP0578
509	M28_Spy0526	SPy0721	-	1.19509	0.0158413	-1.0136	0.774172	-1.58802	0.0159506	Metabolism	Energy production and conversion	509	Flavodoxin	COG0716C	NT13SP0579
510	M28_Spy0527	SPy0722	-	-1.16669	0.564719	-1.17783	0.320524	-1.1782	0.544141	Metabolism	Transport and metabolism of amino acids, peptides and amines	510	Chorismate mutase	COG1605E	NT13SP0580
511	M28_Spy0528	SPy0723	-	-1.42555	0.008732	-1.13271	0.0520657	-1.40141	0.0410071	Transport and binding proteins	Unknown substrate	511	Chloride channel protein	COG0038P	NT13SP0581
512	M28_Spy0529	SPy0724	rplS	-1.30199	0.0674986	-1.76015	0.0148284	-4.25304	1.23596e-05	Cellular processes	Protein synthesis	512	LSU ribosomal protein L19P	-	NT13SP0582
513	M28_Spy0530			1.81719	0.42831	3.38655	0.0449231	4.60732	0.0573741	Mobile and extrachromosomal elements	Mobile and extrachromosomal elements	513	DNA integration recombination inversion protein
514	M28_Spy0531	SPy0726	-	-1.05068	0.535968	-1.35501	0.0254603	-1.85046	0.00874673	Hypothetical	General function predicted only	514	Phosphatase	COG0546R	NT13SP0584
515	M28_Spy0532	SPy0727	gyrB	1.61483	0.0716701	1.10988	0.69009	-1.09878	0.697341	Cellular processes	DNA replication, recombination, and repair	515	DNA gyrase subunit B	COG0187L	NT13SP0585
516	M28_Spy0533	SPy0728	-	-1.01587	0.707548	-1.02603	0.552893	-1.76076	0.00243209	Cellular processes	Cell division	516	Septation ring formation regulator	COG4477D	NT13SP0586
517	M28_Spy0534	SPy0729	-	1.55951	0.310938	1.87724	0.0117494	2.52858	0.000324105	Hypothetical	Hypothetical	517	Hypothetical cytosolic protein	COG5506S	NT13SP0587
518	M28_Spy0535	SPy0731	eno	1.00196	0.968843	-1.05856	0.152188	2.28636	0.00420803	Metabolism	Energy production and conversion	518	Enolase	COG0148G	NT13SP0588
519	M28_Spy0536	SPy0732	-	2.25448	0.00726387	1.8395	0.0650816	1.59671	0.0348131	Mobile and extrachromosomal elements	Mobile and extrachromosomal elements	519	Transposase	COG3547L	NT13SP0589
520	M28_Spy0538		-	2.22007	0.0300564	1.95677	0.0650187	2.6871	0.00287978	Cellular processes	Regulatory functions	520	Transcriptional regulator	-	NT13SP0590
521	M28_Spy0539	SPy0737	epf	3.9339	0.257829	2.50957	0.168672	5.42688	0.0269964	Hypothetical	General function predicted only	521	Extracellular matrix binding protein	-	NT13SP0591
522	M28_Spy0540	SPy0738	sagA	-1.39194	0.0317178	-1.12273	0.444276	-2.05578	0.000176478	Cellular processes	Pathogenesis	522	Streptolysin S precursor	-	NT13SP0592
523	M28_Spy0541	SPy0739	sagB	1.66478	0.077704	-1.12446	0.284907	-12.2034	5.92085e-06	Cellular processes	Pathogenesis	523	Streptolysin S biosynthesis protein SagB	-	NT13SP0593
524	M28_Spy0542	SPy0740	sagC	1.24834	0.470318	-1.3194	0.055234	-18.6495	8.67944e-07	Cellular processes	Pathogenesis	524	Streptolysin S biosynthesis protein SagC	-	NT13SP0594
525	M28_Spy0543	SPy0741	sagD	1.40773	0.13132	-1.29362	0.0223425	-15.0389	5.78881e-07	Cellular processes	Pathogenesis	525	Streptolysin S biosynthesis protein SagD	-	NT13SP0595
526	M28_Spy0544	SPy0742	sagE	1.23079	0.470937	-1.39824	0.0123747	-15.6492	4.77976e-06	Cellular processes	Pathogenesis	526	Streptolysin S putative self-immunity protein SagE	-	NT13SP0596
527	M28_Spy0545	SPy0743	sagF	1.59246	0.0974941	-1.12319	0.339213	-15.0578	2.14833e-05	Cellular processes	Pathogenesis	527	Streptolysin S biosynthesis protein SagF	-	NT13SP0597
528	M28_Spy0546	SPy0744	sagG	1.149	0.55649	-1.27979	0.0579392	-18.8797	9.85875e-08	Cellular processes	Pathogenesis	528	Streptolysin S export ATP-binding protein SagG	COG1131V	NT13SP0598
529	M28_Spy0547	SPy0745	sagH	1.00909	0.97344	-1.58666	0.000308505	-16.892	5.22331e-07	Cellular processes	Pathogenesis	529	Streptolysin S export transmembrane protein SagH	COG0842V	NT13SP0599
530	M28_Spy0548	SPy0746	sagI	1.13026	0.573743	-1.19275	0.103185	-14.2118	3.89699e-06	Cellular processes	Pathogenesis	530	Streptolysin S export transmembrane protein SagI	COG0842V	NT13SP0600
531	M28_Spy0549	SPy0747	-	-2.78357	6.88378e-05	-1.84973	0.00957486	-3.56642	5.80578e-05	Cellular processes	DNA replication, recombination, and repair	531	Endonuclease Exonuclease phosphatase family protein	COG2374R	NT13SP0601
532	M28_Spy0550	SPy0749	-	-2.92907	0.00182432	-2.27463	0.000980768	-2.36346	0.000391338	Hypothetical	Hypothetical	532	Hypothetical membrane spanning protein	COG4708S	NT13SP0603
533	M28_Spy0551	SPy0751	lig	-1.51484	0.0114011	-1.50032	0.000238381	-1.32415	0.00631487	Cellular processes	DNA replication, recombination, and repair	533	NAD-dependent DNA ligase	COG0272L	NT13SP0604
534	M28_Spy0552	SPy0752	-	-1.48115	0.00968234	-1.43294	0.00272512	-1.05938	0.666627	Metabolism	Transport and metabolism of fatty acid and phospholipids	534	Diacylglycerol kinase family protein	COG1597IR	NT13SP0605
535	M28_Spy0553	SPy0754	atpE	-1.48892	0.00095106	-1.66958	1.02842e-05	-3.0235	0.000379805	Metabolism	Energy production and conversion	535	ATP synthase C chain	COG0636C	NT13SP0606
536	M28_Spy0554	SPy0755	atpB	-2.12984	0.00887351	-2.06762	2.57017e-05	-3.36605	2.28507e-05	Metabolism	Energy production and conversion	536	ATP synthase A chain	-	NT13SP0607
537	M28_Spy0555	SPy0756	atpF	-1.73973	0.00708691	-1.58617	5.88435e-05	-2.7428	4.70499e-05	Metabolism	Energy production and conversion	537	ATP synthase B chain	COG0711C	NT13SP0608
538	M28_Spy0556	SPy0757	atpH	-1.71828	0.0111462	-1.27256	0.0638831	-2.75487	0.000795913	Metabolism	Energy production and conversion	538	ATP synthase delta chain	COG0712C	NT13SP0609
539	M28_Spy0557	SPy0758	atpA	-1.69223	0.00144208	-1.62896	0.000109623	-2.5684	3.55044e-06	Metabolism	Energy production and conversion	539	ATP synthase alpha chain	COG0056C	NT13SP0610
540	M28_Spy0558	SPy0759	atpG	-1.75954	0.0119864	-1.37496	0.00280594	-3.6772	3.61593e-05	Metabolism	Energy production and conversion	540	ATP synthase gamma chain	COG0224C	NT13SP0611
541	M28_Spy0559	SPy0760	atpD	-1.67838	0.000900684	-1.57379	0.00090212	-3.66815	1.49959e-05	Metabolism	Energy production and conversion	541	ATP synthase beta chain	COG0055C	NT13SP0612
542	M28_Spy0560	SPy0761	atpC	-2.29764	0.0199809	-2.23253	0.000188146	-3.15305	0.000786448	Metabolism	Energy production and conversion	542	ATP synthase epsilon chain	-	NT13SP0613
543	M28_Spy0561	SPy0762	-	-1.52624	0.0353258	-1.65135	0.000383699	-1.99348	0.000343632	Hypothetical	Hypothetical	543	Hypothetical membrane associated protein	-	NT13SP0614
544	M28_Spy0562	SPy0763	murA	8.5443	0.116634	1.31641	0.636005	-1.75492	0.28643	Cell envelope	Biosynthesis and degradation of murein sacculus and peptidoglycan	544	UDP-N-acetylglucosamine 1-carboxyvinyltransferase	COG0766M	NT13SP0615
545	M28_Spy0563	SPy0764	epuA	-1.01195	0.910083	1.04073	0.621774	-1.17929	0.0409292	Cellular processes	DNA replication, recombination, and repair	545	EpuA protein	-	NT13SP0616
546	M28_Spy0565	SPy0766	endA	-1.33984	0.145007	-1.07903	0.397289	1.70272	0.00598216	Mobile and extrachromosomal elements	Mobile and extrachromosomal elements	546	DNA-entry nuclease	-	NT13SP0617
547	M28_Spy0566	SPy0768	pheS	-1.05478	0.513283	-1.38422	0.0339258	-2.18001	0.000327927	Cellular processes	Protein synthesis	547	Phenylalanyl-tRNA synthetase alpha chain	COG0016J	NT13SP0618
548	M28_Spy0567	SPy0769	pheT	1.30545	0.231077	-1.01069	0.949893	-2.37239	0.000154743	Cellular processes	Protein synthesis	548	Phenylalanyl-tRNA synthetase beta chain	COG0072J, COG0073R	NT13SP0619
549	M28_Spy0568	SPy0770	-	1.53801	0.101918	1.1999	0.22864	-1.05855	0.899627	Cellular processes	Adaptations to atypical conditions	549	Salt-stress induced protein	-	NT13SP0620
550	M28_Spy0569	SPy0771	-	1.09251	0.568858	1.12127	0.134536	1.73509	0.00070766	Hypothetical	Hypothetical	550	Hypothetical protein	COG3272S	NT13SP0621
551	M28_Spy0570	SPy0772	-	2.39687	0.004125	1.92817	0.0124001	2.64379	5.05578e-05	Transport and binding proteins	Unknown substrate	551	ABC transporter permease protein	-	NT13SP0622
552	M28_Spy0571	SPy0773	-	2.30468	0.0286711	2.52697	0.00443179	3.34963	0.00121965	Transport and binding proteins	Unknown substrate	552	ABC transporter ATP-binding protein	COG1136V	NT13SP0623
553	M28_Spy0572	SPy0775	-	1.00826	0.962326	1.56871	0.0988296	2.31422	5.58889e-05	Cellular processes	Degradation of proteins, peptides, and glycopeptides	553	Neutral zinc metallopeptidase family	-	NT13SP0624
554	M28_Spy0573	SPy0776	rexB	-1.71941	0.0379757	-1.27305	0.049087	-2.12098	0.0002092	Cellular processes	DNA replication, recombination, and repair	554	ATP-dependent nuclease subunit B	COG3857L	NT13SP0625
555	M28_Spy0574	SPy0777	rexA	-1.54239	0.0314053	-1.0675	0.550428	-1.58302	0.00284369	Cellular processes	DNA replication, recombination, and repair	555	ATP-dependent nuclease subunit A	COG1074L	NT13SP0626
556	M28_Spy0575	SPy0778	-	-1.41747	0.0600723	-1.1383	0.0982654	-2.34855	0.0015347	Metabolism	Transport and metabolism of amino acids, peptides and amines	556	Arginine-binding protein	COG0834ET	NT13SP0627
557	M28_Spy0576	SPy0779	-	-1.02119	0.918996	-1.00656	0.932821	-2.0362	0.00063593	Cellular processes	Protein synthesis	557	SSU ribosomal protein S21P	COG0828J	NT13SP0628
558	M28_Spy0577	SPy0780	mscL	4.74516	0.0148451	4.88422	7.53511e-05	6.79662	0.000570692	Transport and binding proteins	Unknown substrate	558	Large-conductance mechanosensitive channel	-	NT13SP0629
559	M28_Spy0578	SPy0781	dnaG	1.00417	0.974947	1.04328	0.643461	1.15434	0.256312	Cellular processes	DNA replication, recombination, and repair	559	DNA primase	COG0358L	NT13SP0630
560	M28_Spy0579	SPy0782	rpoD	0.998767	0.977077	1.21501	0.0393605	1.61944	0.00403568	Cellular processes	Transcription	560	RNA polymerase sigma factor rpoD	COG0568K	NT13SP0631
561	M28_Spy0580	SPy0783	-	1.50885	0.0619024	1.56352	0.0163713	2.44262	0.00847342	Hypothetical	Hypothetical	561	Hypothetical cytosolic protein	-	NT13SP0632
562	M28_Spy0581	SPy0784	rmlD	-1.1026	0.205865	-1.09154	0.0936751	1.07227	0.582096	Cell envelope	Biosynthesis and degradation of surface polysaccharides and lipopolysaccharides	562	dTDP-4-dehydrorhamnose reductase	COG1091M	NT13SP0633
563	M28_Spy0582	SPy0786	rgpAc	-1.23313	0.205899	-1.20424	0.0616973	-1.16857	0.029348	Cell envelope	Biosynthesis and degradation of surface polysaccharides and lipopolysaccharides	563	alpha-(1,2)-rhamnosyltransferase	COG0438M	NT13SP0635
564	M28_Spy0583	SPy0787	rgpBc	-1.14934	0.288019	-1.2189	0.0231252	-2.4834	0.000313042	Cell envelope	Biosynthesis and degradation of surface polysaccharides and lipopolysaccharides	564	alpha-L-Rha alpha-1,3-L-rhamnosyltransferase	COG0463M	NT13SP0636
565	M28_Spy0584	SPy0789	rgpCc	-1.18748	0.383474	-1.09472	0.0784082	-1.95188	0.00315365	Metabolism	Transport and metabolism of carbohydrates, organic alcohols, and acids	565	Polysaccharide export ABC transporter permease protein	COG1682GM	NT13SP0637
566	M28_Spy0585	SPy0790	rgpDc	-1.02477	0.805713	-1.03493	0.339273	-1.66947	0.000319443	Metabolism	Transport and metabolism of carbohydrates, organic alcohols, and acids	566	Polysaccharide export ATP-binding protein	COG1134GM	NT13SP0638
567	M28_Spy0586	SPy0791	rgpEc	-1.00948	0.939276	-1.01012	0.754374	-1.98893	0.00136748	Cell envelope	Biosynthesis and degradation of surface polysaccharides and lipopolysaccharides	567	Glycosyltransferase	COG0463M	NT13SP0639
568	M28_Spy0587	SPy0792	rgpFc	-1.02574	0.866825	1.05672	0.220534	-1.77729	0.0104145	Cell envelope	Biosynthesis and degradation of surface polysaccharides and lipopolysaccharides	568	alpha-L-Rha alpha-1,2-L-rhamnosyltransferase alpha-L-Rha alpha-1,3-L-rhamnosyltransferase	COG3754M	NT13SP0640
569	M28_Spy0588	SPy0793	-	1.05083	0.785726	1.2895	0.0954786	-1.40285	0.0647993	Metabolism	Transport and metabolism of carbohydrates, organic alcohols, and acids	569	Phosphoglycerol transferase	COG1368M	NT13SP0641
570	M28_Spy0589	SPy0794	-	1.02545	0.750162	1.20004	0.0108258	-1.39319	0.0110657	Cell envelope	Biosynthesis and degradation of surface polysaccharides and lipopolysaccharides	570	Glycosyltransferase involved in cell wall biogenesis	COG0463M	NT13SP0642
571	M28_Spy0590	SPy0796	-	1.19046	0.594743	1.13473	0.450464	-1.21943	0.220836	Hypothetical	Hypothetical	571	Hypothetical protein	-	NT13SP0644
572	M28_Spy0591	SPy0797	amrA	1.16612	0.376945	1.1717	0.00771883	-1.52657	0.0262224	Cellular processes	Regulatory functions	572	Transcriptional activator amrA	COG2244R	NT13SP0645
573	M28_Spy0592	SPy0798	-	-1.02507	0.790996	1.47302	0.00411227	1.09759	0.509018	Hypothetical	Hypothetical	573	Hypothetical membrane spanning protein	COG4713S	NT13SP0646
574	M28_Spy0593	SPy0799	pepT	1.31423	0.0281859	1.1434	0.0386546	1.83789	0.00118044	Cellular processes	Degradation of proteins, peptides, and glycopeptides	574	Tripeptidase T	COG2195E	NT13SP0647
575	M28_Spy0594	SPy0800	ebsA	1.64426	0.0533483	1.34217	0.0630285	1.83336	0.00186866	Hypothetical	General function predicted only	575	Pore forming protein ebsA	-	NT13SP0648
576	M28_Spy0595	SPy0801	-	1.08335	0.680358	1.19536	0.323972	3.29834	0.00128057	Metabolism	Energy production and conversion	576	Ferredoxin	COG1141C	NT13SP0649
577	M28_Spy0596	SPy0802	-	1.7743	0.0129867	1.35808	0.0704487	1.83638	0.000127481	Hypothetical	Hypothetical	577	Hypothetical membrane associated protein	-	NT13SP0650
578	M28_Spy0597	SPy0803	cmk	1.39744	0.010146	1.36902	0.0561442	2.59202	0.0018061	Metabolism	Transport and metabolism of purines, pyrimidines, nucleosides, and nucleotides	578	Cytidylate kinase	COG0283F	NT13SP0651
579	M28_Spy0598	SPy0804	infC	-1.30117	0.00741602	-1.78947	0.00567897	-7.9913	1.05542e-05	Cellular processes	Protein synthesis	579	Bacterial Protein Translation Initiation Factor 3 (IF-3)	COG0290J	NT13SP0652
580	M28_Spy0599	SPy0805	rpmI	-1.37445	0.00606306	-1.641	0.0114345	-6.49448	1.06704e-05	Cellular processes	Protein synthesis	580	LSU ribosomal protein L35P	COG0291J	NT13SP0653
581	M28_Spy0600	SPy0806	rplT	-1.03557	0.760114	-1.21842	0.316694	-3.80689	0.000383934	Cellular processes	Protein synthesis	581	LSU ribosomal protein L20P	-	NT13SP0654
582	M28_Spy0601	SPy0807	-	1.30797	0.229881	1.17383	0.0196241	-1.35238	0.0603354	Hypothetical	General function predicted only	582	Sulfatase family protein	COG1368M	NT13SP0655
583	M28_Spy0602	SPy0808	-	-1.26817	0.0093704	1.09093	0.0296821	1.00865	0.915166	Hypothetical	General function predicted only	583	Methyltransferase	COG1092R	NT13SP0656
584	M28_Spy0603	SPy0809	aroD	-1.12465	0.0711208	-1.28513	0.00549024	-1.28522	0.00260891	Metabolism	Transport and metabolism of amino acids, peptides and amines	584	3-dehydroquinate dehydratase	-	NT13SP0657
585	M28_Spy0604	SPy0810	aroF	1.01802	0.83772	-1.25699	0.00735002	-1.19275	0.228012	Metabolism	Transport and metabolism of amino acids, peptides and amines	585	Chorismate synthase	-	NT13SP0658
586	M28_Spy0605	SPy0811	-	1.23369	0.297477	1.12244	0.240474	1.46413	0.0235047	Hypothetical	Hypothetical	586	Hypothetical cytosolic protein	COG3679S	NT13SP0659
587	M28_Spy0607	SPy0813	gor	2.46831	0.0591063	-1.0575	0.884194	1.13947	0.795094	Cellular processes	Posttranslational modification, protein turnover, chaperones	587	Glutathione reductase	COG1249C	NT13SP0660
588	M28_Spy0608	SPy0814	folC.2	-1.49488	0.0138817	-1.2324	5.06178e-06	-2.91769	0.000109261	Metabolism	Biosynthesis of cofactors, prosthetic groups, and carriers	588	Folylpolyglutamate synthase Dihydrofolate synthase	COG0285H	NT13SP0661
589	M28_Spy0609	SPy0815	-	-1.30765	0.185299	-1.50057	0.0163463	-2.3396	6.54747e-05	Hypothetical	Hypothetical	589	Hypothetical protein	-	NT13SP0662
590	M28_Spy0610	SPy0816	nifS1	-1.024	0.842205	-1.30454	0.00654097	-4.14068	2.85065e-05	Metabolism	Transport and metabolism of amino acids, peptides and amines	590	Cysteine desulfurase Selenocysteine lyase	COG1104E	NT13SP0663
591	M28_Spy0611	SPy0817	thiI	-1.10243	0.254161	-1.38895	0.0149958	-3.81956	1.43522e-05	Cellular processes	Protein synthesis	591	Thiamine biosynthesis protein thiI	COG0301H	NT13SP0664
592	M28_Spy0612	SPy0818	capA	1.22125	0.229243	1.24446	0.155377	2.34687	7.9147e-05	Cell envelope	Biosynthesis and degradation of surface polysaccharides and lipopolysaccharides	592	Capsule biosynthesis protein capA	COG2843M	NT13SP0665
593	M28_Spy0613	SPy0819	rplU	-1.19853	0.179632	-1.31515	0.027729	-1.73701	8.04737e-05	Cellular processes	Protein synthesis	593	LSU ribosomal protein L21P	-	NT13SP0666
594	M28_Spy0614	SPy0821	-	-1.50989	0.0089946	-1.59976	0.004444	-2.436	0.000548866	Hypothetical	Hypothetical	594	hypothetical ribosome-associated protein	COG2868J	NT13SP0667
595	M28_Spy0615	SPy0822	rpmA	-1.26362	0.0697847	-1.35806	0.0407512	-1.37591	0.000831261	Cellular processes	Protein synthesis	595	LSU ribosomal protein L27P	-	NT13SP0668
596	M28_Spy0616	SPy0824	-	1.09914	0.683121	1.67774	0.000688554	1.33386	0.123395	Cellular processes	Regulatory functions	596	Transcriptional regulators, LysR family	COG0583K	NT13SP0669
597	M28_Spy0617	SPy0826	lsp	1.073	0.671212	1.66129	0.000691173	1.66988	0.000762341	Cellular processes	Protein and peptide secretion and trafficking	597	Lipoprotein signal peptidase	COG0597MU	NT13SP0670
598	M28_Spy0618	SPy0827	-	-1.04081	0.698431	1.4439	0.000861154	1.61328	0.00611221	Cellular processes	Protein synthesis	598	Ribosomal large subunit pseudouridine synthase D	COG0564J	NT13SP0671
599	M28_Spy0619	SPy0830	pyrR	3.32146	0.0646409	1.60577	0.372308	-1.67028	0.254736	Cellular processes	Regulatory functions	599	Uracil phosphoribosyltransferase Pyrimidine operon regulatory protein pyrR	COG2065F	NT13SP0672
600	M28_Spy0620	SPy0831	pyrP	6.66089	6.26479e-05	-1.07681	0.798235	1.15976	0.0930334	Metabolism	Transport and metabolism of purines, pyrimidines, nucleosides, and nucleotides	600	Uracil permease	COG2233F	NT13SP0673
601	M28_Spy0621	SPy0832	pyrB	4.86674	0.0104593	-1.25445	0.38314	-1.64153	0.00468288	Metabolism	Transport and metabolism of amino acids, peptides and amines	601	Aspartate carbamoyltransferase	COG0540F	NT13SP0674
602	M28_Spy0622	SPy0833	carA	4.79208	4.05336e-05	-1.10998	0.688455	-2.16846	0.000102977	Metabolism	Transport and metabolism of purines, pyrimidines, nucleosides, and nucleotides	602	Carbamoyl-phosphate synthase small chain	COG0505EF	NT13SP0675
603	M28_Spy0623			4.85752	0.0225411	-1.24782	0.424303	-2.09062	0.000140696	Hypothetical	Hypothetical	603	Hypothetical protein
604	M28_Spy0624	SPy0835	carB	5.93464	1.88396e-05	-1.14533	0.586245	-2.87104	0.000686075	Metabolism	Transport and metabolism of purines, pyrimidines, nucleosides, and nucleotides	604	Carbamoyl-phosphate synthase large chain	COG0458EF	NT13SP0676
605	M28_Spy0625	SPy0836	-	1.12376	0.0825573	1.02443	0.759768	-3.73847	2.60779e-07	Transport and binding proteins	Unknown substrate	605	HlyD family secretion protein	COG0845M	NT13SP0677
606	M28_Spy0626	SPy0837	-	1.20682	0.0448812	1.0867	0.386447	-4.62339	6.06901e-07	Transport and binding proteins	Unknown substrate	606	ABC transporter ATP-binding protein	COG1136V	NT13SP0678
607	M28_Spy0627	SPy0838	-	1.23328	0.113838	1.00804	0.940471	-5.66842	2.7452e-06	Transport and binding proteins	Unknown substrate	607	ABC transporter permease protein	COG0577V	NT13SP0679
608	M28_Spy0628	SPy0839	-	1.27796	0.0207092	1.30553	0.00537936	-4.30494	2.28043e-05	Hypothetical	Hypothetical	608	Hypothetical protein Glycerophosphodiester phosphodiesterase	COG0584C, COG4781C	NT13SP0680
609	M28_Spy0629	SPy0840	rpsP	-1.16188	0.0384668	-1.10328	0.301885	-1.69997	0.0068183	Cellular processes	Protein synthesis	609	SSU ribosomal protein S16P	-	NT13SP0681
610	M28_Spy0630	SPy0841	-	-1.15128	0.345033	-1.15881	0.39177	-1.17693	0.233253	Hypothetical	General function predicted only	610	RNA binding protein	COG1837R	NT13SP0682
611	M28_Spy0631		-	4.1069	0.112593	3.26888	0.403989	2.34502	0.203736	Hypothetical	Hypothetical	611	Hypothetical protein	-	NT13SP0683
612	M28_Spy0632	SPy0843	-	-3.31182	0.000433548	-3.69413	0.000125033	-7.0056	2.81885e-05	Hypothetical	Hypothetical	612	Cell surface protein	-	NT13SP0684
613	M28_Spy0633	SPy0844	-	-3.62573	0.000781254	-3.06515	0.00164294	-7.64839	1.47425e-05	Hypothetical	Hypothetical	613	Hypothetical cytosolic protein	COG3576R	NT13SP0685
614	M28_Spy0634	SPy0845	czcD	1.35401	0.335135	-2.60805	0.0133283	-1.29747	0.187208	Cellular processes	Toxin production and resistance	614	Cobalt-zinc-cadmium resistance protein czcD	COG1230P	NT13SP0686
615	M28_Spy0635	SPy0846	-	1.00931	0.970254	1.04784	0.783207	1.22594	0.134422	Cellular processes	Regulatory functions	615	Transcriptional regulator, TetR family	COG1309K	NT13SP0687
616	M28_Spy0636	SPy0847	rimM	-1.11497	0.193365	-1.64119	0.0230443	-2.69745	0.00383217	Cellular processes	Protein synthesis	616	16S rRNA processing protein rimM	COG0806J	NT13SP0688
617	M28_Spy0637	SPy0849	trmD	-1.77037	0.00847754	-2.37373	0.00230811	-3.48709	0.000803289	Cellular processes	Protein synthesis	617	tRNA (Guanine-N(1)-)-methyltransferase	-	NT13SP0689
618	M28_Spy0638	SPy0850	trxB	-1.49934	0.0164998	-1.87924	0.00233051	-3.68707	0.000238794	Cellular processes	Regulatory functions	618	Thioredoxin reductase	COG0492O	NT13SP0690
619	M28_Spy0639	SPy0851	-	-3.11498	0.00136573	-2.31927	0.000595293	-30.8406	8.54589e-05	Hypothetical	Hypothetical	619	Hypothetical membrane spanning protein	COG3641R	NT13SP0691
620	M28_Spy0640	SPy0852	apbA	2.3937	0.396298	2.16719	0.346921	1.3838	0.155089	Cellular processes	Regulatory functions	620	Ketopantoate reductase PanE ApbA family protein	COG1893H	NT13SP0693
621	M28_Spy0642	SPy0854	fruB	1.45734	0.0771915	-3.09877	0.0482162	-1.07285	0.309133	Cellular processes	Regulatory functions	621	Fructose repressor	COG1105G	NT13SP0694
622	M28_Spy0643	SPy0855	fruA	1.51676	0.0364454	-2.21208	0.160115	1.12895	0.426516	Metabolism	Transport and metabolism of carbohydrates, organic alcohols, and acids	622	PTS system, fructose-specific IIABC component	COG1299G, COG1762GT	NT13SP0695
623	M28_Spy0644	SPy0856	mur1.1	3.44684	0.0602546	-1.06217	0.941076	-1.26591	0.654827	Metabolism	Transport and metabolism of carbohydrates, organic alcohols, and acids	623	PTS system, fructose-specific IIABC component	COG1705NU	NT13SP0696
624	M28_Spy0645	SPy0857	mur1.2	1.3396	0.16487	-1.04764	0.581935	2.19833	0.000278201	Cell envelope	Biosynthesis and degradation of murein sacculus and peptidoglycan	624	N-acetylmuramidase	COG1705NU	NT13SP0697
625	M28_Spy0647		-	-1.61652	0.300898	1.4883	0.380368	-11.3653	0.000726809	Hypothetical	Hypothetical	625	Hypothetical protein	-	NT13SP0699
626	M28_Spy0648		-	-2.38052	0.0611016	1.65105	0.593272	1.84707	0.447816	Cellular processes	Pathogenesis	626	Exotoxin type C precursor	-
627	M28_Spy0649	SPy0861	mac	2.05586	0.375752	4.01697	0.100184	2.31339	0.361512	Hypothetical	Hypothetical	627	Hypothetical protein	-	NT13SP0700
628	M28_Spy0650		-	2.71605	0.0732856	3.55169	0.0528689	1.01891	0.913807	Metabolism	Transport and metabolism of purines, pyrimidines, nucleosides, and nucleotides	628	Nucleoside diphosphate kinase	-	NT13SP0701
629	M28_Spy0652	SPy0865	-	1.11191	0.260515	1.14131	0.0386507	2.61616	6.63484e-06	Hypothetical	General function predicted only	629	DegV family protein	COG1307S	NT13SP0702
630	M28_Spy0653	SPy0866	papS	-1.6879	0.0261097	-1.72933	0.00160091	-2.33563	0.0048472	Cellular processes	Protein synthesis	630	tRNA nucleotidyltransferase	COG0617J	NT13SP0703
631	M28_Spy0654	SPy0867	-	-1.7311	0.000124647	-1.48507	0.00514896	-2.41654	0.000258294	Transport and binding proteins	Unknown substrate	631	ABC transporter ATP-binding protein uup	COG0488R	NT13SP0704
632	M28_Spy0655		-	4.08686	0.284946	24.2311	0.0830222	7.20064	0.0730305	Hypothetical	Hypothetical	632	Hypothetical protein	-	NT13SP0705
633	M28_Spy0656		-	3.23924	0.330704	13.8992	0.0515512	4.75377	0.22533	Hypothetical	Hypothetical	633	Hypothetical protein	-	NT13SP0706
634	M28_Spy0657	SPy0870	fms	3.90163	0.0149643	6.30371	0.000129707	2.5528	0.00010724	Cellular processes	Posttranslational modification, protein turnover, chaperones	634	Peptide deformylase	-	NT13SP0707
635	M28_Spy0658	SPy0872	-	68.1918	0.00932793	15.184	3.0728e-06	11.5034	0.0032445	Metabolism	Transport and metabolism of purines, pyrimidines, nucleosides, and nucleotides	635	5 -nucleotidase	COG0737F	NT13SP0708
636	M28_Spy0659	SPy0873	-	1.04939	0.816465	1.1889	0.260585	2.04583	0.00156934	Cellular processes	Adaptations to atypical conditions	636	GTP pyrophosphokinase	COG2357S	NT13SP0709
637	M28_Spy0660	SPy0874	-	-1.04508	0.746729	1.03056	0.75444	1.38335	0.0400436	Cellular processes	Signal transduction	637	Two-component response regulator	COG0745TK	NT13SP0710
638	M28_Spy0661	SPy0875	-	-1.1217	0.377858	1.04481	0.652369	1.50189	0.00300938	Cellular processes	Signal transduction	638	Two component system histidine kinase	COG0642T	NT13SP0711
639	M28_Spy0662	SPy0876	mvaK1	-1.16346	0.0536463	-1.36276	0.000708279	-2.85715	0.00012325	Metabolism	Transport and metabolism of fatty acid and phospholipids	639	Mevalonate kinase	COG1577I	NT13SP0712
640	M28_Spy0663	SPy0877	mvaD	-1.09891	0.463551	-1.42295	0.00111138	-3.19477	0.000198965	Metabolism	Transport and metabolism of fatty acid and phospholipids	640	Diphosphomevalonate decarboxylase	COG3407I	NT13SP0713
641	M28_Spy0664	SPy0878	mvaK2	-1.02333	0.901643	-1.64678	0.00670412	-2.2304	0.000302599	Metabolism	Transport and metabolism of fatty acid and phospholipids	641	Phosphomevalonate kinase	COG1577I	NT13SP0714
642	M28_Spy0665	SPy0879	-	1.04187	0.485038	-1.45199	0.000103976	-2.466	0.000254638	Metabolism	Transport and metabolism of fatty acid and phospholipids	642	Isopentenyl-diphosphate delta-isomerase	COG1304C	NT13SP0715
643	M28_Spy0666	SPy0880	-	-1.25735	0.103712	-1.422	0.00217458	-3.8213	0.000427238	Metabolism	Transport and metabolism of fatty acid and phospholipids	643	3-hydroxy-3-methylglutaryl-coenzyme A reductase 3-hydroxy-3-methylglutaryl-coenzyme A reductase	COG1257I	NT13SP0716
644	M28_Spy0667	SPy0881	mvaS.1	-1.29917	0.170114	-1.34832	0.0185711	-2.59865	0.000619881	Metabolism	Transport and metabolism of fatty acid and phospholipids	644	Hydroxymethylglutaryl-CoA synthase	COG3425I	NT13SP0717
645	M28_Spy0668	SPy0882	thyA	-1.44117	0.120548	-1.39079	0.0223811	-3.66076	4.11476e-05	Metabolism	Transport and metabolism of purines, pyrimidines, nucleosides, and nucleotides	645	Thymidylate synthase	-	NT13SP0718
646	M28_Spy0669	SPy0883	dyr	-1.15171	0.451382	-1.21135	0.00621247	-2.72131	0.00072584	Metabolism	Biosynthesis of cofactors, prosthetic groups, and carriers	646	Dihydrofolate reductase	COG0262H	NT13SP0719
647	M28_Spy0670	SPy0884	-	-1.26014	0.0336633	-1.31879	0.00106928	-2.96579	0.000658859	Hypothetical	Hypothetical	647	Hypothetical membrane associated protein	-
648	M28_Spy0671		clpX	-1.35957	0.381059	-1.5244	0.0480844	-6.23216	9.17741e-05	Cellular processes	Posttranslational modification, protein turnover, chaperones	648	ATP-dependent endopeptidase clp ATP-binding subunit clpX		NT13SP0720
649	M28_Spy0672	SPy0886	-	-1.38768	0.0186746	-1.37186	0.00197845	-3.75307	5.25412e-05	Hypothetical	General function predicted only	649	GTP-binding protein YihA	COG0218R	NT13SP0721
650	M28_Spy0673	SPy0887	-	-1.87627	0.00524972	-1.54125	0.00352565	-6.88852	3.71999e-05	Hypothetical	Hypothetical	650	Hypothetical protein	-	NT13SP0722
651	M28_Spy0674	SPy0888	clpL	3.29388	0.000910245	6.31633	0.0105833	1.94417	0.000679534	Cellular processes	Posttranslational modification, protein turnover, chaperones	651	ATP-dependent endopeptidase clp ATP-binding subunit clpL	COG0542O	NT13SP0723
652	M28_Spy0675	SPy0889	rpiA	1.13201	0.064547	-1.2084	0.000255152	-2.15998	0.000182224	Metabolism	Energy production and conversion	652	Ribose 5-phosphate isomerase	COG0120G	NT13SP0724
653	M28_Spy0676	SPy0890	deoB	1.55862	0.299937	-1.20812	0.631779	1.53197	0.371696	Metabolism	Energy production and conversion	653	Phosphopentomutase	COG1015G	NT13SP0725
654	M28_Spy0677	SPy0891	arsC	1.09749	0.466827	-1.25588	0.0634209	-2.0356	2.04304e-05	Metabolism	Inorganic ion transport and metabolism	654	Arsenate reductase	COG1393P	NT13SP0726
655	M28_Spy0678	SPy0892	punA	1.63622	0.034976	1.00698	0.977967	1.5011	0.191446	Metabolism	Transport and metabolism of purines, pyrimidines, nucleosides, and nucleotides	655	Purine nucleoside phosphorylase	COG0005F	NT13SP0727
656	M28_Spy0679	SPy0894	deoD2	1.11785	0.297892	-1.16815	0.0792154	-2.84822	2.86425e-05	Metabolism	Transport and metabolism of purines, pyrimidines, nucleosides, and nucleotides	656	Purine nucleoside phosphorylase	COG0813F	NT13SP0728
657	M28_Spy0680	SPy0895	cpsX	-1.29267	0.188906	-1.07003	0.531302	-2.37354	0.000889478	Hypothetical	General function predicted only	657	Histidine protein kinase	-	NT13SP0729
658	M28_Spy0681	SPy0898	cpsY	-1.95081	0.00902219	-1.74953	0.00246371	-1.5317	0.0173538	Cellular processes	Regulatory functions	658	Transcriptional regulators, LysR family	COG0583K	NT13SP0730
659	M28_Spy0682	SPy0899	-	1.81022	0.0142403	1.68697	0.0341616	2.80275	0.000814552	Hypothetical	Hypothetical	659	Hypothetical protein	-	NT13SP0731
660	M28_Spy0683	SPy0900	pyrF	3.44536	0.0334657	-1.65865	0.110441	1.31141	0.0125863	Metabolism	Transport and metabolism of purines, pyrimidines, nucleosides, and nucleotides	660	Orotidine 5 -phosphate decarboxylase	COG0284F	NT13SP0732
661	M28_Spy0684	SPy0901	pyrE	4.02759	0.0052792	-1.2857	0.329668	-1.61069	0.00583542	Metabolism	Transport and metabolism of purines, pyrimidines, nucleosides, and nucleotides	661	Orotate phosphoribosyltransferase	COG0461F	NT13SP0733
662	M28_Spy0685	SPy0902	amiC	1.77999	0.073618	-1.59744	0.108707	-1.47719	0.0207134	Metabolism	Central intermediary metabolism	662	Amidase family protein	-	NT13SP0734
663	M28_Spy0686	SPy0903	-	1.39408	0.0790937	1.45987	0.00671213	2.1565	0.00126421	Metabolism	Transport and metabolism of amino acids, peptides and amines	663	Cystine-binding protein	COG0834ET	NT13SP0735
664	M28_Spy0687	SPy0904	-	1.65174	0.137425	1.80877	0.00874705	2.25779	0.000978399	Metabolism	Transport and metabolism of amino acids, peptides and amines	664	Cystine transport system permease protein	COG0765E	NT13SP0736
665	M28_Spy0688	SPy0905	ung	2.60643	0.00244695	2.01549	0.0011562	2.0748	0.00328669	Cellular processes	DNA replication, recombination, and repair	665	Uracil-DNA glycosylase	COG0692L	NT13SP0737
666	M28_Spy0689	SPy0907	pyrC	2.81826	0.0125781	2.39284	0.00313314	2.50995	3.47531e-05	Metabolism	Transport and metabolism of purines, pyrimidines, nucleosides, and nucleotides	666	Dihydroorotase	COG0044F	NT13SP0738
667	M28_Spy0690	SPy0908	-	1.10557	0.370014	1.13733	0.188779	1.09738	0.0284103	Hypothetical	Hypothetical	667	Hypothetical membrane spanning protein	COG0344S	NT13SP0739
668	M28_Spy0691	SPy0909	parE	-1.11369	0.0524978	-1.3578	0.00336626	-3.30881	6.48388e-05	Cellular processes	DNA replication, recombination, and repair	668	Topoisomerase IV subunit B	COG0187L	NT13SP0740
669	M28_Spy0692	SPy0910	parC	1.60381	0.469874	1.70477	0.127179	2.18299	0.0877958	Cellular processes	DNA replication, recombination, and repair	669	Topoisomerase IV subunit A	COG0188L	NT13SP0741
670	M28_Spy0693	SPy0911	bcaT	1.77178	0.00547802	2.13193	0.000503736	3.47561	1.55697e-05	Metabolism	Transport and metabolism of amino acids, peptides and amines	670	Branched-chain amino acid aminotransferase	COG0115EH	NT13SP0742
671	M28_Spy0694	SPy0912	-	-1.11717	0.448456	-1.15366	0.285286	-3.59392	0.000946648	Hypothetical	Hypothetical	671	Hypothetical cytosolic protein	-	NT13SP0743
672	M28_Spy0695	SPy0913	-	-1.0803	0.519954	-1.31766	0.0555859	-3.00012	8.49084e-05	Cellular processes	Protein synthesis	672	SSU ribosomal protein S1P	COG0539J	NT13SP0746
673	M28_Spy0696	SPy0914	-	10.2631	0.0112201	10.7833	0.00446337	8.25609	0.00273046	Hypothetical	Hypothetical	673	Hypothetical protein	-
674	M28_Spy0697	SPy0915	-	4.59923	0.00268269	3.35074	5.90344e-06	6.50034	3.04652e-08	Hypothetical	General function predicted only	674	Rhodanese-related sulfurtransferases	COG1054R	NT13SP0748
675	M28_Spy0698	SPy0916	-	2.68323	0.0141448	3.02081	0.000865407	13.8167	0.00388519	Hypothetical	Hypothetical	675	Hypothetical protein	-
676	M28_Spy0699	SPy0917	-	2.51118	0.0246423	2.25298	0.00632037	5.21813	0.00201158	Cellular processes	Posttranslational modification, protein turnover, chaperones	676	Glutathione S-transferase	COG0625O	NT13SP0749
677	M28_Spy0700	SPy0918	-	1.04051	0.867824	1.46846	0.0286456	2.38225	0.00180129	Cellular processes	Toxin production and resistance	677	Transporter	COG1275P	NT13SP0750
678	M28_Spy0701	SPy0919	-	1.36981	0.0887197	1.58599	0.00226959	3.63058	0.00098883	Hypothetical	Hypothetical	678	Hypothetical protein	-	NT13SP0751
679	M28_Spy0702	SPy0921	miaA	1.12909	0.577648	-1.3109	0.131305	-4.48492	0.00323608	Cellular processes	Protein synthesis	679	tRNA delta(2)-isopentenylpyrophosphate transferase	COG0324J	NT13SP0752
680	M28_Spy0703	SPy0922	hflX	-1.95372	0.00110016	-1.79493	0.000122203	-2.85231	0.00170243	Hypothetical	General function predicted only	680	GTP-binding protein hflX	COG2262R	NT13SP0753
681	M28_Spy0704	SPy0923	-	-2.14557	0.00290557	-2.16368	0.00033254	-5.05466	0.000145128	Metabolism	Transport and metabolism of amino acids, peptides and amines	681	Cystathionine beta-lyase Cystathionine gamma-lyase	-	NT13SP0754
682	M28_Spy0705	SPy0924	elaC	-2.50269	6.07924e-05	-2.52309	8.92039e-06	-6.3107	8.7041e-05	Cellular processes	Transcription	682	Ribonuclease Z	COG1234R	NT13SP0755
683	M28_Spy0706	SPy0925	-	-1.95322	0.00356783	-1.66413	0.0017884	-3.65413	9.87778e-05	Hypothetical	General function predicted only	683	Short chain dehydrogenase	COG0300R	NT13SP0756
684	M28_Spy0707	SPy0926	recJ	-2.53227	0.000230026	-1.88225	0.00115964	-6.68821	0.000476699	Cellular processes	DNA replication, recombination, and repair	684	Single-stranded-DNA-specific exonuclease recJ	COG0608L	NT13SP0757
685	M28_Spy0708	SPy0927	apt	-1.27046	0.126054	-1.33777	0.00780903	-2.13378	0.00016263	Metabolism	Transport and metabolism of purines, pyrimidines, nucleosides, and nucleotides	685	Adenine phosphoribosyltransferase	COG0503F	NT13SP0758
686	M28_Spy0709	SPy0928	dnaD	-1.57447	0.0224363	-1.30749	0.00696015	-3.31226	8.20485e-05	Cellular processes	DNA replication, recombination, and repair	686	DNA replication protein dnaD	COG3935L	NT13SP0759
687	M28_Spy0710	SPy0929	nth	-1.564	0.000421562	-1.09436	0.278122	-1.91327	0.0135608	Cellular processes	DNA replication, recombination, and repair	687	Endonuclease III	COG0177L	NT13SP0760
688	M28_Spy0711	SPy0930	-	-1.40103	0.000109044	-1.3009	0.00382988	-2.6261	0.000183326	Hypothetical	General function predicted only	688	PARA-AMINOBENZOATE SYNTHASE COMPONENT I ANTHRANILATE SYNTHASE COMPONENT I	COG2384R	NT13SP0761
689	M28_Spy0712	SPy0931	-	-1.29818	0.0283587	-1.31421	0.00863337	-2.84179	0.00012574	Hypothetical	General function predicted only	689	NIF3-related protein	COG0327S	NT13SP0762
690	M28_Spy0713	SPy0932	-	-1.87904	0.000357072	-1.30608	0.0216521	-3.10276	0.000542093	Metabolism	Transport and metabolism of amino acids, peptides and amines	690	Glycine D-amino acid oxidases family	COG0665E	NT13SP0763
691	M28_Spy0714	SPy0933	cpsFO	-1.49876	0.00810576	-1.31762	0.00182964	-1.40279	0.000739365	Metabolism	Transport and metabolism of carbohydrates, organic alcohols, and acids	691	Glucose-1-phosphate thymidylyltransferase	COG1209M	NT13SP0764
692	M28_Spy0715	SPy0935	cpsFP	-1.38853	0.00281282	-1.17394	0.00965528	-1.40836	0.00883699	Cell envelope	Biosynthesis and degradation of surface polysaccharides and lipopolysaccharides	692	dTDP-4-dehydrorhamnose 3,5-epimerase	COG1898M	NT13SP0765
693	M28_Spy0716	SPy0936	cpsFQ	1.32634	0.0891261	1.39026	0.181279	1.28342	0.425711	Cell envelope	Biosynthesis and degradation of surface polysaccharides and lipopolysaccharides	693	dTDP-glucose 4,6-dehydratase	COG1088M	NT13SP0766
694	M28_Spy0717	SPy1010	-	1.29289	0.430766	1.33617	0.0545562	-1.02031	0.914892	Cellular processes	DNA replication, recombination, and repair	694	7,8-dihydro-8-oxoguanine-triphosphatase	COG0494LR	NT13SP0767
695	M28_Spy0718	SPy1011	-	1.20779	0.544848	1.87351	0.198585	1.69123	0.197449	Hypothetical	Hypothetical	695	Hypothetical membrane spanning protein	COG0628R	NT13SP0768
696	M28_Spy0719	SPy1012	-	1.17812	0.249667	1.34549	0.00732457	-1.2166	0.225402	Hypothetical	Hypothetical	696	Tetratricopeptide repeat family protein	-	NT13SP0769
697	M28_Spy0720	SPy1013	fbp	-1.22684	0.176371	-1.41343	0.000624142	-1.47236	0.000916905	Cellular processes	Pathogenesis	697	Fibronectin-binding protein Fibrinogen-binding protein	COG1293K	NT13SP0770
698	M28_Spy0721		-	2.87322	0.0222985	2.47955	0.00146127	1.82897	0.00663847	Hypothetical	Hypothetical	698	Hypothetical protein	-	NT13SP0771
699	M28_Spy0722	SPy1016	-	1.27825	0.0296035	1.85415	0.0031281	1.27661	0.0480648	Transport and binding proteins	Unknown substrate	699	ABC transporter substrate-binding protein	COG2984R	NT13SP0772
700	M28_Spy0723	SPy1017	-	1.2023	0.342468	1.71795	0.0483801	1.27766	0.203272	Hypothetical	Hypothetical	700	Hypothetical protein	-
701	M28_Spy0724	SPy1018	-	1.69411	0.0903433	2.18192	0.0062309	1.55464	0.117871	Transport and binding proteins	Unknown substrate	701	ABC transporter permease protein	COG4120R	NT13SP0773
702	M28_Spy0725	SPy1019	-	1.33498	0.160685	2.02411	0.00171579	1.07507	0.383743	Transport and binding proteins	Unknown substrate	702	ABC transporter ATP-binding protein	COG1101R	NT13SP0774
703	M28_Spy0726	SPy1020	-	1.39998	0.159404	1.30443	0.00586035	2.55018	3.88716e-05	Hypothetical	General function predicted only	703	Zn-dependent hydrolase	COG0595R	NT13SP0775
704	M28_Spy0727	SPy1022	estA	1.24509	0.176865	1.22942	0.14676	3.48784	0.00403805	Metabolism	Transport and metabolism of fatty acid and phospholipids	704	Acetyl esterase	COG0627R	NT13SP0776
705	M28_Spy0728	SPy1024	-	1.34642	0.134292	1.35878	0.0532579	3.10212	0.00728181	Hypothetical	Hypothetical	705	Hypothetical Protein	-
706	M28_Spy0729	SPy1025	-	1.59464	0.144425	1.62817	0.231597	7.37709	0.181659	Transport and binding proteins	Unknown substrate	706	ABC transporter ATP-binding protein	COG0488R	NT13SP0777
707	M28_Spy0730	SPy1026	acoA	1.73405	0.019368	1.36868	0.010133	2.32021	0.0117839	Metabolism	Energy production and conversion	707	Pyruvate dehydrogenase E1 component alpha subunit	COG1071C	NT13SP0778
708	M28_Spy0731	SPy1028	acoB	1.7356	0.00439033	1.50132	0.000849927	2.30115	0.00318934	Metabolism	Energy production and conversion	708	Pyruvate dehydrogenase E1 component beta subunit	COG0022C	NT13SP0779
709	M28_Spy0732	SPy1029	acoC	1.77771	0.00478281	1.57652	0.000738524	2.72626	0.000258456	Metabolism	Energy production and conversion	709	Dihydrolipoamide acetyltransferase component of pyruvate dehydrogenase complex	COG0508C	NT13SP0780
710	M28_Spy0733		-	1.54696	0.433664	2.17974	0.0282847	4.80488	0.00476478	Hypothetical	Hypothetical	710	Hypothetical protein	-
711	M28_Spy0734	SPy1031	acoL	1.52971	0.0217059	1.5329	0.000606568	2.60038	0.00580474	Metabolism	Energy production and conversion	711	Dihydrolipoamide dehydrogenase	COG1249C	NT13SP0781
712	M28_Spy0735		-	4.12705	0.273523	4.009	0.00323144	4.61849	0.0204278	Hypothetical	Hypothetical	712	Hypothetical protein	-
713	M28_Spy0736	SPy1032	hylA	-1.01823	0.869045	1.19403	0.0483092	-1.32381	0.0445433	Cellular processes	Pathogenesis	713	Hyaluronate lyase precursor	-	NT13SP0782
714	M28_Spy0737	SPy1033	lplB	1.08644	0.324091	1.01452	0.758056	-1.40952	0.101152	Metabolism	Biosynthesis of cofactors, prosthetic groups, and carriers	714	Lipoate-protein ligase A	COG0095H	NT13SP0783
715	M28_Spy0738	SPy1034	-	2.00938	0.0345178	1.75961	0.0302814	2.02917	0.0025296	Hypothetical	Hypothetical	715	CobB CobQ-like glutamine amidotransferase domain	COG3442R	NT13SP0784
716	M28_Spy0739	SPy1035	-	1.32191	0.477662	-2.05045	0.141051	1.06472	0.951577	Cell envelope	Biosynthesis and degradation of murein sacculus and peptidoglycan	716	UDP-N-acetylmuramoylalanyl-D-glutamate--2,6-diaminopimelate ligase	COG0769M	NT13SP0785
717	M28_Spy0740	SPy1036	-	-1.27128	0.0960455	1.0498	0.496972	-1.19869	0.0954768	Hypothetical	Hypothetical	717	Hypothetical membrane spanning protein	-	NT13SP0786
718	M28_Spy0741	SPy1037	-	-1.14166	0.0493171	1.06487	0.58113	1.30986	0.0171789	Hypothetical	Hypothetical	718	Hypothetical membrane associated protein	COG4856S	NT13SP0787
719	M28_Spy0742	SPy1038	femD	-1.145	0.148066	-1.32332	0.0422866	-1.14385	0.307707	Cell envelope	Biosynthesis and degradation of murein sacculus and peptidoglycan	719	Phosphoglucosamine mutase	COG1109G	NT13SP0788
720	M28_Spy0743	SPy1039	-	-1.74703	0.0224336	-1.18678	0.400363	-1.74033	0.0839303	Hypothetical	Hypothetical	720	Hypothetical protein	-	NT13SP0789
721	M28_Spy0744	SPy1040	hemN	-1.19336	0.0483606	-1.10222	0.0622966	-1.91967	0.00528874	Metabolism	Biosynthesis of cofactors, prosthetic groups, and carriers	721	Oxygen-independent coproporphyrinogen-III oxidase	COG0635H	NT13SP0790
722	M28_Spy0745	SPy1042	-	-1.56256	0.105563	-1.59559	0.000914866	-3.35417	0.00023203	Metabolism	Transport and metabolism of fatty acid and phospholipids	722	Acyl-[acyl-carrier-protein] hydrolase	COG3884I	NT13SP0791
723	M28_Spy0746	SPy1043	-	-1.13695	0.471727	-1.49321	0.000774607	-2.20669	0.00074826	Hypothetical	General function predicted only	723	Hydrolase (HAD superfamily)	COG0647G	NT13SP0792
724	M28_Spy0747	SPy1044	-	-1.08087	0.427629	-1.13665	0.447983	-1.78883	0.00338432	Hypothetical	Hypothetical	724	Hypothetical membrane spanning protein	-	NT13SP0793
725	M28_Spy0748	SPy1046	-	-1.36869	0.145925	-1.44733	0.0238488	-3.96961	8.89256e-06	Mobile and extrachromosomal elements	Mobile and extrachromosomal elements	725	Hypothetical cytosolic protein	COG3513S	NT13SP0795
726	M28_Spy0749	SPy1047	-	-1.36439	0.00862446	-1.57304	0.0346375	-2.87877	6.29521e-05	Mobile and extrachromosomal elements	Mobile and extrachromosomal elements	726	Hypothetical cytosolic protein	COG1518L	NT13SP0796
727	M28_Spy0750	SPy1048	-	-1.46136	0.021082	-1.36029	0.0853357	-2.44254	0.00283112	Hypothetical	Hypothetical	727	Hypothetical cytosolic protein	COG3512S
728	M28_Spy0751	SPy1049	-	-2.03443	0.00768761	-1.57072	0.000954746	-2.95085	0.000182689	Hypothetical	Hypothetical	728	Hypothetical protein	-	NT13SP0797
729	M28_Spy0752_RMB1091			2.71399	0.488758	1.5059	0.504459	11.5854	0.269628	Mobile and extrachromosomal elements	Mobile and extrachromosomal elements	729	Transposase		NT13SP0798
730	M28_Spy0753	SPy1053	lepA	7.59388	0.0546605	3.7868	0.0526317	4.7193	0.0525099	Hypothetical	General function predicted only	730	GTP-binding protein lepA	COG0481M	NT13SP0799
731	M28_Spy0754	SPy1054	-	-2.41281	0.000436626	-1.49449	0.00276452	-1.8221	0.00209648	Cellular processes	Pathogenesis	731	Collagen-like surface protein	-	NT13SP0800
732	M28_Spy0755	SPy1055	msrB	5.3551	0.00402793	4.95373	0.000297176	8.22616	0.000242595	Cellular processes	Adaptations to atypical conditions	732	Peptide methionine sulfoxide reductase msrB	-	NT13SP0801
733	M28_Spy0756	SPy1056	-	2.92371	0.0379325	2.45588	0.00759561	2.76653	8.57163e-06	Hypothetical	Hypothetical	733	Hypothetical membrane spanning protein	-	NT13SP0802
734	M28_Spy0757	SPy1057	-	-3.8605	0.00286503	-11.4736	4.01755e-06	-18.5345	2.74598e-06	Metabolism	Transport and metabolism of carbohydrates, organic alcohols, and acids	734	PTS system, mannose fructose family IIA component	COG2893G	NT13SP0803
735	M28_Spy0758	SPy1058	ptsB	1.37054	0.176302	-2.53202	0.0565761	-1.20734	0.63708	Metabolism	Transport and metabolism of carbohydrates, organic alcohols, and acids	735	PTS system, mannose fructose family IIB component	-	NT13SP0804
736	M28_Spy0759	SPy1059	ptsC	-4.03523	0.00324184	-7.6498	2.07066e-05	-13.4206	4.42914e-07	Metabolism	Transport and metabolism of carbohydrates, organic alcohols, and acids	736	PTS system, mannose fructose family IIC component	-	NT13SP0805
737	M28_Spy0760	SPy1060	ptsD	18.1819	0.191066	14.5963	0.0777788	3.64518	0.452492	Metabolism	Transport and metabolism of carbohydrates, organic alcohols, and acids	737	PTS system, mannose fructose family IID component	-	NT13SP0806
738	M28_Spy0761	SPy1061	-	-1.47807	0.0639351	-1.7499	0.00837367	-4.82855	5.37779e-06	Cellular processes	Signal transduction	738	Two-component sensor kinase yesM	COG2972T	NT13SP0807
739	M28_Spy0762	SPy1062	-	1.04888	0.771091	-1.24107	0.0909545	-3.18786	0.000570332	Cellular processes	Signal transduction	739	Two-component response regulator yesN	COG4753T	NT13SP0808
740	M28_Spy0763	SPy1063	-	1.77443	0.198425	1.38109	0.484291	-1.08766	0.886586	Metabolism	Inorganic ion transport and metabolism	740	Iron(III)-binding protein	COG1840P	NT13SP0809
741	M28_Spy0764	SPy1067	gabD	1.16416	0.25587	1.30287	0.0215402	-3.58953	0.000107917	Metabolism	Energy production and conversion	741	Succinate-semialdehyde dehydrogenase [NADP+]	COG1012C	NT13SP0810
742	M28_Spy0765	SPy1068	uvrC	-1.68241	0.0345871	-1.047	0.590584	-3.47145	2.09382e-05	Cellular processes	DNA replication, recombination, and repair	742	Excinuclease ABC subunit C	COG0322L	NT13SP0811
743	M28_Spy0766	SPy1069	-	-1.50491	0.0169823	-1.39667	0.00494635	-2.30322	3.65122e-05	Metabolism	Energy production and conversion	743	NAD(P)H-dependent quinone reductase	COG0778C	NT13SP0812
744	M28_Spy0767	SPy1070	-	1.25796	0.115767	1.39664	0.00342106	1.1486	0.384101	Cellular processes	Degradation of proteins, peptides, and glycopeptides	744	Xaa-His dipeptidase	COG0624E	NT13SP0813
745	M28_Spy0768	SPy1071	thdF	-1.32268	0.207797	-2.60375	0.000446045	-2.9868	0.00144424	Cellular processes	Protein synthesis	745	tRNA (5-carboxymethylaminomethyl-2-thiouridylate) synthase	COG0486R	NT13SP0814
746	M28_Spy0769	SPy1072	rplJ	-1.23015	0.120085	-1.40951	0.0549616	-7.72872	7.88598e-06	Cellular processes	Protein synthesis	746	LSU ribosomal protein L10P	COG0244J	NT13SP0815
747	M28_Spy0770	SPy1073	rplL	-1.17954	0.30657	-1.26939	0.195695	-6.68021	2.38372e-06	Cellular processes	Protein synthesis	747	LSU ribosomal protein L12P (L7 L12)	COG0222J	NT13SP0817
748	M28_Spy0771		-	-1.64654	0.020812	-1.76489	0.0484484	-4.29765	0.0043907	Hypothetical	Hypothetical	748	Hypothetical protein	-
749	M28_Spy0772	SPy1075	-	-1.2439	0.176685	-1.30358	0.225089	1.93	0.376819	Hypothetical	Hypothetical	749	Hypothetical protein	-	NT13SP0818
750	M28_Spy0773		-	-1.41814	0.142185	-1.28633	0.434632	-5.11141	0.0014436	Hypothetical	Hypothetical	750	Hypothetical protein	-	NT13SP0819
751	M28_Spy0774	SPy1077	-	1.4248	0.708978	3.4478	0.189293	4.44897	0.18183	Cellular processes	Restriction/modification	751	DNA-cytosine methyltransferase	COG0270L	NT13SP0820
752	M28_Spy0775		-	3.14367	0.435605	3.7899	0.478133	1.27327	0.680605	Hypothetical	Hypothetical	752	Relaxase	-	NT13SP0821
753	M28_Spy0776		-	1.62231	0.630384	2.60533	0.0974165	2.13394	0.033914	Hypothetical	Hypothetical	753	Relaxase	-	NT13SP0822
754	M28_Spy0777			2.68206	0.309337	1.22931	0.8183	2.8143	0.405765	Hypothetical	Hypothetical	754	Relaxase		NT13SP0823
755	M28_Spy0778	SPy1080	srtI	2.65899	0.486066	2.2556	0.376805	2.81574	0.0126065	Mobile and extrachromosomal elements	Mobile and extrachromosomal elements	755	Relaxase	-	NT13SP0824
756	M28_Spy0779	SPy1081	srtR	1.28301	0.459671	1.38318	0.0898369	-1.31771	0.0918228	Cellular processes	Signal transduction	756	Lantibiotic biosynthesis two-component response regulator	COG0745TK	NT13SP0825
757	M28_Spy0780	SPy1082	srtK	1.28457	0.25185	1.41084	0.0255669	1.11849	0.482415	Cellular processes	Signal transduction	757	Lantibiotic biosynthesis sensor protein	COG0642T	NT13SP0826
758	M28_Spy0781	SPy1083	srtA	1.3753	0.247003	1.80027	0.0466136	4.28921	0.000494818	Cellular processes	Toxin production and resistance	758	Lantibiotic srtA precursor	-	NT13SP0827
759	M28_Spy0782	SPy1084	srtT	2.48947	0.306822	2.52484	0.234281	-1.05813	0.797829	Cellular processes	Toxin production and resistance	759	ABC transporter (ATP binding)-lantibiotic associated	COG1132V	NT13SP0828
760	M28_Spy0784			1.18033	0.732097	1.32591	0.474458	-1.32824	0.108088	Cellular processes	Toxin production and resistance	760			NT13SP0830
761	M28_Spy0785	SPy1085	srtF	1.00631	0.975017	1.42399	0.272594	-1.02398	0.854995	Cellular processes	Toxin production and resistance	761	Lantibiotic transport ATP-binding protein	COG1131V	NT13SP0831
762	M28_Spy0786	SPy1086	srtE	1.26157	0.607742	1.49582	0.226958	-1.06311	0.753206	Cellular processes	Toxin production and resistance	762	Lantibiotic transport permease protein	-	NT13SP0832
763	M28_Spy0787	SPy1087	srtG	1.38457	0.338158	2.04578	0.0466538	1.64067	0.236336	Cellular processes	Toxin production and resistance	763	Lantibiotic transport permease protein	-	NT13SP0833
764	M28_Spy0788	SPy1088	-	1.88095	0.0968702	1.74582	0.310774	1.37309	0.0616765	Cellular processes	Regulatory functions	764	Transcriptional regulator, Cro CI family	COG1396K	NT13SP0834
765	M28_Spy0789		-	1.74874	0.449303	2.41848	0.176305	1.98136	0.205686	Hypothetical	Hypothetical	765	Hypothetical protein	-
766	M28_Spy0790		-	3.75581	0.0389732	2.62889	0.00207383	4.44373	0.00015627	Mobile and extrachromosomal elements	Mobile and extrachromosomal elements	766	DNA integration recombination inversion protein	-	NT13SP0835
767	M28_Spy0791		-	2.81408	0.0709625	2.31804	0.00174606	3.64518	6.6832e-06	Mobile and extrachromosomal elements	Mobile and extrachromosomal elements	767	DNA integration recombination inversion protein	-
768	M28_Spy0792		-	2.85766	0.107404	2.00248	0.0147957	2.80486	8.84078e-06	Mobile and extrachromosomal elements	Mobile and extrachromosomal elements	768	DNA integration recombination inversion protein	COG4974L	NT13SP0836
769	M28_Spy0793		-	4.42537	0.311038	2.19286	0.256175	5.9148	0.0128493	Mobile and extrachromosomal elements	Mobile and extrachromosomal elements	769	DNA integration recombination inversion protein	-	NT13SP0837
770	M28_Spy0794	SPy1093	dacA1	1.36436	0.4392	1.13436	0.838545	4.14202	0.119403	Cell envelope	Biosynthesis and degradation of murein sacculus and peptidoglycan	770	D-alanyl-D-alanine serine-type carboxypeptidase	COG1686M	NT13SP0838
771	M28_Spy0795	SPy1094	-	1.5199	0.2705	1.13153	0.34697	1.74857	0.02883	Metabolism	Transport and metabolism of carbohydrates, organic alcohols, and acids	771	Polysaccharide deacetylase	-	NT13SP0840
772	M28_Spy0796		-	11.9218	0.215825	5.31275	0.260607	-1.72805	0.136505	Hypothetical	Hypothetical	772	Hypothetical protein	-
773	M28_Spy0797	SPy1096	folC.1	-1.57389	0.0082949	-1.06247	0.573421	1.48506	0.000193534	Metabolism	Biosynthesis of cofactors, prosthetic groups, and carriers	773	Folylpolyglutamate synthase Dihydrofolate synthase	COG0285H	NT13SP0841
774	M28_Spy0798	SPy1097	folE	-1.1603	0.123924	1.04146	0.59801	1.22208	0.00345166	Metabolism	Biosynthesis of cofactors, prosthetic groups, and carriers	774	GTP cyclohydrolase I	COG0302H	NT13SP0842
775	M28_Spy0799	SPy1098	folP	-1.29451	0.100661	-1.11957	0.408252	-1.04708	0.241065	Metabolism	Biosynthesis of cofactors, prosthetic groups, and carriers	775	Dihydropteroate synthase	COG0294H	NT13SP0843
776	M28_Spy0800	SPy1099	folQ	-1.31068	0.0617874	-1.0067	0.952577	-1.24054	0.0847481	Metabolism	Biosynthesis of cofactors, prosthetic groups, and carriers	776	Dihydroneopterin aldolase	COG1539H	NT13SP0844
777	M28_Spy0801	SPy1100	folK	-1.06855	0.65503	1.07315	0.23527	1.06158	0.426224	Metabolism	Biosynthesis of cofactors, prosthetic groups, and carriers	777	2-amino-4-hydroxy-6-hydroxymethyldihydropteridine pyrophosphokinase	COG0801H	NT13SP0845
778	M28_Spy0802	SPy1101	murB	-1.55654	0.000286117	-1.99922	0.000607899	-4.82929	3.40445e-05	Cell envelope	Biosynthesis and degradation of murein sacculus and peptidoglycan	778	UDP-N-acetylenolpyruvoylglucosamine reductase	COG0812M	NT13SP0846
779	M28_Spy0803	SPy1102	potA	-1.35422	0.0325122	-1.77633	0.000428822	-4.59208	0.000177721	Metabolism	Transport and metabolism of amino acids, peptides and amines	779	Spermidine putrescine transport ATP-binding protein potA	COG3842E	NT13SP0847
780	M28_Spy0804	SPy1103	potB	-1.38725	0.114271	-1.7204	0.00482863	-3.93113	1.42538e-05	Metabolism	Transport and metabolism of amino acids, peptides and amines	780	Spermidine putrescine transport system permease protein potB	COG1176E	NT13SP0848
781	M28_Spy0805	SPy1104	potC	-1.11475	0.41436	-1.71235	0.00428457	-3.24588	0.0025784	Metabolism	Transport and metabolism of amino acids, peptides and amines	781	Spermidine putrescine transport system permease protein potC	COG1177E	NT13SP0849
782	M28_Spy0806	SPy1105	-	4.03051	0.222399	1.04365	0.887138	1.48018	0.507212	Metabolism	Transport and metabolism of amino acids, peptides and amines	782	Spermidine putrescine-binding protein	COG0687E	NT13SP0850
783	M28_Spy0807	SPy1106	dpiA	2.09019	0.00328139	1.10889	0.297386	-1.52958	0.128314	Cellular processes	Regulatory functions	783	Transcriptional regulatory protein dpiA	COG4565KT	NT13SP0851
784	M28_Spy0808	SPy1107	dpiB	2.16359	0.00391068	1.2626	0.167798	-1.88801	0.00499711	Cellular processes	Signal transduction	784	Sensor kinase dpiB	COG3290T	NT13SP0852
785	M28_Spy0809	SPy1109	malP	1.16499	0.83379	1.75498	0.346059	-2.66925	0.0172804	Metabolism	Transport and metabolism of amino acids, peptides and amines	785	Malate-sodium symport	-	NT13SP0853
786	M28_Spy0810	SPy1110	-	-1.17968	0.643401	-1.08018	0.827534	-3.95583	0.0372523	Metabolism	Transport and metabolism of amino acids, peptides and amines	786	NAD-dependent malic enzyme	COG0281C	NT13SP0854
787	M28_Spy0811	SPy1111	-	2.22202	0.193214	2.58514	0.189169	-4.72592	0.00156874	Metabolism	Energy production and conversion	787	Zn-dependent alcohol dehydrogenases and related dehydrogenases	COG1063ER	NT13SP0855
788	M28_Spy0812	SPy1113	-	1.64416	0.028554	1.2797	0.0205577	-9.68697	1.81412e-06	Hypothetical	General function predicted only	788	Class B acid phosphatase	COG3700R	NT13SP0856
789	M28_Spy0813	SPy1114	-	-1.32971	0.124576	-1.66312	0.000472292	-4.04012	1.02207e-05	Transport and binding proteins	Unknown substrate	789	Chloride channel protein	COG0038P	NT13SP0857
790	M28_Spy0814	SPy1115	-	1.19976	0.13442	1.56019	0.00039948	1.53984	0.0175528	Metabolism	Transport and metabolism of fatty acid and phospholipids	790	Lipase Acylhydrolase family protein	COG2755E	NT13SP0858
791	M28_Spy0815	SPy1117	-	-1.05394	0.841917	1.08476	0.706003	-1.56525	0.025684	Hypothetical	Hypothetical	791	Hypothetical membrane spanning protein	COG0628R	NT13SP0860
792	M28_Spy0816	SPy1118	radC	3.59546	0.219825	4.42829	0.21554	18.6122	0.0267468	Cellular processes	DNA replication, recombination, and repair	792	DNA repair protein radC	COG2003L	NT13SP0861
793	M28_Spy0817	SPy1119	-	-1.32279	0.143282	-1.07585	0.400376	-1.51943	0.0127512	Metabolism	Transport and metabolism of amino acids, peptides and amines	793	Glutamine amidotransferase, class I	COG2071R	NT13SP0862
794	M28_Spy0818	SPy1120	-	1.35547	0.00385197	1.34488	0.00922503	1.97193	0.000106755	Cellular processes	Regulatory functions	794	Redox-sensitive transcriptional regulator Rex	COG2344R	NT13SP0863
795	M28_Spy0819	SPy1121	-	1.57355	0.059131	1.48774	0.00187608	2.18437	0.000435424	Hypothetical	Hypothetical	795	Hypothetical cytosolic protein	-	NT13SP0864
796	M28_Spy0820	SPy1122	nifS2	1.29142	0.00331443	1.28181	0.0749313	2.41304	0.000762001	Metabolism	Transport and metabolism of amino acids, peptides and amines	796	Cysteine desulfurase Selenocysteine lyase	COG1104E	NT13SP0865
797	M28_Spy0821	SPy1123	-	1.4456	0.00792507	1.30225	0.00797856	2.03528	5.7926e-06	Metabolism	Transport and metabolism of purines, pyrimidines, nucleosides, and nucleotides	797	Ribose-phosphate pyrophosphokinase	COG0462FE	NT13SP0866
798	M28_Spy0822	SPy1124	-	1.00582	0.979308	-1.11641	0.191264	-1.71956	0.0131574	Transport and binding proteins	Unknown substrate	798	Organic phosphate binding CYTH family protein	COG4116S	NT13SP0867
799	M28_Spy0823	SPy1125	-	1.1854	0.131306	-1.06646	0.289242	-1.16325	0.363514	Hypothetical	General function predicted only	799	GTP pyrophosphokinase homolog	COG2357S	NT13SP0868
800	M28_Spy0824	SPy1126	ppnK	-1.06561	0.263452	-1.12706	0.111532	-1.63152	0.00114444	Metabolism	Energy production and conversion	800	ATP-NAD kinase	COG0061G	NT13SP0869
801	M28_Spy0825	SPy1127	-	-1.40878	0.0077377	-2.3331	0.000343812	-4.0296	0.000190785	Cellular processes	Protein synthesis	801	Ribosomal large subunit pseudouridine synthase D	COG0564J	NT13SP0870
802	M28_Spy0826	SPy1128	pta	1.0225	0.591229	1.02468	0.512914	-2.17147	0.000581108	Metabolism	Energy production and conversion	802	Phosphate acetyltransferase	COG0280C	NT13SP0871
803	M28_Spy0827		-	2.26825	0.00558306	-1.26226	0.0609189	-8.19255	0.000108505	Hypothetical	General function predicted only	803	Short chain dehydrogenase	COG4221R	NT13SP0872
804	M28_Spy0828	SPy1131	-	8.15408	0.022548	6.74482	0.00395664	8.34207	0.00262532	Cellular processes	Toxin production and resistance	804	Na+ driven multidrug efflux pump	-	NT13SP0873
805	M28_Spy0829	SPy1133	proV	1.86336	0.0295688	1.45918	0.00285369	-1.70872	7.89256e-05	Metabolism	Transport and metabolism of amino acids, peptides and amines	805	Glycine betaine transport ATP-binding protein	COG1125E	NT13SP0874
806	M28_Spy0830	SPy1134	-	2.1836	0.0223761	1.67257	0.0105681	-1.66278	0.00384531	Metabolism	Transport and metabolism of amino acids, peptides and amines	806	Glycine betaine transport system permease protein Glycine betaine-binding protein	COG1174E, COG1732M	NT13SP0875
807	M28_Spy0831	SPy1135	guaC	68.2048	0.011075	23.5973	0.00180176	95.9624	6.94394e-08	Metabolism	Transport and metabolism of purines, pyrimidines, nucleosides, and nucleotides	807	GMP reductase	COG0516F	NT13SP0876
808	M28_Spy0832	SPy1136	xpt	10.685	0.0684648	40.8456	1.09141e-06	90.1538	7.6567e-06	Metabolism	Transport and metabolism of purines, pyrimidines, nucleosides, and nucleotides	808	Xanthine phosphoribosyltransferase	COG0503F	NT13SP0877
809	M28_Spy0833	SPy1137	-	9.76806	0.0247463	45.7547	3.95004e-06	76.4553	1.44939e-05	Metabolism	Transport and metabolism of purines, pyrimidines, nucleosides, and nucleotides	809	Xanthine permease	COG2233F	NT13SP0878
810	M28_Spy0834	SPy1138	apbE	-1.37465	0.27873	-1.16161	0.317961	1.10807	0.651395	Metabolism	Biosynthesis of cofactors, prosthetic groups, and carriers	810	Iron-sulfur cluster assembly repair protein ApbE	-	NT13SP0879
811	M28_Spy0835	SPy1139	-	-1.08524	0.712469	1.14697	0.426394	1.39264	0.327177	Metabolism	Energy production and conversion	811	4-oxalocrotonate tautomerase	COG1942R	NT13SP0880
812	M28_Spy0836	SPy1140	tdk2	1.10859	0.316206	1.13361	0.120545	1.88374	0.00187638	Metabolism	Transport and metabolism of purines, pyrimidines, nucleosides, and nucleotides	812	Thymidine kinase	COG1435F	NT13SP0881
813	M28_Spy0837	SPy1141	prfA	1.09481	0.651024	-1.04397	0.622026	1.50296	0.00612467	Cellular processes	Protein synthesis	813	Bacterial Peptide Chain Release Factor 1 (RF-1)	COG0216J	NT13SP0882
814	M28_Spy0838	SPy1142	hemK	-1.18155	0.251209	-1.49889	0.0118915	-1.0261	0.787834	Cellular processes	Protein synthesis	814	Peptide release factor-glutamine N5-methyltransferase	COG2890J	NT13SP0883
815	M28_Spy0839	SPy1143	-	-1.20419	0.287473	-1.39984	0.0264893	-1.4812	0.0181388	Cellular processes	Protein synthesis	815	Sua5 YciO YrdC YwlC family protein	COG0009J	NT13SP0884
816	M28_Spy0840	SPy1144	-	-1.16471	0.237174	-1.25015	0.0304417	-1.14357	0.139582	Hypothetical	General function predicted only	816	Phosphinothricin N-acetyltransferase	-	NT13SP0885
817	M28_Spy0841	SPy1145	glyA	3.63311	0.130481	2.06571	0.173124	1.71789	0.550099	Metabolism	Transport and metabolism of purines, pyrimidines, nucleosides, and nucleotides	817	Serine hydroxymethyltransferase	COG0112E	NT13SP0886
818	M28_Spy0842	SPy1146	-	-1.26121	0.220844	-1.57436	0.000955498	-1.96794	0.00418844	Hypothetical	Hypothetical	818	Hypothetical protein	-	NT13SP0887
819	M28_Spy0843	SPy1147	-	-1.06412	0.846517	-1.64982	0.0212745	-1.77399	0.0156801	Hypothetical	Hypothetical	819	Antigen	COG0741M	NT13SP0888
820	M28_Spy0844	SPy1148	-	-1.53182	0.0273316	-1.53802	0.012094	-1.77747	0.000858181	Cellular processes	Toxin production and resistance	820	Multidrug resistance ABC transporter ATP-binding and permease protein	COG1132V	NT13SP0889
821	M28_Spy0845	SPy1149	-	-1.56128	0.0144183	-1.83517	0.0147555	-2.31966	0.00876945	Cellular processes	Toxin production and resistance	821	Multidrug protein lipid ABC transporter family, ATP-binding and permease protein	COG1132V	NT13SP0890
822	M28_Spy0846	SPy1150	nox	1.17003	0.426128	2.88973	0.00309864	-1.93505	0.0012859	Metabolism	Energy production and conversion	822	NADH oxidase H2O-forming	COG0446R	NT13SP0891
823	M28_Spy0847	SPy1151	ldh	-1.04052	0.69233	-1.23608	0.00485236	1.25984	0.0728079	Metabolism	Energy production and conversion	823	L-lactate dehydrogenase	COG0039C	NT13SP0892
824	M28_Spy0848	SPy1152	gyrA	1.14976	0.11471	-1.0584	0.128597	-1.26952	0.00773844	Cellular processes	DNA replication, recombination, and repair	824	DNA gyrase subunit A	COG0188L	NT13SP0893
825	M28_Spy0849	SPy1154	-	1.12062	0.252123	1.09806	0.310463	-1.00643	0.882561	Cell envelope	Other	825	Sortase	COG3764M	NT13SP0894
826	M28_Spy0850	SPy1155	-	1.3655	0.153083	1.88506	0.00341396	-1.05629	0.337094	Metabolism	Transport and metabolism of amino acids, peptides and amines	826	Glyoxalase family protein	COG0346E	NT13SP0895
827	M28_Spy0851	SPy1156	-	3.67189	0.0642053	2.76594	0.000374561	3.29443	0.00700542	Hypothetical	Hypothetical	827	Hypothetical protein	-	NT13SP0896
828	M28_Spy0852	SPy1157	-	4.61704	0.00125061	3.76179	1.50821e-05	4.84408	0.00123199	Hypothetical	Hypothetical	828	Hypothetical protein	-	NT13SP0897
829	M28_Spy0853	SPy1158	-	1.39058	0.207372	1.27691	0.0162099	2.42437	0.0122377	Metabolism	Transport and metabolism of fatty acid and phospholipids	829	Diacylglycerol kinase family protein	COG1597IR	NT13SP0898
830	M28_Spy0854	SPy1159	-	1.75103	0.0620615	1.67455	0.000839244	4.42094	0.00366672	Hypothetical	General function predicted only	830	Conserved membrane protein (hemolysin III homolog)	COG1272R	NT13SP0899
831	M28_Spy0855	SPy1160	-	1.71793	0.133017	1.39106	0.0683257	5.41764	0.00203183	Hypothetical	Hypothetical	831	Hypothetical cytosolic protein	-	NT13SP0900
832	M28_Spy0856	SPy1161	-	1.6191	0.374977	1.23726	0.58036	2.59666	0.174561	Hypothetical	General function predicted only	832	GTP-binding protein	COG1161R	NT13SP0901
833	M28_Spy0857	SPy1162	rnhB	-1.20411	0.277543	-1.04826	0.458761	-1.66454	0.000773036	Cellular processes	DNA replication, recombination, and repair	833	Ribonuclease HII	COG0164L	NT13SP0902
834	M28_Spy0858	SPy1163	smf	1.42131	0.710015	2.94924	0.358899	1.4674	0.426616	Cellular processes	DNA replication, recombination, and repair	834	DNA processing protein	COG0758LU	NT13SP0903
835	M28_Spy0859	SPy1164	-	-1.40415	0.0829708	-1.36077	0.0375348	-3.32533	0.00356836	Cellular processes	DNA replication, recombination, and repair	835	DNA topoisomerase I	COG0550L, COG0551L	NT13SP0904
836	M28_Spy0860		-	2.02477	0.298965	2.19751	0.029545	1.24403	0.0990083	Cellular processes	Regulatory functions	836	Transcriptional regulators, LysR family	-	NT13SP0905
837	M28_Spy0861		-	2.09721	0.454001	2.75703	0.0722239	1.84251	0.354649	Cellular processes	Regulatory functions	837	Transcriptional regulators, LysR family	-
838	M28_Spy0862	SPy1169	-	2.56901	0.404398	3.84065	0.11029	5.37704	0.280508	Hypothetical	Hypothetical	838	Hypothetical membrane spanning protein	COG3641R	NT13SP0906
839	M28_Spy0863	SPy1170	ddh	1.69308	0.544537	1.62089	0.623506	1.43932	0.410566	Metabolism	Energy production and conversion	839	D-2-hydroxyacid dehydrogenase	COG1052CHR	NT13SP0907
840	M28_Spy0864	SPy1171	satD	1.08486	0.724	1.44117	0.00104627	2.05136	0.0358538	Hypothetical	Hypothetical	840	Hypothetical protein	-	NT13SP0908
841	M28_Spy0865	SPy1172	satE	1.33487	0.426223	1.46336	0.0362844	1.56244	0.0257183	Hypothetical	Hypothetical	841	hypothetical protein	-	NT13SP0909
842	M28_Spy0866	SPy1173	gid	-1.18159	0.385574	-1.46819	0.00777399	-3.70548	1.45163e-05	Cellular processes	Cell division	842	Glucose inhibited division protein A	COG1206J	NT13SP0910
843	M28_Spy0867	SPy1174	oadA2	1.16606	0.544661	2.01196	0.00370253	1.1546	0.726221	Metabolism	Energy production and conversion	843	Na+ transporting oxaloacetate decarboxylase alpha chain	COG5016C	NT13SP0911
844	M28_Spy0868	SPy1175	-	-1.16992	0.719045	2.05402	0.159129	1.19674	0.448452	Hypothetical	Hypothetical	844	Hypothetical membrane associated protein	-	NT13SP0912
845	M28_Spy0869	SPy1176	-	1.16019	0.368208	1.3866	0.19106	-1.01408	0.933958	Metabolism	Transport and metabolism of fatty acid and phospholipids	845	Biotin carboxyl carrier protein of oxaloacetate decarboxylase	COG0511I	NT13SP0913
846	M28_Spy0870	SPy1177	-	1.1896	0.259158	1.47458	0.0788445	-1.3927	0.01196	Metabolism	Energy production and conversion	846	Na+ transporting oxaloacetate decarboxylase beta chain	-	NT13SP0914
847	M28_Spy0871	SPy1178	-	1.34688	0.054588	1.04972	0.320456	-1.33027	0.174736	Metabolism	Biosynthesis of cofactors, prosthetic groups, and carriers	847	2 -(5 -triphosphoribosyl)-3-dephospho-CoA synthase	COG1767H	NT13SP0915
848	M28_Spy0872	SPy1179	citG	1.40545	0.231374	-1.09581	0.143781	-2.40973	0.00986166	Cellular processes	Regulatory functions	848	Transcriptional regulator, GntR family	COG1802K	NT13SP0916
849	M28_Spy0873	SPy1180	-	1.82208	0.47375	2.39633	0.131266	-5.42062	0.00860003	Transport and binding proteins	Unknown substrate	849	Mg2+ citrate complex secondary transporter	COG2851C	NT13SP0917
850	M28_Spy0874	SPy1181	-	1.54865	0.179527	1.41484	0.128388	-2.99543	0.00908147	Hypothetical	Hypothetical	850	hypothetical protein	-	NT13SP0918
851	M28_Spy0875	SPy1183	-	1.02785	0.963032	1.22331	0.629322	-9.67169	0.000262316	Metabolism	Transport and metabolism of fatty acid and phospholipids	851	Biotin carboxyl carrier protein of oxaloacetate decarboxylase	COG0511I	NT13SP0919
852	M28_Spy0876	SPy1184	oadB	1.64262	0.3284	1.47509	0.0839227	-2.48661	0.0176517	Metabolism	Energy production and conversion	852	Na+ transporting oxaloacetate decarboxylase beta chain	-	NT13SP0920
853	M28_Spy0877		-	1.58378	0.231357	1.84275	0.0206866	-4.94208	7.84077e-05	Hypothetical	Hypothetical	853	Hypothetical protein	-	NT13SP0921
854	M28_Spy0878	SPy1186	citD	1.77978	0.0520397	1.31218	0.329393	-4.35837	5.31959e-05	Metabolism	Energy production and conversion	854	Citrate lyase acyl carrier protein	COG3052C	NT13SP0922
855	M28_Spy0879	SPy1188	citE	1.98837	0.0739384	1.25252	0.256112	-4.57647	7.74589e-05	Metabolism	Energy production and conversion	855	Citrate lyase beta chain Citryl-CoA lyase subunit	COG2301G	NT13SP0923
856	M28_Spy0880	SPy1189	citF	1.29643	0.554543	1.42283	0.248417	-4.20848	1.18519e-05	Metabolism	Energy production and conversion	856	Citrate lyase alpha chain Citrate CoA-transferase	COG3051C	NT13SP0924
857	M28_Spy0881	SPy1190	citX	1.24091	0.827616	1.10643	0.819055	-1.57953	0.528289	Metabolism	Transport and metabolism of fatty acid and phospholipids	857	Apo-citrate lyase phosphoribosyl-dephospho-CoA transferase	COG3697HI	NT13SP0925
858	M28_Spy0882	SPy1191	oadA1	1.3658	0.013379	1.87883	0.0452499	-6.42037	0.000157745	Metabolism	Energy production and conversion	858	Oxaloacetate decarboxylase alpha chain	COG5016C	NT13SP0926
859	M28_Spy0883	SPy1192	citC	2.92141	0.0156574	3.84488	0.00706759	2.00773	0.489256	Metabolism	Energy production and conversion	859	[Citrate [pro-3S]-lyase] ligase	COG3053C	NT13SP0927
860	M28_Spy0884	SPy1193	-	-1.12844	0.49829	1.35232	0.0514928	1.51374	0.00770632	Hypothetical	Hypothetical	860	Hypothetical protein	-	NT13SP0927
861	M28_Spy0885	SPy1196	xerD	1.14122	0.212737	1.62689	0.00502142	1.98567	0.00163806	Cellular processes	DNA replication, recombination, and repair	861	Integrase recombinase xerD	COG0582L	NT13SP0930
862	M28_Spy0886	SPy1198	-	2.21057	0.0292027	1.81304	0.0241009	7.56236	0.0248849	Mobile and extrachromosomal elements	Mobile and extrachromosomal elements	862	Phage transcriptional repressor	COG2932K	NT13SP0931
863	M28_Spy0887	SPy1200	ffh	-1.26401	0.0134162	-1.16847	0.0482763	1.11225	0.199956	Cellular processes	Protein and peptide secretion and trafficking	863	SIGNAL RECOGNITION PARTICLE, SUBUNIT FFH SRP54	COG0541U	NT13SP0932
864	M28_Spy0888	SPy1201	ylxM	-1.19958	0.240087	-1.22188	0.0692393	1.07576	0.455497	Hypothetical	Hypothetical	864	Signal recognition particle associated protein	COG2739S	NT13SP0933
865	M28_Spy0889	SPy1202	-	1.31377	0.101875	1.2326	0.12666	1.5701	0.0465064	Cellular processes	Regulatory functions	865	Transcriptional regulator, GntR family	COG2188K	NT13SP0934
866	M28_Spy0890	SPy1203	-	-1.15967	0.219161	-1.28057	0.0126419	-2.24086	0.000226189	Hypothetical	Hypothetical	866	Hypothetical protein	-	NT13SP0935
867	M28_Spy0891	SPy1204	guaA	-1.06858	0.709422	-1.27316	0.0204694	-1.53463	0.0177537	Metabolism	Transport and metabolism of purines, pyrimidines, nucleosides, and nucleotides	867	GMP synthase [glutamine-hydrolyzing]	COG0518F, COG0519F	NT13SP0936
868	M28_Spy0892	SPy1205	-	1.1828	0.711642	2.2861	0.0786414	-1.97332	0.148649	Cell envelope	Biosynthesis and degradation of murein sacculus and peptidoglycan	868	UDP-N-acetylmuramoylpentapeptide-lysine N(6)-alanyltransferase UDP-N-acetylmuramoylpentapeptide-lysine N(6)-seryltransferase	COG2348V	NT13SP0937
869	M28_Spy0893	SPy1206	-	1.1763	0.479721	1.06675	0.770926	-2.30615	0.00629133	Transport and binding proteins	Unknown substrate	869	ABC transporter ATP-binding protein	COG0488R	NT13SP0938
870	M28_Spy0894	SPy1208	pdxK	12.2963	0.000164073	12.8223	6.20346e-08	14.9382	0.00082402	Hypothetical	Hypothetical	870	Hypothetical membrane spanning protein	COG4720S	NT13SP0939
871	M28_Spy0895	SPy1209	-	9.95473	0.00413089	7.96444	1.9724e-05	7.39373	0.00448742	Metabolism	Biosynthesis of cofactors, prosthetic groups, and carriers	871	Pyridoxine kinase	COG2240H	NT13SP0940
872	M28_Spy0896	SPy1210	-	1.25771	0.301967	-1.05093	0.730427	-1.89879	1.88331e-05	Cellular processes	Regulatory functions	872	Transcriptional regulator, GntR family AMINOTRANSFERASE CLASS-I	COG1167KE	NT13SP0941
873	M28_Spy0897	SPy1211	rnhB	1.72646	0.0038017	2.9162	0.000384656	8.45132	2.71064e-06	Metabolism	Transport and metabolism of purines, pyrimidines, nucleosides, and nucleotides	873	Anaerobic ribonucleoside-triphosphate reductase	COG1328F	NT13SP0942
874	M28_Spy0898	SPy1212	-	4.24392	0.000453805	3.30033	9.55996e-05	-1.13199	0.200918	Metabolism	Transport and metabolism of fatty acid and phospholipids	874	Cardiolipin synthetase	COG1502I	NT13SP0943
875	M28_Spy0899	SPy1213	fhs.1	5.53119	1.41297e-05	4.21151	0.000146934	-1.14214	0.0231347	Metabolism	Transport and metabolism of purines, pyrimidines, nucleosides, and nucleotides	875	Formate--tetrahydrofolate ligase	COG2759F	NT13SP0944
876	M28_Spy0900	SPy1214	lplA	2.95935	0.00304735	2.48812	0.000938539	-2.63059	0.00110469	Metabolism	Biosynthesis of cofactors, prosthetic groups, and carriers	876	Lipoate-protein ligase A	COG0095H	NT13SP0945
877	M28_Spy0901	SPy1215	-	2.95768	0.000113681	2.0487	0.000665297	-3.19116	1.51942e-05	Hypothetical	Hypothetical	877	SIR2 family protein	COG0846K	NT13SP0946
878	M28_Spy0902	SPy1216	-	3.04669	0.0212815	2.03306	5.10405e-05	-2.83013	0.000115222	Cellular processes	DNA replication, recombination, and repair	878	ATPase associated with chromosome architecture replication	-	NT13SP0947
879	M28_Spy0903	SPy1217	-	2.66236	0.00701078	2.19876	0.00258593	-2.56189	0.000356695	Metabolism	Transport and metabolism of amino acids, peptides and amines	879	Glycine cleavage system H protein	COG0509E	NT13SP0948
880	M28_Spy0904	SPy1218	-	2.83621	0.0105279	1.95823	0.00164637	-2.91432	0.000414984	Metabolism	Energy production and conversion	880	Luciferase-like monooxygenase	COG2141C	NT13SP0949
881	M28_Spy0905	SPy1219	-	2.83201	0.000249637	2.00564	1.34125e-05	-3.02889	0.000265749	Metabolism	Energy production and conversion	881	Probable NADH-dependent flavin oxidoreductase yqiG	COG1902C	NT13SP0950
882	M28_Spy0906	SPy1220	-	2.64087	0.00195158	2.18241	0.00129175	-2.94257	7.62739e-06	Metabolism	Biosynthesis of cofactors, prosthetic groups, and carriers	882	Lipoate-protein ligase A	COG0095H	NT13SP0951
883	M28_Spy0907	SPy1221	dpfB	-1.01436	0.961162	-1.40335	0.0457015	1.19701	0.352455	Metabolism	Biosynthesis of cofactors, prosthetic groups, and carriers	883	Phosphopantothenate--cysteine ligase	COG0452H	NT13SP0952
884	M28_Spy0908	SPy1222	dfp	0.995802	0.985711	-1.2045	0.143822	1.29559	0.126128	Metabolism	Biosynthesis of cofactors, prosthetic groups, and carriers	884	Phosphopantothenoylcysteine decarboxylase	COG0452H	NT13SP0953
885	M28_Spy0909	SPy1223	-	1.27175	0.315207	1.1971	0.17063	1.96656	0.00613764	Hypothetical	Hypothetical	885	Integral membrane protein	COG4684S	NT13SP0954
886	M28_Spy0910	SPy1224	pgmA	1.2545	0.0592447	1.04949	0.423908	1.42808	0.0334412	Metabolism	Transport and metabolism of carbohydrates, organic alcohols, and acids	886	Phosphoglucomutase Phosphomannomutase	COG1109G	NT13SP0955
887	M28_Spy0911	SPy1225	-	1.57851	0.00893381	1.98521	6.0191e-05	1.94754	0.0027052	Metabolism	Transport and metabolism of purines, pyrimidines, nucleosides, and nucleotides	887	Nucleoside transport system permease protein	COG1079R	NT13SP0956
888	M28_Spy0912	SPy1226	-	1.5281	0.000281979	1.51021	0.00078514	1.56443	0.017853	Metabolism	Transport and metabolism of purines, pyrimidines, nucleosides, and nucleotides	888	Nucleoside transport system permease protein	COG4603R	NT13SP0957
889	M28_Spy0913	SPy1227	-	1.53765	0.00126127	1.45196	0.0263241	1.55235	0.00681995	Metabolism	Transport and metabolism of purines, pyrimidines, nucleosides, and nucleotides	889	Nucleoside transport ATP-binding protein	COG3845R	NT13SP0958
890	M28_Spy0914	SPy1228	-	1.84913	0.0838479	1.29852	0.000286519	2.11235	2.00108e-06	Metabolism	Transport and metabolism of purines, pyrimidines, nucleosides, and nucleotides	890	Nucleoside-binding protein	COG1744R	NT13SP0959
891	M28_Spy0915	SPy1230	cdd	1.38132	0.0143604	1.28334	0.0432383	1.96969	0.000174243	Metabolism	Transport and metabolism of purines, pyrimidines, nucleosides, and nucleotides	891	Cytidine deaminase	COG0295F	NT13SP0960
892	M28_Spy0916	SPy1232	-	4.95312	0.00055778	2.92795	2.52046e-06	1.47919	0.0125698	Cellular processes	Protein synthesis	892	16S rRNA m(2)G 1207 methyltransferase	COG2813J	NT13SP0961
893	M28_Spy0917	SPy1233	coaA	-1.36169	0.370347	1.22762	0.30562	-2.13033	0.00663332	Metabolism	Biosynthesis of cofactors, prosthetic groups, and carriers	893	Pantothenate kinase	COG1072H	NT13SP0962
894	M28_Spy0918	SPy1234	rpsT	-1.18221	0.0333246	1.14856	0.111358	-1.62985	0.00813119	Cellular processes	Protein synthesis	894	SSU ribosomal protein S20P	COG0268J	NT13SP0963
895	M28_Spy0919	SPy1236	ciaH	-1.19517	0.170576	-1.83719	0.000742927	-3.34663	0.00074916	Cellular processes	Signal transduction	895	Sensor protein ciaH	COG0642T	NT13SP0964
896	M28_Spy0920	SPy1237	ciaR	-1.10526	0.601189	-1.59347	0.0003448	-2.57747	0.00313015	Cellular processes	Regulatory functions	896	Transcriptional regulatory protein ciaR	COG0745TK	NT13SP0965
897	M28_Spy0921	SPy1239	pepN	1.26576	0.00896328	1.11527	0.127741	-1.15789	0.0643681	Cellular processes	Degradation of proteins, peptides, and glycopeptides	897	Aminopeptidase N	COG0308E	NT13SP0966
898	M28_Spy0923	SPy1240	phoU	1.87184	0.000367944	1.3302	0.0617636	-1.42478	0.0211879	Metabolism	Inorganic ion transport and metabolism	898	Phosphate transport system protein phoU	COG0704P	NT13SP0967
899	M28_Spy0924	SPy1241	pstB	2.14132	0.0297819	1.3437	0.0626007	-1.51716	0.0243467	Metabolism	Inorganic ion transport and metabolism	899	Phosphate transport ATP-binding protein pstB	COG1117P	NT13SP0968
900	M28_Spy0925	SPy1242	pstB2	2.12352	0.00645786	1.38457	0.0418905	-1.41426	0.00819442	Metabolism	Inorganic ion transport and metabolism	900	Phosphate transport ATP-binding protein pstB	COG1117P	NT13SP0969
901	M28_Spy0926	SPy1243	pstA	1.95867	0.0100384	1.30484	0.118772	-1.83779	0.00110858	Metabolism	Inorganic ion transport and metabolism	901	Phosphate transport system permease protein pstA	COG0581P	NT13SP0970
902	M28_Spy0927	SPy1244	pstC	2.10165	0.218306	1.20353	0.614489	2.61056	0.111189	Metabolism	Inorganic ion transport and metabolism	902	Phosphate transport system permease protein pstC	COG0573P	NT13SP0971
903	M28_Spy0928	SPy1245	pstS	2.19627	0.0157269	1.41098	0.0375754	-1.25969	0.311248	Metabolism	Inorganic ion transport and metabolism	903	Phosphate-binding protein	COG0226P	NT13SP0972
904	M28_Spy0929	SPy1246	-	-1.0875	0.675394	-1.76257	0.00147286	-2.63892	0.000270714	Cellular processes	Protein synthesis	904	Putative 23S rRNA m(5)C methyltransferase	COG0144J, COG3270S	NT13SP0973
905	M28_Spy0930	SPy1247	-	1.1758	0.0204785	-1.27943	0.0985068	-1.57727	0.00200133	Metabolism	Transport and metabolism of fatty acid and phospholipids	905	Myo-inositol-1(or 4)-monophosphatase	COG0483G	NT13SP0974
906	M28_Spy0931	SPy1248	-	1.16305	0.0521812	-1.40432	0.00256318	-1.72992	0.0035582	Hypothetical	Hypothetical	906	Hypothetical cytosolic protein	-	NT13SP0975
907	M28_Spy0932	SPy1249	spxA	1.38731	0.000184501	1.2682	0.00212945	1.32817	0.0170947	Metabolism	Inorganic ion transport and metabolism	907	Arsenate reductase family protein	COG1393P	NT13SP0976
908	M28_Spy0933	SPy1250	mreA	1.25436	0.142242	2.01138	0.00804869	2.0039	2.57537e-05	Metabolism	Biosynthesis of cofactors, prosthetic groups, and carriers	908	Riboflavin kinase FMN adenylyltransferase	COG0196H	NT13SP0977
909	M28_Spy0934	SPy1251	truB	1.26335	0.262247	1.45486	0.0307705	1.57691	0.000554497	Cellular processes	Protein synthesis	909	tRNA pseudouridine synthase B	COG0130J	NT13SP0978
910	M28_Spy0935	SPy1252	-	-1.04568	0.312305	-1.08577	0.0612618	-1.08069	0.420728	Hypothetical	Hypothetical	910	Hypothetical protein	COG4487S	NT13SP0979
911	M28_Spy0936	SPy1253	-	1.26635	0.0541209	1.36842	0.0415056	1.0938	0.469939	Hypothetical	Hypothetical	911	Integral membrane protein	COG4129S	NT13SP0980
912	M28_Spy0937	SPy1254	-	1.27373	0.0184001	1.60166	0.0162278	1.16786	0.123977	Cellular processes	Restriction/modification	912	Type I restriction-modification system specificity subunit	COG0732V	NT13SP0981
913	M28_Spy0938	SPy1255	-	1.07545	0.760096	1.73678	0.0357425	1.87194	0.0400907	Transport and binding proteins	Unknown substrate	913	ABC transporter permease protein	-	NT13SP0982
914	M28_Spy0939	SPy1257	-	1.36494	0.359461	2.5065	0.0297947	1.9006	0.0432498	Transport and binding proteins	Unknown substrate	914	ABC transporter ATP-binding protein	COG1136V	NT13SP0983
915	M28_Spy0940	SPy1258	-	1.7836	0.171557	1.58562	0.000220984	-1.25832	0.580348	Cellular processes	Regulatory functions	915	Transcriptional regulator, TetR family	COG1309K	NT13SP0984
916	M28_Spy0941		-	5.289	0.266234	3.07234	0.17463	1.65752	0.455609	Hypothetical	Hypothetical	916	Hypothetical protein	-
917	M28_Spy0942	SPy1259	-	2.0483	0.000187799	1.31049	0.0326117	-4.13327	4.23357e-05	Metabolism	Inorganic ion transport and metabolism	917	NAD-dependent K+ or Na+ uptake system component Transcriptional regulator, GntR family	COG0490P, COG2188K	NT13SP0985
918	M28_Spy0943	SPy1260	-	2.66168	0.00947798	1.91286	4.64865e-05	1.45701	0.0344131	Cellular processes	Adaptations to atypical conditions	918	General stress protein, Gls24 family	-	NT13SP0986
919	M28_Spy0944	SPy1261	-	2.79048	0.0724607	1.70339	0.00363328	1.30945	0.107491	Hypothetical	Hypothetical	919	Hypothetical protein	COG3237S	NT13SP0987
920	M28_Spy0945	SPy1262	-	2.58743	0.0317191	1.84326	0.000675316	1.39377	0.0823898	Cellular processes	Adaptations to atypical conditions	920	General stress protein, Gls24 family	-	NT13SP0988
921	M28_Spy0946	SPy1263	-	3.46821	0.010071	2.06645	0.0021028	1.85777	0.00465509	Hypothetical	Hypothetical	921	Small integral membrane protein	-	NT13SP0989
922	M28_Spy0947	SPy1264	-	2.58638	0.00662146	1.87647	0.000567471	1.6928	0.0167563	Hypothetical	Hypothetical	922	Hypothetical protein	-	NT13SP0990
923	M28_Spy0948	SPy1265	-	3.83044	0.0413717	2.14636	0.00056999	2.2393	0.00569957	Hypothetical	Hypothetical	923	Integral membrane protein	COG2261S	NT13SP0991
924	M28_Spy0949	SPy1267	pcrA	-1.38441	0.00880232	-1.54865	0.0448102	-3.34071	4.35251e-05	Cellular processes	DNA replication, recombination, and repair	924	DNA helicase II	COG0210L	NT13SP0992
925	M28_Spy0950	SPy1270	-	2.66909	0.000632589	1.35507	0.260093	-1.68957	0.283893	Metabolism	Transport and metabolism of amino acids, peptides and amines	925	Na(+)-linked D-alanine glycine permease	COG1115E	NT13SP0994
926	M28_Spy0951		-	2.76327	0.242289	2.71283	0.0298577	-4.77892	0.000296295	Hypothetical	Hypothetical	926	Hypothetical protein	-	NT13SP0995
927	M28_Spy0953	SPy1273	cfa	15.1763	0.00305386	2.5157	0.0151765	-1.31545	0.0113682	Cellular processes	Pathogenesis	927	cAMP factor	-	NT13SP0996
928	M28_Spy0954	SPy1274	-	1.05104	0.197654	1.76725	0.000453366	4.75983	7.22099e-05	Metabolism	Transport and metabolism of amino acids, peptides and amines	928	Histidine-binding protein	COG0834ET	NT13SP0997
929	M28_Spy0955	SPy1275	-	-1.15651	0.594445	1.06576	0.757214	3.82578	0.0118008	Metabolism	Transport and metabolism of amino acids, peptides and amines	929	Histidine transport ATP-binding protein hisP	COG1126E	NT13SP0998
930	M28_Spy0956	SPy1276	-	-1.07258	0.147768	1.43324	0.005947	2.68611	0.0196741	Metabolism	Transport and metabolism of amino acids, peptides and amines	930	Histidine transport system permease protein hisM	COG0765E	NT13SP0999
931	M28_Spy0957	SPy1277	-	1.24154	0.466549	-1.03562	0.823401	1.88315	0.0135134	Hypothetical	General function predicted only	931	PhnA protein	COG2824P	NT13SP1000
932	M28_Spy0958	SPy1280	glmS	-2.80221	5.89755e-05	-2.00557	0.00594892	1.19756	0.0926069	Metabolism	Transport and metabolism of carbohydrates, organic alcohols, and acids	932	Glucosamine--fructose-6-phosphate aminotransferase [isomerizing]	COG0449M	NT13SP1001
933	M28_Spy0959	SPy1281	sipC	1.64031	0.0855068	1.81627	0.0151399	6.9165	0.000108088	Cellular processes	Protein and peptide secretion and trafficking	933	Signal peptidase I	COG0681U	NT13SP1002
934	M28_Spy0960	SPy1282	pyk	-1.08121	0.680232	-1.13178	0.0787868	-1.18524	0.0265293	Metabolism	Energy production and conversion	934	Pyruvate kinase	-	NT13SP1003
935	M28_Spy0961	SPy1283	pfkA	-1.39392	0.0042381	-1.30247	0.00226577	-1.07416	0.364009	Metabolism	Transport and metabolism of carbohydrates, organic alcohols, and acids	935	6-phosphofructokinase	COG0205G	NT13SP1004
936	M28_Spy0962	SPy1284	dnaE	1.78722	0.030494	2.00727	0.0077933	1.30763	0.0209195	Cellular processes	DNA replication, recombination, and repair	936	DNA polymerase III alpha subunit	COG0587L	NT13SP1005
937	M28_Spy0963	SPy1285	-	-1.12516	0.0848492	-1.26568	0.0983745	-1.65794	0.00246559	Cellular processes	Regulatory functions	937	Transcriptional regulator, GntR family	COG1725K	NT13SP1006
938	M28_Spy0964	SPy1286	-	-1.0544	0.641584	-1.17799	0.18226	-1.58425	0.00154364	Transport and binding proteins	Unknown substrate	938	ABC transporter ATP-binding protein	COG1131V	NT13SP1007
939	M28_Spy0965	SPy1287	-	1.05121	0.805163	1.05316	0.704519	-1.29042	0.0530898	Transport and binding proteins	Unknown substrate	939	ABC transporter permease protein	-	NT13SP1008
940	M28_Spy0966	SPy1288	-	1.03951	0.898086	1.80264	0.00375759	2.33455	0.0112311	Hypothetical	Hypothetical	940	Putative membrane-associated alkaline phosphatase	COG0398S	NT13SP1009
941	M28_Spy0967		-	6.05463	0.195472	7.86096	0.246867	-1.97043	0.504127	Mobile and extrachromosomal elements	Mobile and extrachromosomal elements	941	Phage protein	-	NT13SP1011
942	M28_Spy0968	SPy1436	spd3	2.26126	0.0360692	-1.31726	0.0781546	1.03038	0.813419	Cellular processes	Pathogenesis	942	Streptodornase	-	NT13SP1012
943	M28_Spy0969			2.53011	0.0221178	-1.25112	0.0554269	1.17218	0.197874	Cellular processes	Pathogenesis	943	Enterotoxin		NT13SP1013
944	M28_Spy0971			3.94617	0.0311618	1.14273	0.692889	-2.8298	0.00668224	Mobile and extrachromosomal elements	Mobile and extrachromosomal elements	944	Phage protein		NT13SP1015
945	M28_Spy0973		-	3.67232	0.0111479	2.76319	0.106729	-1.67618	0.0327355	Mobile and extrachromosomal elements	Mobile and extrachromosomal elements	945	Phage protein	-	NT13SP1017
946	M28_Spy0975			5.4869	0.053509	2.37187	0.0399302	2.17768	0.212787	Mobile and extrachromosomal elements	Mobile and extrachromosomal elements	946	Phage infection protein		NT13SP1019
947	M28_Spy0976			3.12232	0.0291763	-1.10508	0.528815	-2.22093	0.0369014	Mobile and extrachromosomal elements	Mobile and extrachromosomal elements	947	Hypothetical protein		NT13SP1020
948	M28_Spy0977	SPy0997	-	2.29661	0.0905689	-1.07514	0.651192	-2.16047	0.0142751	Mobile and extrachromosomal elements	Mobile and extrachromosomal elements	948	Hyaluronoglucosaminidase	-	NT13SP1021
949	M28_Spy0979			12.3969	0.0688364	8.55934	0.00863457	2.73881	0.156029	Mobile and extrachromosomal elements	Mobile and extrachromosomal elements	949	Phage protein		NT13SP1023
950	M28_Spy0980			5.30626	0.137919	3.74428	0.0417204	1.77502	0.53255	Mobile and extrachromosomal elements	Mobile and extrachromosomal elements	950	Minor tail protein GP26		NT13SP1024
951	M28_Spy0982			10.13	0.0374329	6.21514	0.0259451	2.58518	0.301277	Mobile and extrachromosomal elements	Mobile and extrachromosomal elements	951	Phage protein		NT13SP1026
952	M28_Spy0983			7.63373	0.0661287	2.40163	0.0889346	1.04667	0.8912	Mobile and extrachromosomal elements	Mobile and extrachromosomal elements	952	Major tail protein		NT13SP1027
953	M28_Spy0984			3.07302	0.0704486	3.82161	0.00973705	2.52331	0.396865	Mobile and extrachromosomal elements	Mobile and extrachromosomal elements	953	Phage protein		NT13SP1028
954	M28_Spy0985			5.14645	0.0604203	1.59291	0.153141	1.50927	0.20226	Mobile and extrachromosomal elements	Mobile and extrachromosomal elements	954	Phage protein		NT13SP1029
955	M28_Spy0988			8.59407	0.0680536	20.151	0.106124	4.70926	0.145983	Mobile and extrachromosomal elements	Mobile and extrachromosomal elements	955	Phage protein		NT13SP1032
956	M28_Spy0989			6.74592	0.0134022	2.91807	0.019816	2.79506	0.223603	Mobile and extrachromosomal elements	Mobile and extrachromosomal elements	956	Phage protein		NT13SP1033
957	M28_Spy0990			11.3155	0.0523191	5.90364	0.0145717	2.73142	0.0603857	Mobile and extrachromosomal elements	Mobile and extrachromosomal elements	957	Phage protein		NT13SP1034
958	M28_Spy0992			15.7071	0.0201209	6.74077	0.0415728	19.1141	0.0191833	Mobile and extrachromosomal elements	Mobile and extrachromosomal elements	958	Phage protein		NT13SP1036
959	M28_Spy0993			26.6288	0.0408094	2.66083	0.287734	-1.47562	0.452878	Mobile and extrachromosomal elements	Mobile and extrachromosomal elements	959	Phage protein		NT13SP1037
960	M28_Spy0994			2.7015	0.0228496	3.61008	0.00848243	5.23603	0.000153096	Mobile and extrachromosomal elements	Mobile and extrachromosomal elements	960	Phage protein		NT13SP1038
961	M28_Spy0995	SPy0975	-	5.38907	0.0618803	2.85945	0.0357929	2.17647	0.215696	Mobile and extrachromosomal elements	Mobile and extrachromosomal elements	961	Phage protein	-	NT13SP1039
962	M28_Spy0997	SPy0972	-	4.56898	0.0683052	2.58567	0.0722608	3.58959	0.223068	Mobile and extrachromosomal elements	Mobile and extrachromosomal elements	962	Terminase large subunit	COG1783R	NT13SP1041
963	M28_Spy0998	SPy0971	-	15.0773	0.0290473	3.54719	0.0123767	2.05525	0.155745	Mobile and extrachromosomal elements	Mobile and extrachromosomal elements	963	Phage Terminase Small Subunit	COG3728L	NT13SP1042
964	M28_Spy0999			-1.24114	0.028822	-1.17293	0.0639187	-1.10709	0.320549	Mobile and extrachromosomal elements	Mobile and extrachromosomal elements	964	Phage protein		NT13SP1043
965	M28_Spy1000			1.89206	0.0101781	-1.14673	0.4004	-2.84291	0.00144788	Mobile and extrachromosomal elements	Mobile and extrachromosomal elements	965	Phage protein		NT13SP1045
966	M28_Spy1001			6.21674	0.0906137	3.49498	0.0690382	3.03812	0.123409	Mobile and extrachromosomal elements	Mobile and extrachromosomal elements	966	Phage protein
967	M28_Spy1010			6.30633	0.00548486	2.19511	0.010768	1.03392	0.925751	Mobile and extrachromosomal elements	Mobile and extrachromosomal elements	967	Phage protein		NT13SP1053
968	M28_Spy1011			6.53335	0.0329217	4.70357	0.0324319	3.40633	0.051277	Mobile and extrachromosomal elements	Mobile and extrachromosomal elements	968	Phage protein
969	M28_Spy1012			4.05477	0.0212576	2.78743	0.0611855	1.37898	0.00024642	Mobile and extrachromosomal elements	Mobile and extrachromosomal elements	969	Bacteriophage resistance protein		NT13SP1055
970	M28_Spy1013			5.61085	0.00731111	4.24638	0.0093386	2.30817	0.00738042	Mobile and extrachromosomal elements	Mobile and extrachromosomal elements	970	Phage protein		NT13SP1056
971	M28_Spy1014			3.57398	0.0278231	2.49654	0.000754283	3.24663	0.0432296	Mobile and extrachromosomal elements	Mobile and extrachromosomal elements	971	Phage DNA RNA helicase (DEAD DEAH box family)		NT13SP1057
972	M28_Spy1015			8.21725	0.0611689	12.3178	0.0252197	9.81736	0.165226	Mobile and extrachromosomal elements	Mobile and extrachromosomal elements	972	Phage protein		NT13SP1058
973	M28_Spy1016			7.69327	0.0245322	6.69576	0.0512433	4.53655	0.026503	Mobile and extrachromosomal elements	Mobile and extrachromosomal elements	973	Phage protein		NT13SP1059
974	M28_Spy1017			43.6198	0.0253961	23.5372	0.0020726	5.40194	0.183044	Mobile and extrachromosomal elements	Mobile and extrachromosomal elements	974	Phage protein		NT13SP1060
975	M28_Spy1018			7.51982	0.0223649	7.4519	0.0275255	5.35002	0.0102028	Mobile and extrachromosomal elements	Mobile and extrachromosomal elements	975	Phage protein		NT13SP1061
976	M28_Spy1019			8.91185	0.0779023	4.38718	0.0844948	3.19958	0.0521346	Mobile and extrachromosomal elements	Mobile and extrachromosomal elements	976	Phage protein		NT13SP1063
977	M28_Spy1020			9.11991	0.0161407	4.89742	0.00663875	3.05864	0.0034642	Mobile and extrachromosomal elements	Mobile and extrachromosomal elements	977	Phage protein		NT13SP1064
978	M28_Spy1026			9.10264	0.0267532	4.9481	0.00034171	8.89018	0.018752	Mobile and extrachromosomal elements	Mobile and extrachromosomal elements	978	Phage protein		NT13SP1070
979	M28_Spy1031			1.72385	0.0368738	1.29243	0.0632826	3.26984	0.00152071	Mobile and extrachromosomal elements	Mobile and extrachromosomal elements	979	Phage protein		NT13SP1077
980	M28_Spy1032			3.92579	0.199862	5.3563	0.368021	-1.23256	0.802017	Mobile and extrachromosomal elements	Mobile and extrachromosomal elements	980	Phage protein		NT13SP1078
981	M28_Spy1033	SPy2122	int.1	2.14446	0.00320688	2.00524	0.00127288	4.03312	8.73238e-05	Mobile and extrachromosomal elements	Mobile and extrachromosomal elements	981	DNA integration recombination inversion protein	COG0582L	NT13SP1079
982	M28_Spy1036	SPy1291	glgP	1.46196	0.266475	1.26656	0.0855057	-2.15786	0.00780365	Metabolism	Transport and metabolism of carbohydrates, organic alcohols, and acids	982	Maltodextrin phosphorylase	COG0058G	NT13SP1081
983	M28_Spy1037	SPy1292	malM	1.0702	0.822845	1.25268	0.284624	-14.9557	9.23096e-06	Metabolism	Transport and metabolism of carbohydrates, organic alcohols, and acids	983	4-alpha-glucanotransferase	-	NT13SP1082
984	M28_Spy1038	SPy1293	malR	1.35722	0.0553446	-1.49717	7.9813e-05	-3.46077	0.000113257	Cellular processes	Regulatory functions	984	Transcriptional regulator, LacI family	COG1609K	NT13SP1083
985	M28_Spy1039	SPy1294	malE	1.15649	0.425271	1.02818	0.708402	-4.93561	1.76371e-05	Metabolism	Transport and metabolism of carbohydrates, organic alcohols, and acids	985	Maltose maltodextrin-binding protein	COG2182G	NT13SP1084
986	M28_Spy1040	SPy1295	malF	2.02852	0.0104267	1.55286	0.008515	-1.90168	0.0125278	Metabolism	Transport and metabolism of carbohydrates, organic alcohols, and acids	986	Maltodextrin transport system permease protein malC	COG1175G	NT13SP1085
987	M28_Spy1041	SPy1296	malG	2.18671	0.0282059	1.51599	0.0745345	-1.30634	0.126197	Metabolism	Transport and metabolism of carbohydrates, organic alcohols, and acids	987	Maltose transport system permease protein malG	COG3833G	NT13SP1086
988	M28_Spy1042	SPy1297	-	1.1437	0.635448	1.16665	0.269442	-1.55802	0.0887997	Cellular processes	Regulatory functions	988	Transcriptional regulator, LacI family	COG1609K	NT13SP1087
989	M28_Spy1043	SPy1298	malA	2.56904	0.41932	3.74713	0.0510553	-2.00386	0.228821	Metabolism	Transport and metabolism of carbohydrates, organic alcohols, and acids	989	Maltodextrose utilization protein malA	-	NT13SP1088
990	M28_Spy1044	SPy1299	malD	1.73179	0.0130242	1.37048	0.17825	-34.7339	3.32094e-05	Metabolism	Transport and metabolism of carbohydrates, organic alcohols, and acids	990	Maltodextrin transport system permease protein malD	COG3833G	NT13SP1089
991	M28_Spy1045	SPy1301	malC	1.75763	0.0321065	1.14044	0.178954	-38.8074	1.34272e-05	Metabolism	Transport and metabolism of carbohydrates, organic alcohols, and acids	991	Maltodextrin transport system permease protein malC	COG1175G	NT13SP1090
992	M28_Spy1046	SPy1302	amyA	1.46552	0.0243561	1.19489	0.443806	-82.6267	4.30609e-07	Metabolism	Transport and metabolism of carbohydrates, organic alcohols, and acids	992	Cyclodextrin glucanotransferase	-	NT13SP1091
993	M28_Spy1047	SPy1304	amyB	2.05727	0.0288446	1.58352	0.00410566	-24.8593	3.03894e-07	Metabolism	Transport and metabolism of carbohydrates, organic alcohols, and acids	993	Neopullulanase Cyclomaltodextrinase Maltogenic alpha-amylase	-	NT13SP1094
994	M28_Spy1048	SPy1306	malX	2.12314	0.0978493	1.54261	0.0857097	-37.1411	1.072e-07	Metabolism	Transport and metabolism of carbohydrates, organic alcohols, and acids	994	Maltose maltodextrin-binding protein	COG2182G	NT13SP1095
995	M28_Spy1050	SPy1308	-	-2.50595	0.00161595	-1.68857	1.98123e-05	-2.1635	0.000220956	Metabolism	Transport and metabolism of fatty acid and phospholipids	995	Esterase	COG0657I	NT13SP1096
996	M28_Spy1051	SPy1309	dltD	-2.47137	0.00110406	-1.83035	3.7208e-05	-2.3083	0.000295944	Cell envelope	Biosynthesis and degradation of surface polysaccharides and lipopolysaccharides	996	Protein dltD precursor	COG3966M	NT13SP1097
997	M28_Spy1052	SPy1310	-	-1.39417	0.180227	-1.13376	0.336769	-1.30229	0.0564129	Cell envelope	Biosynthesis and degradation of murein sacculus and peptidoglycan	997	D-alanyl carrier protein	COG0236IQ	NT13SP1098
998	M28_Spy1053	SPy1311	-	-1.99907	0.000299597	-1.73358	0.00203675	-1.7307	0.00109953	Cell envelope	Biosynthesis and degradation of surface polysaccharides and lipopolysaccharides	998	Protein dltB	COG1696M	NT13SP1099
999	M28_Spy1054	SPy1312	dltA	-1.73603	0.00702856	-1.45034	0.00123151	-1.43824	0.0139739	Cell envelope	Biosynthesis and degradation of murein sacculus and peptidoglycan	999	D-alanine-activating enzyme	COG1020Q	NT13SP1100
1000	M28_Spy1055		-	-1.93106	0.000365938	-1.42374	0.0010732	-1.33605	0.057525	Mobile and extrachromosomal elements	Mobile and extrachromosomal elements	1000	Hypothetical protein	-	NT13SP1101
1001	M28_Spy1056	SPy1314	uvrB	-1.27237	0.063408	-1.13849	0.244973	1.42116	0.0114317	Cellular processes	DNA replication, recombination, and repair	1001	Excinuclease ABC subunit B	COG0556L	NT13SP1102
1002	M28_Spy1057	SPy1315	glnH	-2.51714	2.17585e-05	-1.95598	0.00314821	6.26287	4.90817e-05	Metabolism	Transport and metabolism of amino acids, peptides and amines	1002	Glutamine-binding protein Glutamine transport system permease protein glnP	COG0765E, COG0834ET	NT13SP1103
1003	M28_Spy1058	SPy1316	glnQ.2	-2.41803	2.00622e-06	-1.9687	0.00123406	4.58677	0.0019463	Metabolism	Transport and metabolism of amino acids, peptides and amines	1003	Glutamine transport ATP-binding protein glnQ	COG1126E	NT13SP1104
1004	M28_Spy1059		-	1.63949	0.0583025	1.40016	0.189395	-2.51811	0.017139	Hypothetical	Hypothetical	1004	Hypothetical protein	-	NT13SP1105
1005	M28_Spy1060		-	2.26723	0.102443	1.72408	0.0911454	-1.29876	0.44093	Metabolism	Transport and metabolism of carbohydrates, organic alcohols, and acids	1005	PTS system, cellobiose-specific IIC component	COG1455G	NT13SP1106
1006	M28_Spy1061	SPy1322	-	1.40414	0.0584524	1.43083	0.309532	-1.85461	0.0036168	Hypothetical	Hypothetical	1006	Hypothetical Protein	-	NT13SP1107
1007	M28_Spy1062	SPy1323	-	1.8084	0.0381519	1.69562	0.0573222	-2.1288	0.00453909	Metabolism	Transport and metabolism of carbohydrates, organic alcohols, and acids	1007	PTS system, cellobiose-specific IIA component	-	NT13SP1108
1008	M28_Spy1063	SPy1324	-	1.65008	0.0413595	1.33729	0.32037	-2.33677	0.00128073	Metabolism	Transport and metabolism of carbohydrates, organic alcohols, and acids	1008	PTS system, cellobiose-specific IIB component	COG1440G	NT13SP1109
1009	M28_Spy1064	SPy1325	-	1.84459	0.093521	2.04123	0.0379561	-1.23194	0.0453868	Cellular processes	Regulatory functions	1009	Transcription antiterminator, BglG family PTS system, mannitol (Cryptic)-specific IIA component	COG1762GT, COG3711K	NT13SP1110
1010	M28_Spy1065	SPy1326	-	2.78063	0.233558	6.33574	0.350176	-1.44314	0.665429	Hypothetical	Hypothetical	1010	outer surface protein	-	NT13SP1111
1011	M28_Spy1066	SPy1328	bglA.2	2.49101	0.134313	2.10826	0.221313	-1.13739	0.120197	Metabolism	Transport and metabolism of carbohydrates, organic alcohols, and acids	1011	Beta-glucosidase	-	NT13SP1112
1012	M28_Spy1067	SPy1329	-	-1.36755	0.294351	-1.98093	0.000389544	-1.98864	0.103119	Metabolism	Transport and metabolism of purines, pyrimidines, nucleosides, and nucleotides	1012	Nicotinamide mononucleotide transporter	COG3201H	NT13SP1113
1013	M28_Spy1068	SPy1332	-	-1.34023	0.018759	-1.48573	0.0107883	-1.8368	0.00442657	Hypothetical	Hypothetical	1013	Hypothetical cytosolic protein	-	NT13SP1114
1014	M28_Spy1069	SPy1333	obg	-2.11551	0.00853825	-1.09164	0.576633	-1.90659	0.00921841	Hypothetical	General function predicted only	1014	GTP-binding protein CgtA (probably involved in DNA repair)	COG0536R	NT13SP1115
1015	M28_Spy1070		-	1.16491	0.499313	1.24485	0.0936566	1.07139	0.643261	Hypothetical	Hypothetical	1015	Hypothetical protein	-	NT13SP1116
1016	M28_Spy1073	SPy1337	rsuA	-1.1319	0.617016	-1.25895	0.0718714	-2.82214	0.00046408	Cellular processes	Protein synthesis	1016	Ribosomal small subunit pseudouridine synthase A	COG1187J	NT13SP1119
1017	M28_Spy1074	SPy1339	-	1.13324	0.667097	1.78363	0.0554955	-6.79451	1.8296e-06	Hypothetical	Hypothetical	1017	Hypothetical protein	COG5496R	NT13SP1120
1018	M28_Spy1075	SPy1340	-	8.14115	0.0233161	1.04771	0.884604	-8.9686	1.42405e-05	Transport and binding proteins	Unknown substrate	1018	Transporter, MFS superfamily	-	NT13SP1121
1019	M28_Spy1076	SPy1343	-	-1.84267	0.0105569	-2.6525	0.000305639	-11.8544	5.52758e-06	Hypothetical	Hypothetical	1019	Hypothetical cytosolic protein	COG4868S	NT13SP1122
1020	M28_Spy1077	SPy1344	-	2.29389	0.0179994	1.63712	0.0109134	1.11307	0.628104	Hypothetical	Hypothetical	1020	Thioesterase superfamily protein	COG2050Q	NT13SP1123
1021	M28_Spy1078	SPy1345	-	1.99802	0.0397159	-2.18442	0.112695	3.02531	0.101996	Hypothetical	Hypothetical	1021	Phosphorylase, Pnp Udp family	COG2820F	NT13SP1124
1022	M28_Spy1079			1.35081	0.12706	-1.03841	0.782612	1.28126	0.243449	Cellular processes	DNA replication, recombination, and repair	1022	Site-specific recombinase		NT13SP1125
1023	M28_Spy1080			2.32605	0.18503	1.70901	0.18747	1.19411	0.665176	Hypothetical	Hypothetical	1023	Hypothetical protein		NT13SP1126
1024	M28_Spy1081			17.7859	0.159538	10.323	0.304891	3.62488	0.312854	Mobile and extrachromosomal elements	Mobile and extrachromosomal elements	1024	Phage replication protein		NT13SP1127
1025	M28_Spy1082			4.09072	0.397719	4.11027	0.224049	-1.16647	0.822166	Hypothetical	Hypothetical	1025	Hypothetical Protein		NT13SP1128
1026	M28_Spy1083			72.5174	0.359339	61.2041	0.332617	8.71652	0.397024	Mobile and extrachromosomal elements	Mobile and extrachromosomal elements	1026	NICKASE		NT13SP1129
1027	M28_Spy1084			5.17804	0.274333	16.5616	0.229414	-2.02503	0.363261	Hypothetical	Hypothetical	1027	Hypothetical Protein		NT13SP1130
1028	M28_Spy1085			1.50711	0.177328	1.71524	0.00263844	1.85662	0.0199428	Cellular processes	Regulatory functions	1028	Transcriptional regulator, MarR family		NT13SP1131
1029	M28_Spy1086			-1.29268	0.702511	1.55064	0.610257	1.11259	0.852252	Hypothetical	Hypothetical	1029	Hypothetical protein		NT13SP1132
1030	M28_Spy1087			1.23987	0.372724	2.02044	0.0018056	2.30976	0.000180031	Hypothetical	Hypothetical	1030	Hypothetical cytosolic protein		NT13SP1133
1031	M28_Spy1088			1.05611	0.836879	1.59494	0.0168342	1.67336	0.00656446	Hypothetical	Hypothetical	1031	Hypothetical protein		NT13SP1134
1032	M28_Spy1089			1.06451	0.83219	1.24565	0.316505	1.68586	0.00038571	Hypothetical	Hypothetical	1032	Hypothetical cytosolic protein		NT13SP1135
1033	M28_Spy1090	SPy1346	-	-1.09801	0.690123	1.1576	0.223312	1.16243	0.415297	Cellular processes	Protein synthesis	1033	23S rRNA m(5)U 1939 methyltransferase	COG2265J	NT13SP1136
1034	M28_Spy1091	SPy1350	-	-1.45555	0.00750027	-1.38431	0.0300776	-1.11437	0.557904	Cellular processes	Regulatory functions	1034	Transcriptional regulator, LytR family	COG1316K	NT13SP1137
1035	M28_Spy1092	SPy1351	aroK	-1.22343	0.46149	1.06218	0.528945	-2.81471	0.000724572	Metabolism	Transport and metabolism of amino acids, peptides and amines	1035	Shikimate kinase	COG0703E	NT13SP1138
1036	M28_Spy1093	SPy1352	-	-1.54808	0.0276	1.00032	0.997612	-4.16448	0.00204482	Metabolism	Transport and metabolism of amino acids, peptides and amines	1036	3-phosphoshikimate 1-carboxyvinyltransferase	COG0128E	NT13SP1139
1037	M28_Spy1094	SPy1353	-	1.32274	0.298558	1.84407	0.00840559	1.13424	0.454887	Cellular processes	Transcription	1037	Ribonuclease BN	COG1295S	NT13SP1140
1038	M28_Spy1095	SPy1354	map	-1.00856	0.960621	1.29624	0.00883002	-1.46937	0.00549989	Cellular processes	Posttranslational modification, protein turnover, chaperones	1038	Methionine aminopeptidase	COG0024J	NT13SP1141
1039	M28_Spy1096	SPy1355	-	-1.23107	0.0307398	-1.26581	0.0219229	-1.97125	0.000958325	Hypothetical	Hypothetical	1039	Cytosolic protein containing multiple CBS domains	COG4109K	NT13SP1142
1040	M28_Spy1097	SPy1356	-	-1.30853	0.149182	-1.683	0.0142411	-1.96435	0.00174183	Cellular processes	Protein synthesis	1040	Ribosomal-protein-S5-alanine acetyltransferase	COG1670J	NT13SP1143
1041	M28_Spy1098	SPy1357	grab	20.2975	0.00107849	13.7248	4.52624e-05	6.36848	0.0036179	Hypothetical	General function predicted only	1041	Protein G-related alpha 2M-binding protein	-	NT13SP1144
1042	M28_Spy1099	SPy1358	murZ	-1.44552	0.00957448	-2.18564	0.00189234	-3.16417	0.000539988	Cell envelope	Biosynthesis and degradation of murein sacculus and peptidoglycan	1042	UDP-N-acetylglucosamine 1-carboxyvinyltransferase	COG0766M	NT13SP1145
1043	M28_Spy1100	SPy1359	metK2	-1.41832	0.00242112	-1.36468	0.00240197	-1.98889	0.000223555	Metabolism	Biosynthesis of cofactors, prosthetic groups, and carriers	1043	S-adenosylmethionine synthetase	COG0192H	NT13SP1146
1044	M28_Spy1101	SPy1361	inlA	-1.65631	0.465529	-1.68247	0.397546	-1.81654	0.318511	Cellular processes	Pathogenesis	1044	Internalin protein	COG4886S	NT13SP1147
1045	M28_Spy1102	SPy1362	birA	1.08266	0.693394	1.0961	0.556106	1.83393	0.0053414	Cellular processes	Regulatory functions	1045	Biotin operon repressor Biotin--[acetyl-CoA-carboxylase] synthetase	COG0340H, COG1654K	NT13SP1148
1046	M28_Spy1103	SPy1363	-	1.31452	0.176483	2.00743	0.00645447	4.81785	0.00135408	Mobile and extrachromosomal elements	Mobile and extrachromosomal elements	1046	Hypothetical protein	-	NT13SP1149
1047	M28_Spy1105	SPy1364	-	1.00373	0.981951	1.096	0.271701	-1.57759	0.0110855	Cellular processes	DNA replication, recombination, and repair	1047	DNA polymerase III subunit gamma tau	COG2812L	NT13SP1151
1048	M28_Spy1106	SPy1365	-	1.08614	0.487744	1.13587	0.123586	-1.23017	0.120902	Hypothetical	Hypothetical	1048	GAF domain-containing proteins	COG1956T	NT13SP1152
1049	M28_Spy1107	SPy1366	-	1.19181	0.647232	2.48937	2.88359e-06	1.64398	0.00151929	Hypothetical	Hypothetical	1049	Hypothetical membrane spanning protein	COG2339S	NT13SP1154
1050	M28_Spy1108	SPy1367	-	-1.05567	0.706638	1.26954	0.118391	-2.54445	0.050854	Hypothetical	Hypothetical	1050	Hypothetical membrane spanning protein	-	NT13SP1155
1051	M28_Spy1109	SPy1368	udk	-1.00965	0.945301	-1.19613	0.247824	-2.04373	0.00195382	Metabolism	Transport and metabolism of purines, pyrimidines, nucleosides, and nucleotides	1051	Uridine kinase	COG0572F	NT13SP1156
1052	M28_Spy1110	SPy1369	deaD2	1.27634	0.090193	1.0443	0.52234	1.55093	0.00673384	Cellular processes	Transcription	1052	ATP-dependent RNA helicase	COG0513LKJ	NT13SP1157
1053	M28_Spy1111	SPy1370	-	-2.19748	0.0127863	-1.07558	0.712406	2.34881	0.0167251	Cell envelope	Biosynthesis and degradation of murein sacculus and peptidoglycan	1053	Peptidoglycan N-acetylglucosamine deacetylase	-	NT13SP1158
1054	M28_Spy1112	SPy1371	gapN	-1.36746	0.0823317	1.19301	0.0505135	1.82346	0.00102653	Metabolism	Energy production and conversion	1054	NADP-dependent glyceraldehyde-3-phosphate dehydrogenase	COG1012C	NT13SP1159
1055	M28_Spy1113	SPy1372	pstI	1.08086	0.624486	1.02109	0.76286	-1.7328	0.00199608	Metabolism	Transport and metabolism of carbohydrates, organic alcohols, and acids	1055	Phosphoenolpyruvate-protein phosphotransferase	COG1080G	NT13SP1160
1056	M28_Spy1114	SPy1373	ptsH	1.15882	0.0953555	-1.03875	0.247474	-1.20238	0.0219637	Metabolism	Transport and metabolism of carbohydrates, organic alcohols, and acids	1056	Phosphocarrier protein HPr	COG1925G	NT13SP1161
1057	M28_Spy1115	SPy1374	nrdH	-1.34033	0.0114244	-1.51626	0.00198377	1.21127	0.19342	Cellular processes	Posttranslational modification, protein turnover, chaperones	1057	Glutaredoxin	COG0695O	NT13SP1162
1058	M28_Spy1116	SPy1375	nrdE.2	-1.40007	0.0403733	-1.60155	0.00589312	1.12233	0.403825	Metabolism	Transport and metabolism of purines, pyrimidines, nucleosides, and nucleotides	1058	Ribonucleoside-diphosphate reductase alpha chain	COG0209F	NT13SP1163
1059	M28_Spy1117			1.19223	0.647436	1.50658	0.23993	1.97836	0.0247879	Hypothetical	Hypothetical	1059	Hypothetical protein
1060	M28_Spy1118	SPy1378	nrdF.2	1.00439	0.965601	1.00802	0.904467	2.31807	0.00515343	Metabolism	Transport and metabolism of purines, pyrimidines, nucleosides, and nucleotides	1060	Ribonucleoside-diphosphate reductase beta chain	COG0208F	NT13SP1164
1061	M28_Spy1119	SPy1379	-	-1.0707	0.805917	1.20573	0.182855	2.50412	0.0086011	Transport and binding proteins	Unknown substrate	1061	Chloride channel protein	COG0038P	NT13SP1165
1062	M28_Spy1123	SPy1384	-	1.23572	0.180736	1.4947	0.0470157	1.81951	0.0303968	Cellular processes	Degradation of proteins, peptides, and glycopeptides	1062	CAAX amino terminal protease family	COG1266R	NT13SP1169
1063	M28_Spy1124	SPy1385	-	1.38121	0.00709475	1.34884	0.116203	1.97493	0.00663095	Hypothetical	Hypothetical	1063	Hypothetical membrane spanning protein	-	NT13SP1170
1064	M28_Spy1125	SPy1386	-	1.07523	0.608436	1.00376	0.951943	1.65212	0.00849361	Cellular processes	Regulatory functions	1064	Transcriptional regulator, Cro CI family	COG1476K	NT13SP1171
1065	M28_Spy1126	SPy1389	alaS	-1.43512	0.0321683	-2.53692	0.000121069	-2.54987	3.14303e-05	Cellular processes	Protein synthesis	1065	Alanyl-tRNA synthetase	COG0013J	NT13SP1172
1066	M28_Spy1127	SPy1390	prsA	-2.39381	0.00168619	-1.60845	0.00245439	-1.28626	0.00177691	Cellular processes	Posttranslational modification, protein turnover, chaperones	1066	Peptidyl-prolyl cis-trans isomerase	COG0760O	NT13SP1173
1067	M28_Spy1128	SPy1391	-	-1.41616	0.0425279	-1.27932	0.196543	-5.10576	0.000223913	Cellular processes	Posttranslational modification, protein turnover, chaperones	1067	O-methyltransferase	COG4122R	NT13SP1174
1068	M28_Spy1129	SPy1392	-	22.2863	0.0199201	25.8222	0.00824115	51.9855	4.4771e-07	Transport and binding proteins	Unknown substrate	1068	Transporter, MFS superfamily	-	NT13SP1175
1069	M28_Spy1130	SPy1393	pepB	2.33454	0.118512	8.20893	0.0580696	4.14159	0.131958	Cellular processes	Degradation of proteins, peptides, and glycopeptides	1069	Oligoendopeptidase F	COG1164E	NT13SP1176
1070	M28_Spy1131	SPy1395	-	-2.91751	0.0261587	-3.38905	0.0350696	-16.8496	0.000335211	Cellular processes	DNA transformation	1070	Putative competence protein transcription factor	COG4469R	NT13SP1177
1071	M28_Spy1132	SPy1398	-	-2.86831	0.000872436	-2.23501	0.00268947	-4.49691	0.000179084	Cellular processes	Protein synthesis	1071	Ribosomal small subunit pseudouridine synthase A	COG1187J	NT13SP1179
1072	M28_Spy1133	SPy1399	nagB	-2.77328	0.00430333	-2.09147	0.0188517	-2.31474	0.0118902	Metabolism	Transport and metabolism of carbohydrates, organic alcohols, and acids	1072	Glucosamine-6-phosphate isomerase	COG0363G	NT13SP1180
1073	M28_Spy1134	SPy1400	queA	-1.43514	0.000775962	-1.73379	0.000116885	-2.44728	3.86537e-05	Cellular processes	Protein synthesis	1073	S-adenosylmethionine:tRNA ribosyltransferase-isomerase	-	NT13SP1181
1074	M28_Spy1135	SPy1401	-	-1.45109	0.0337292	-1.52992	0.00113741	-3.41911	0.000229628	Hypothetical	Hypothetical	1074	Hypothetical cytosolic protein	-	NT13SP1182
1075	M28_Spy1136	SPy1402	-	4.83855	0.27547	17.3607	0.246933	34.7738	3.77143e-05	Cellular processes	Degradation of proteins, peptides, and glycopeptides	1075	Peptidase family S11	-	NT13SP1183
1076	M28_Spy1137	SPy1404	-	9.70822	0.00244476	4.52553	0.0173006	16.4981	6.51078e-05	Hypothetical	Hypothetical	1076	Hypothetical protein	-	NT13SP1184
1077	M28_Spy1138	SPy1405	-	2.20887	0.00162009	1.40979	0.0298956	2.71349	0.0044251	Hypothetical	Hypothetical	1077	Hypothetical protein	-	NT13SP1185
1078	M28_Spy1139	SPy1406	sodA	3.7802	0.0345883	3.06467	0.00103097	2.94468	0.00298289	Metabolism	Inorganic ion transport and metabolism	1078	Superoxide dismutase	COG0605P	NT13SP1186
1079	M28_Spy1140	SPy1407	-	2.49118	0.310141	2.6699	0.0248282	1.94324	0.481249	Cellular processes	DNA replication, recombination, and repair	1079	DNA polymerase III, delta subunit	COG1466L	NT13SP1187
1080	M28_Spy1141	SPy1408	comEC	4.41048	0.393199	2.04995	0.376687	7.02001	0.261223	Cellular processes	DNA Transformation	1080	COME operon protein 3	COG0658R, COG2333R	NT13SP1188
1081	M28_Spy1142			3.88221	0.155239	3.76991	0.0982391	3.52145	0.166994	Cellular processes	DNA Transformation	1081	COME operon protein 3		NT13SP1189
1082	M28_Spy1143	SPy1409	-	2.57303	0.409816	1.77025	0.105325	-1.32978	0.641368	Cellular processes	DNA Transformation	1082	COME operon protein 1	COG1555L	NT13SP1190
1083	M28_Spy1144	SPy1411	-	-1.57284	0.0584776	-1.5652	0.00185222	-2.83489	0.000422367	Hypothetical	General function predicted only	1083	Methyltransferase	COG4123R	NT13SP1192
1084	M28_Spy1145	SPy1410	-	1.24998	0.198085	1.1339	0.21268	-1.76711	0.00108787	Metabolism	Transport and metabolism of fatty acid and phospholipids	1084	1-acyl-sn-glycerol-3-phosphate acyltransferase	COG0204I	NT13SP1191
1085	M28_Spy1146	SPy1412	-	-1.28402	0.430471	-1.35559	0.00794668	-3.23378	0.00248315	Hypothetical	Hypothetical	1085	Hypothetical protein with endo excinuclease domain	COG2827L	NT13SP1193
1086	M28_Spy1147		-	7.08611	0.013559	2.05992	0.226982	-3.4458	0.0358224	Metabolism	Inorganic ion transport and metabolism	1086	Kup system potassium uptake protein	COG3158P	NT13SP1194
1087	M28_Spy1148	SPy1415	deaD	-1.40427	0.147528	-1.45193	0.0103956	-2.16569	0.000308794	Cellular processes	DNA replication, recombination, and repair	1087	ATP-dependent RNA helicase	COG0513LKJ	NT13SP1196
1088	M28_Spy1149	SPy1416	prfC	1.26243	0.511121	-1.83207	0.0152716	-2.46335	0.00293702	Cellular processes	Protein synthesis	1088	Bacterial Peptide Chain Release Factor 3 (RF-3)	COG4108J	NT13SP1197
1089	M28_Spy1150	SPy1419	-	-2.66835	0.00167776	-1.44464	0.00274096	-1.38632	0.00313864	Hypothetical	Hypothetical	1089	Hypothetical Membrane Spanning Protein	COG5522S	NT13SP1198
1090	M28_Spy1151	SPy1420	murF	-1.50279	0.00925767	-2.15653	0.000403192	-4.11317	4.58998e-05	Cell envelope	Biosynthesis and degradation of murein sacculus and peptidoglycan	1090	UDP-N-acetylmuramoyl-tripeptide--D-alanyl-D-alanine ligase	COG0770M	NT13SP1199
1091	M28_Spy1152	SPy1421	ddl	-1.0514	0.686475	-1.11673	0.107817	-1.24509	0.10277	Cell envelope	Biosynthesis and degradation of murein sacculus and peptidoglycan	1091	D-alanine--D-alanine ligase	COG1181M	NT13SP1200
1092	M28_Spy1153	SPy1422	recR	-1.01576	0.898712	-1.55671	0.00794432	-3.28753	0.000138913	Cellular processes	DNA replication, recombination, and repair	1092	Recombination protein recR	COG0353L	NT13SP1201
1093	M28_Spy1154		-	-1.27245	0.287857	-1.14506	0.219869	-1.6059	0.0109004	Cell envelope	Other	1093	Penicillin-binding protein	-	NT13SP1202
1094	M28_Spy1155	SPy1424	-	1.49266	0.0148598	1.70508	0.0572464	-3.24066	0.00475448	Transport and binding proteins	Unknown substrate	1094	Formate transporter	COG2116P	NT13SP1203
1095	M28_Spy1156	SPy1425	-	2.07579	0.00685524	3.06994	0.000291794	6.12927	5.03435e-05	Hypothetical	Hypothetical	1095	Hypothetical protein	-	NT13SP1204
1096	M28_Spy1157	SPy1427	-	-1.00837	0.946464	1.25983	0.355611	13.6348	1.80922e-05	Cellular processes	Regulatory functions	1096	Transcriptional regulator, biotin repressor family	-	NT13SP1206
1097	M28_Spy1158	SPy1429	gpmA	1.10171	0.555611	-1.09185	0.0844855	2.78573	3.8278e-05	Metabolism	Transport and metabolism of carbohydrates, organic alcohols, and acids	1097	Phosphoglycerate mutase	COG0588G	NT13SP1207
1098	M28_Spy1159	SPy1432	pyrD	2.82729	0.0558605	2.14855	0.0165425	-1.11118	0.497581	Metabolism	Transport and metabolism of purines, pyrimidines, nucleosides, and nucleotides	1098	Dihydroorotate dehydrogenase	COG0167F	NT13SP1209
1099	M28_Spy1160		-	-1.26833	0.222359	-1.06245	0.781939	2.04181	4.19715e-05	Hypothetical	Hypothetical	1099	Hypothetical protein	-	NT13SP1211
1100	M28_Spy1161	SPy1434	-	-3.23277	0.000191566	-1.3333	0.514145	2.20961	0.000157013	Metabolism	Inorganic ion transport and metabolism	1100	Lead, cadmium, zinc and mercury transporting ATPase	COG2217P	NT13SP1212
1101	M28_Spy1162	SPy1489	-	1.25743	0.0397481	1.58692	0.000184399	2.36546	0.000329152	Cellular processes	DNA replication, recombination, and repair	1101	DNA-binding protein HU	-	NT13SP1213
1102	M28_Spy1163	SPy1491	-	-1.05711	0.78616	-1.14408	0.256222	-2.01524	0.00390875	Hypothetical	Hypothetical	1102	Hypothetical membrane associated protein	-	NT13SP1214
1103	M28_Spy1164	SPy1492	-	-1.0488	0.807235	-1.17783	0.196091	-2.11944	0.00733181	Metabolism	Transport and metabolism of fatty acid and phospholipids	1103	Lipase Acylhydrolase with GDSL-like motif	COG2755E	NT13SP1215
1104	M28_Spy1165	SPy1493	-	-1.18249	0.168527	-1.51347	0.00694438	-2.22097	0.000175668	Hypothetical	General function predicted only	1104	DegV family protein	COG1307S	NT13SP1216
1105	M28_Spy1166	SPy1494	-	-1.03636	0.671038	-1.19862	0.0457475	-1.63795	0.00209429	Hypothetical	Hypothetical	1105	Hypothetical protein	-	NT13SP1217
1106	M28_Spy1167	SPy1495	recN	1.15998	0.122239	-1.06211	0.326391	-1.25025	0.0347613	Cellular processes	DNA replication, recombination, and repair	1106	DNA repair protein recN	COG0497L	NT13SP1218
1107	M28_Spy1168	SPy1496	argR1	-1.09286	0.241393	-1.30175	0.00420956	-1.33518	5.90099e-06	Cellular processes	Regulatory functions	1107	Arginine repressor, argR	COG1438K	NT13SP1219
1108	M28_Spy1169	SPy1497	-	-1.0142	0.855043	-1.09193	0.275004	-1.62601	0.0223592	Cellular processes	Toxin production and resistance	1108	Lantibotic precursor	COG1189J	NT13SP1220
1109	M28_Spy1170	SPy1498	fps	1.01244	0.550746	-1.08518	0.0642156	-1.55627	0.00641438	Metabolism	Biosynthesis of cofactors, prosthetic groups, and carriers	1109	Dimethylallyltransferase Geranyltranstransferase	COG0142H	NT13SP1221
1110	M28_Spy1171	SPy1499	xseB	-1.07265	0.305119	-1.07726	0.0532809	-1.31036	0.00282153	Cellular processes	DNA replication, recombination, and repair	1110	Exodeoxyribonuclease VII small subunit	COG1722L	NT13SP1222
1111	M28_Spy1172	SPy1500	-	-1.20303	0.185245	-1.08998	0.34483	-1.20845	0.228168	Cellular processes	DNA replication, recombination, and repair	1111	Exodeoxyribonuclease VII large subunit	COG1570L	NT13SP1223
1112	M28_Spy1173	SPy1502	folD	1.4613	0.0218513	1.33818	0.0126806	-2.07176	0.0126433	Metabolism	Biosynthesis of cofactors, prosthetic groups, and carriers	1112	Methylenetetrahydrofolate dehydrogenase (NADP+) Methenyltetrahydrofolate cyclohydrolase	COG0190H	NT13SP1224
1113	M28_Spy1174	SPy1503	-	1.04802	0.885342	-1.13721	0.398592	-5.77332	1.00294e-05	Metabolism	Transport and metabolism of carbohydrates, organic alcohols, and acids	1113	Phosphoglucomutase Phosphomannomutase	COG1109G	NT13SP1225
1114	M28_Spy1175	SPy1505	phr	1.99057	0.0316848	2.0118	0.00259976	1.86374	0.00186721	Cellular processes	DNA replication, recombination, and repair	1114	Deoxyribodipyrimidine photolyase	COG0415L	NT13SP1227
1115	M28_Spy1176	SPy1506	artP	2.9521	0.0204563	2.12028	0.0142008	2.07096	0.0329104	Metabolism	Transport and metabolism of amino acids, peptides and amines	1115	Arginine transport ATP-binding protein artP	COG1126E	NT13SP1228
1116	M28_Spy1177	SPy1507	artQ	2.49648	0.0143299	2.08077	0.0332674	1.59076	0.0558209	Metabolism	Transport and metabolism of amino acids, peptides and amines	1116	Arginine transport system permease protein artQ	COG0765E	NT13SP1229
1117	M28_Spy1178	SPy1508	-	1.90584	0.00114161	1.57074	0.00455665	1.07641	0.723356	Hypothetical	Hypothetical	1117	Hypothetical cytosolic protein	-	NT13SP1230
1118	M28_Spy1179	SPy1509	clpE	2.007	0.0174789	2.64379	2.16881e-05	2.03649	0.00175844	Cellular processes	Degradation of proteins, peptides, and glycopeptides	1118	ATP-dependent endopeptidase clp ATP-binding subunit clpE	COG0542O	NT13SP1231
1119	M28_Spy1180	SPy1510	mutT	1.03381	0.86081	1.05111	0.874619	6.9974	3.5804e-05	Cellular processes	DNA replication, recombination, and repair	1119	Mutator mutT protein (7,8-dihydro-8-oxoguanine-triphosphatase)	COG0494LR	NT13SP1232
1120	M28_Spy1181	SPy1511	-	1.26451	0.273709	1.06126	0.742777	2.27954	8.72167e-05	Hypothetical	Hypothetical	1120	Hypothetical cytosolic protein	-	NT13SP1233
1121	M28_Spy1182	SPy1513	ileS	-1.03669	0.635417	-1.18799	0.156719	1.42341	0.13684	Cellular processes	Protein synthesis	1121	Isoleucyl-tRNA synthetase	COG0060J	NT13SP1234
1122	M28_Spy1183	SPy1514	divIVAS	-1.0295	0.589491	1.00367	0.954677	-1.15089	0.0588941	Cellular processes	Cell division	1122	Cell division initiation protein DivIVA	COG3599D	NT13SP1235
1123	M28_Spy1184	SPy1515	-	-1.01967	0.752596	-1.08859	0.0315746	-1.18289	0.0336387	Hypothetical	Hypothetical	1123	RNA binding protein	COG2302S	NT13SP1236
1124	M28_Spy1185	SPy1516	-	1.0305	0.528475	1.00087	0.981992	-1.17262	0.0859183	Hypothetical	Hypothetical	1124	Integral membrane protein	COG0762S	NT13SP1237
1125	M28_Spy1186	SPy1518	-	-1.11535	0.0869472	-1.0849	0.0188547	-1.06081	0.0482443	Hypothetical	Hypothetical	1125	Hypothetical cytosolic protein	COG1799S	NT13SP1238
1126	M28_Spy1187	SPy1519	-	1.03301	0.870796	1.00935	0.798693	-1.11598	0.0438722	Hypothetical	General function predicted only	1126	Pyridoxal-5 -phosphate family protein	COG0325R	NT13SP1239
1127	M28_Spy1188	SPy1520	ftsZ	-1.01424	0.934301	-1.09953	0.00156356	-1.18243	0.0160981	Cellular processes	Cell division	1127	Cell division protein ftsZ	COG0206D	NT13SP1240
1128	M28_Spy1189	SPy1521	ftsA	-1.11112	0.549764	-1.25287	0.00269319	-1.29348	4.20973e-06	Cellular processes	Cell division	1128	Cell division protein ftsA	COG0849D	NT13SP1241
1129	M28_Spy1190	SPy1523	divIB	-1.32729	0.135749	-1.4751	0.0597627	-1.02517	0.79921	Cellular processes	Cell division	1129	Cell-division initiation protein DivIB	COG1589M	NT13SP1242
1130	M28_Spy1191	SPy1524	murG	-1.2436	0.0543638	-1.57333	0.00370148	-1.28311	0.0270539	Cell envelope	Biosynthesis and degradation of murein sacculus and peptidoglycan	1130	UDP-N-acetylglucosamine--N-acetylmuramyl-(pentapeptide) pyrophosphoryl-undecaprenol N-acetylglucosamine transferase	COG0707M	NT13SP1243
1131	M28_Spy1192	SPy1525	murD	-1.39542	0.0390155	-1.43514	0.00330581	1.10208	0.367104	Cell envelope	Biosynthesis and degradation of murein sacculus and peptidoglycan	1131	UDP-N-acetylmuramoylalanine--D-glutamate ligase	COG0771M	NT13SP1244
1132	M28_Spy1193	SPy1526	-	-1.17239	0.21807	1.1087	0.0347563	1.12036	0.0111206	Hypothetical	Hypothetical	1132	Hypothetical membrane spanning protein	-	NT13SP1245
1133	M28_Spy1194	SPy1527	typA	-1.11861	0.0281245	-1.22944	0.00316097	-1.29027	0.00338774	Hypothetical	General function predicted only	1133	GTP-binding protein TypA BipA	COG1217T	NT13SP1246
1134	M28_Spy1195	SPy1528	-	1.15944	0.40379	1.02858	0.580055	1.65022	0.0022727	Metabolism	Inorganic ion transport and metabolism	1134	Rhodanese-related sulfurtransferases	COG0607P	NT13SP1247
1135	M28_Spy1196	SPy1529	glcK	1.02074	0.785908	-1.0596	0.331822	1.33896	0.139098	Metabolism	Transport and metabolism of carbohydrates, organic alcohols, and acids	1135	Glucokinase	COG1940KG	NT13SP1248
1136	M28_Spy1197	SPy1530	-	-1.0225	0.603772	-1.29566	0.017896	1.20768	0.203555	Hypothetical	Hypothetical	1136	Hypothetical cytosolic protein	-	NT13SP1249
1137	M28_Spy1198	SPy1531	dpr	1.05128	0.710119	1.42395	0.441557	4.92879	0.00179943	Cellular processes	DNA transformation	1137	Non-specific DNA-binding protein Dps Iron-binding ferritin-like antioxidant protein Ferroxidase	COG0783P	NT13SP1250
1138	M28_Spy1199	SPy1532	-	5.20654	0.170433	3.62462	0.0657037	5.40899	0.291771	Cellular processes	Degradation of proteins, peptides, and glycopeptides	1138	Type 4 prepilin peptidase pilD	-	NT13SP1251
1139	M28_Spy1200	SPy1533	-	1.22402	0.265249	1.2271	0.0763514	-1.82337	0.000197451	Hypothetical	Hypothetical	1139	Radical SAM family enzyme	COG0820R	NT13SP1252
1140	M28_Spy1201	SPy1534	-	1.20238	0.0192673	1.19757	0.0136466	-1.54004	0.00279957	Cellular processes	Regulatory functions	1140	Transcriptional regulator	-	NT13SP1253
1141	M28_Spy1202		-	1.54387	0.0242181	1.99327	0.00704786	-1.01403	0.901119	Hypothetical	Hypothetical	1141	Hypothetical protein	-	NT13SP1254
1142	M28_Spy1203	SPy1535	-	1.3693	0.210288	1.92673	0.00169425	-1.38955	0.0231221	Cellular processes	Regulatory functions	1142	Ribose operon repressor	COG1609K	NT13SP1255
1143	M28_Spy1204	SPy1536	-	1.29097	0.000968748	1.10141	0.0178136	-1.33517	0.00308579	Cellular processes	Degradation of proteins, peptides, and glycopeptides	1143	ATP-dependent endopeptidase Lon	COG3480T	NT13SP1256
1144	M28_Spy1205	SPy1537	-	1.48584	0.233522	1.02139	0.89279	-1.09151	0.180866	Metabolism	Biosynthesis of cofactors, prosthetic groups, and carriers	1144	Phosphopantetheine adenylyltransferase	COG0669H	NT13SP1257
1145	M28_Spy1206	SPy1538	-	1.49435	0.0865735	1.3394	0.0250854	1.21472	0.0192793	Hypothetical	General function predicted only	1145	Methyltransferase	COG0742L	NT13SP1258
1146	M28_Spy1207	SPy1539	asnA	4.03285	0.000191433	1.23846	0.462238	-8.82271	0.000472711	Metabolism	Transport and metabolism of amino acids, peptides and amines	1146	Aspartate--ammonia ligase	COG2502E	NT13SP1259
1147	M28_Spy1208	SPy1541	arcC	-1.39712	0.39895	-8.00648	0.023998	-877.274	2.56593e-07	Metabolism	Transport and metabolism of amino acids, peptides and amines	1147	Carbamate kinase	COG0549E	NT13SP1260
1148	M28_Spy1209	SPy1542	-	1.01514	0.973209	-9.55691	0.0725337	-199.493	5.18967e-07	Metabolism	Transport and metabolism of amino acids, peptides and amines	1148	Xaa-His dipeptidase	COG0624E	NT13SP1261
1149	M28_Spy1210	SPy1543	-	1.59605	0.418577	-2.5538	0.0376596	-191.92	2.36115e-08	Metabolism	Transport and metabolism of amino acids, peptides and amines	1149	Arginine ornithine antiporter	COG1288S	NT13SP1262
1150	M28_Spy1211	SPy1544	arcB	-1.14744	0.583971	-4.95802	0.0292826	-212.091	2.38716e-06	Metabolism	Transport and metabolism of amino acids, peptides and amines	1150	Ornithine carbamoyltransferase	COG0078E	NT13SP1263
1151	M28_Spy1212	SPy1546	-	-1.44398	0.138717	-9.79672	0.0252354	-529.802	2.15026e-06	Metabolism	Central intermediary metabolism	1151	Acetyltransferase	-	NT13SP1264
1152	M28_Spy1213	SPy1547	arcA	-1.3142	0.320025	-8.86981	0.0206156	-712.239	5.23613e-06	Metabolism	Transport and metabolism of amino acids, peptides and amines	1152	Arginine deiminase	COG2235E	NT13SP1265
1153	M28_Spy1214	SPy1548	-	-1.01752	0.851956	-1.48242	0.0383474	-9.75589	6.17678e-05	Cellular processes	Regulatory functions	1153	Transcription regulator, crp family	COG0664T	NT13SP1266
1154	M28_Spy1215	SPy1549	ahrC.2	1.24486	0.164304	-1.1777	0.269491	-16.2227	0.000524086	Cellular processes	Regulatory functions	1154	Arginine repressor, argR	COG1438K	NT13SP1267
1155	M28_Spy1216	SPy1551	-	1.38086	0.772511	1.10726	0.875462	3.88067	0.0572325	Hypothetical	Hypothetical	1155	Hypothetical protein	COG3382S	NT13SP1268
1156	M28_Spy1217	SPy1552	-	1.83263	0.00364512	1.10312	0.346019	1.66087	0.277382	Hypothetical	Hypothetical	1156	Hypothetical cytosolic protein	COG2315S	NT13SP1269
1157	M28_Spy1218		-	-1.54158	0.0077597	-1.14009	0.0974629	-1.26423	0.0766855	Cellular processes	Signal transduction	1157	Two-component sensor kinase yesM	COG2972T	NT13SP1270
1158	M28_Spy1219	SPy1556	-	-1.69297	0.00776829	-1.27739	0.0235605	1.15127	0.442288	Cellular processes	Signal transduction	1158	Two-component response regulator yesN	COG4753T	NT13SP1271
1159	M28_Spy1223		speK	-1.44971	0.103713	1.19421	0.563003	-1.07643	0.615693	Cellular processes	Pathogenesis	1159	Exotoxin type C precursor		NT13SP1274
1160	M28_Spy1231	SPy0702	-	1.87812	0.141232	-2.65874	0.0328578	-5.32289	0.0114279	Mobile and extrachromosomal elements	Mobile and extrachromosomal elements	1160	Phage infection protein	-	NT13SP1282
1161	M28_Spy1236			1.64516	0.233842	-1.67694	0.053227	-1.92175	0.271018	Mobile and extrachromosomal elements	Mobile and extrachromosomal elements	1161	Phage protein		NT13SP1287
1162	M28_Spy1237			1.83589	0.203039	-1.485	0.13478	-5.65998	0.000613342	Mobile and extrachromosomal elements	Mobile and extrachromosomal elements	1162	Phage protein		NT13SP1288
1163	M28_Spy1242			2.5047	0.113099	-1.45356	0.253953	-2.33917	0.100856	Mobile and extrachromosomal elements	Mobile and extrachromosomal elements	1163			NT13SP1293
1164	M28_Spy1249			3.28003	0.0988209	1.21502	0.448736	-1.0319	0.963593	Mobile and extrachromosomal elements	Mobile and extrachromosomal elements	1164	Minor capsid protein		NT13SP1300
1165	M28_Spy1262			5.24614	0.0635297	1.7831	0.1915	-2.09426	0.0993137	Mobile and extrachromosomal elements	Mobile and extrachromosomal elements	1165	Phage protein		NT13SP1311
1166	M28_Spy1285			-1.84365	0.000137736	-1.06896	0.352629	-1.13168	0.107551	Mobile and extrachromosomal elements	Mobile and extrachromosomal elements	1166	DNA integration recombination inversion protein		NT13SP1329
1167	M28_Spy1286	SPy1557	msrA	1.51891	0.224716	3.72685	0.00281237	2.41109	0.000381766	Cellular processes	Adaptations to atypical conditions	1167	Peptide methionine sulfoxide reductase msrA msrB	-	NT13SP1330
1168	M28_Spy1287	SPy1558	tlpA	3.71157	0.0298047	2.5707	0.0252147	1.78922	0.0334696	Mobile and extrachromosomal elements	Mobile and extrachromosomal elements	1168	Thiol:disulfide interchange protein tlpA	COG0526OC	NT13SP1331
1169	M28_Spy1288	SPy1559	ccdA	2.24155	0.042597	3.6411	0.000818257	2.06558	0.00274239	Mobile and extrachromosomal elements	Mobile and extrachromosomal elements	1169	Cytochrome c-type biogenesis protein ccdA	COG0785O	NT13SP1332
1170	M28_Spy1289	SPy1561	-	-1.41212	0.0122002	-1.16312	0.548076	2.09482	0.00558048	Mobile and extrachromosomal elements	Mobile and extrachromosomal elements	1170	Hypothetical cytosolic protein	COG1343L	NT13SP1333
1171	M28_Spy1290	SPy1562	-	-1.27242	0.037307	-1.08595	0.749348	1.50169	0.0534009	Mobile and extrachromosomal elements	Mobile and extrachromosomal elements	1171	Hypothetical protein	COG1518L	NT13SP1334
1172	M28_Spy1291	SPy1563	-	-1.19374	0.483773	-1.37364	0.257167	-1.22487	0.486998	Mobile and extrachromosomal elements	Mobile and extrachromosomal elements	1172	Hypothetical protein	COG1468L	NT13SP1335
1173	M28_Spy1292	SPy1564	-	-1.70551	0.0394724	-1.43217	0.168941	1.06755	0.407274	Mobile and extrachromosomal elements	Mobile and extrachromosomal elements	1173	Hypothetical cytosolic protein	COG3649L	NT13SP1336
1174	M28_Spy1293	SPy1565	-	-1.4906	0.102451	-1.13994	0.466638	1.55591	0.0326293	Mobile and extrachromosomal elements	Mobile and extrachromosomal elements	1174	Hypothetical protein	-	NT13SP1337
1175	M28_Spy1294	SPy1566	-	-1.21813	0.340137	-1.02554	0.937806	1.33584	0.190526	Mobile and extrachromosomal elements	Mobile and extrachromosomal elements	1175	Hypothetical protein	-	NT13SP1338
1176	M28_Spy1295	SPy1567	-	-1.7859	0.248671	-1.06298	0.797666	1.40121	0.0188205	Mobile and extrachromosomal elements	Mobile and extrachromosomal elements	1176	ATP-dependent RNA helicase	COG1203R	NT13SP1339
1177	M28_Spy1296	SPy1568	valS	-2.21825	0.00119788	-2.454	0.000202107	-16.5308	0.000114469	Cellular processes	Protein synthesis	1177	Valyl-tRNA synthetase	COG0525J	NT13SP1340
1178	M28_Spy1297	SPy1569	-	-1.76	0.0129841	-3.0058	0.000470713	-4.29433	5.73182e-05	Hypothetical	Hypothetical	1178	Hypothetical protein	-	NT13SP1341
1179	M28_Spy1298	SPy1570	-	-1.06213	0.627119	-1.48997	0.126454	-2.29009	0.00712218	Cellular processes	Protein synthesis	1179	Ribosomal-protein-serine acetyltransferase	COG1670J	NT13SP1342
1180	M28_Spy1299	SPy1571	-	-1.34771	0.00885782	-1.96439	0.00106318	-5.62317	2.63785e-06	Hypothetical	Hypothetical	1180	Hypothetical cytosolic protein	-	NT13SP1343
1181	M28_Spy1300	SPy1572	-	-1.35347	0.0228404	-2.43062	0.000158792	-5.33494	4.222e-05	Hypothetical	Hypothetical	1181	Hypothetical protein	-	NT13SP1344
1182	M28_Spy1301	SPy1575	-	2.25183	0.236001	1.77908	0.13789	2.36703	0.301344	Mobile and extrachromosomal elements	Mobile and extrachromosomal elements	1182	Hypothetical protein	-	NT13SP1345
1183	M28_Spy1303			1.44885	0.153051	-1.27107	0.223436	-1.2085	0.370867	RD2 element	RD2 element	1183	DNA integration recombination inversion protein		NT13SP1348
1184	M28_Spy1304			10.1908	0.187172	6.75839	0.116237	16.1026	0.00071778	RD2 element	RD2 element	1184	Hypothetical Protein		NT13SP1349
1185	M28_Spy1305			2.39409	0.0483967	2.4273	0.00312105	1.7501	0.00414656	RD2 element	RD2 element	1185	Hypothetical membrane spanning protein		NT13SP1350
1186	M28_Spy1306			10.0609	0.0372793	7.60229	0.0191616	2.46543	0.227042	RD2 element	RD2 element	1186	Cell surface protein		NT13SP1351
1187	M28_Spy1307			5.12817	0.0661981	3.98491	0.0420962	-1.08271	0.736742	RD2 element	RD2 element	1187	Hypothetical exported protein		NT13SP1352
1188	M28_Spy1308			5.52129	0.140152	2.65344	0.201305	3.81099	0.0393934	RD2 element	RD2 element	1188	Hypothetical exported protein		NT13SP1353
1189	M28_Spy1309			1.53992	0.0164949	1.71292	0.00623471	1.70043	0.0122797	RD2 element	RD2 element	1189	Hypothetical protein
1190	M28_Spy1310			3.40789	0.0667113	3.13176	0.0404032	1.77518	0.0725608	RD2 element	RD2 element	1190	Membrane protein		NT13SP1354
1191	M28_Spy1311			6.77633	0.0765345	5.91179	0.0200306	2.14319	0.136853	RD2 element	RD2 element	1191	DNA segregation ATPase and related proteins		NT13SP1355
1192	M28_Spy1312			5.90531	0.0947994	10.8919	0.166334	1.47965	0.635244	RD2 element	RD2 element	1192	hypothetical protein		NT13SP1356
1193	M28_Spy1313			8.70433	0.081315	6.23277	0.0541156	2.27505	0.490132	RD2 element	RD2 element	1193	Hypothetical membrane spanning protein		NT13SP1357
1194	M28_Spy1314			5.17273	0.0927872	4.37458	0.0199668	2.99522	0.198337	RD2 element	RD2 element	1194	hypothetical protein		NT13SP1358
1195	M28_Spy1315			5.6935	0.129263	7.31093	0.0437125	3.42115	0.0904955	RD2 element	RD2 element	1195	Hypothetical protein		NT13SP1359
1196	M28_Spy1316			9.66931	0.0979442	8.45124	0.0536003	6.02577	0.153183	RD2 element	RD2 element	1196	Hypothetical protein		NT13SP1360
1197	M28_Spy1317			35.9007	0.0911314	12.9542	0.0960667	3.66692	0.204981	RD2 element	RD2 element	1197	Hypothetical protein		NT13SP1361
1198	M28_Spy1318			3.81165	0.122647	2.69327	0.0539696	6.3126	0.00513861	RD2 element	RD2 element	1198	Hypothetical protein		NT13SP1362
1199	M28_Spy1319			6.98115	0.189238	5.53	0.0219336	-1.68067	0.189445	RD2 element	RD2 element	1199	Transcriptional regulator, Cro CI family		NT13SP1364
1200	M28_Spy1320			11.1992	0.134186	36.5509	0.0239335	10.888	0.0071971	RD2 element	RD2 element	1200	Hypothetical cytosolic protein		NT13SP1365
1201	M28_Spy1321			14.028	0.130298	13.6354	0.135161	5.1691	0.224379	RD2 element	RD2 element	1201	Transcriptional regulator, Cro CI family		NT13SP1366
1202	M28_Spy1322			6.26121	0.08235	4.41164	0.0614323	2.36623	0.387547	RD2 element	RD2 element	1202	FtsK SpoIIIE family		NT13SP1367
1203	M28_Spy1323			9.04758	0.0404154	6.88036	0.00759846	1.61293	0.415359	RD2 element	RD2 element	1203	Hypothetical cytosolic protein		NT13SP1368
1204	M28_Spy1324			5.79788	0.0568085	7.40516	0.0251165	2.67703	0.50183	RD2 element	RD2 element	1204	Hypothetical cytosolic protein		NT13SP1369
1205	M28_Spy1325			3.99014	0.0268372	2.28441	0.052803	1.71567	0.480365	RD2 element	RD2 element	1205	Cell surface protein
1206	M28_Spy1326			2.17629	2.35393e-05	1.07887	0.160552	-1.29044	0.0104762	RD2 element	RD2 element	1206	M protein		NT13SP1370
1207	M28_Spy1327			18.6512	0.0870058	6.43178	0.141506	4.84124	0.189032	RD2 element	RD2 element	1207	Hypothetical cytosolic protein		NT13SP1371
1208	M28_Spy1328			3.54509	0.0635264	4.15792	0.0175287	2.896	0.010316	RD2 element	RD2 element	1208	Glutaredoxin-like protein		NT13SP1372
1209	M28_Spy1329			12.9057	0.120869	5.16264	0.122072	2.97692	0.114745	RD2 element	RD2 element	1209	Transcriptional regulator, Cro CI family		NT13SP1373
1210	M28_Spy1330			1.803	0.0325237	1.74662	4.52063e-05	2.23468	0.00853983	RD2 element	RD2 element	1210	Transcriptional regulator, Cro CI family		NT13SP1374
1211	M28_Spy1331			2.21805	0.00243912	2.50894	0.000104257	4.28265	0.00163673	RD2 element	RD2 element	1211	Hypothetical cytosolic protein		NT13SP1375
1212	M28_Spy1332			2.42385	0.00157667	2.50285	0.00468247	8.66271	3.54431e-07	RD2 element	RD2 element	1212	Hypothetical exported protein		NT13SP1376
1213	M28_Spy1333			1.89082	0.000138803	1.69143	0.00915646	5.46285	1.50518e-05	RD2 element	RD2 element	1213	Hypothetical cytosolic protein
1214	M28_Spy1334			1.74354	0.0166458	2.34912	0.00432852	6.34165	3.63313e-06	RD2 element	RD2 element	1214	DNA-damage-inducible protein J		NT13SP1378
1215	M28_Spy1335			1.19696	0.754445	1.36245	0.665462	3.19539	0.0982534	RD2 element	RD2 element	1215	Transposase
1216	M28_Spy1336			-53.1287	3.66558e-06	-90.9228	5.82736e-08	-133.846	5.67714e-08	RD2 element	RD2 element	1216	Cell surface protein
1217	M28_Spy1337			-5.1761	9.49962e-05	-8.49737	2.38182e-05	-7.92966	0.000159613	RD2 element	RD2 element	1217	Transcriptional regulator, AraC family		NT13SP1380
1218	M28_Spy1338	SPy1576	-	-2.49482	0.000994082	-5.72746	5.92556e-05	-8.7257	0.00012023	Metabolism	Transport and metabolism of amino acids, peptides and amines	1218	3-deoxy-7-phosphoheptulonate synthase	COG2876E	NT13SP1381
1219	M28_Spy1339	SPy1577	aroB	-1.67151	0.0190613	-3.79393	2.148e-05	-8.25441	5.5428e-05	Metabolism	Transport and metabolism of amino acids, peptides and amines	1219	3-dehydroquinate synthase	COG0337E	NT13SP1382
1220	M28_Spy1340		-	1.8106	0.000329717	1.79668	0.000837769	-1.14745	0.0792729	Hypothetical	Hypothetical	1220	Hypothetical protein	-
1221	M28_Spy1341	SPy1580	-	1.2686	0.00786579	1.54437	0.00823475	1.21446	0.142142	Hypothetical	Hypothetical	1221	Hypothetical cytosolic protein	COG1917S	NT13SP1383
1222	M28_Spy1342	SPy1581	-	-1.05172	0.827933	1.05264	0.320022	-1.26455	0.048133	Hypothetical	Hypothetical	1222	Hypothetical cytosolic protein	COG1917S	NT13SP1384
1223	M28_Spy1343	SPy1582	-	-1.45538	0.033914	-1.25485	0.1099	-1.6419	0.00197804	Hypothetical	General function predicted only	1223	SAM-dependent methyltransferase	COG0500QR	NT13SP1385
1224	M28_Spy1344	SPy1584	aroE	-1.10163	0.0875467	-1.17891	0.0672703	-1.56559	0.00686699	Metabolism	Transport and metabolism of amino acids, peptides and amines	1224	Shikimate 5-dehydrogenase	COG0169E	NT13SP1386
1225	M28_Spy1345	SPy1586	lacZ	1.58601	0.116566	1.05571	0.467331	-6.27622	6.41884e-05	Metabolism	Transport and metabolism of carbohydrates, organic alcohols, and acids	1225	Beta-galactosidase	COG3250G	NT13SP1387
1226	M28_Spy1346	SPy1587	-	1.67167	0.0147933	1.17596	0.113677	-4.44977	0.000102419	Cellular processes	Signal transduction	1226	Two-component response regulator yesN	COG4753T	NT13SP1388
1227	M28_Spy1347	SPy1588	-	1.90575	0.0884525	1.31125	0.303882	-3.03191	0.00514323	Cellular processes	Signal transduction	1227	Two-component sensor kinase yesM	COG2972T	NT13SP1389
1228	M28_Spy1348	SPy1589	-	2.01443	0.201113	2.19721	0.0700619	-5.21009	0.000219379	Hypothetical	Hypothetical	1228	Hypothetical membrane spanning protein	COG5578S	NT13SP1390
1229	M28_Spy1349	SPy1592	-	1.54076	0.576667	1.31586	0.743017	-42.741	5.78361e-05	Metabolism	Transport and metabolism of carbohydrates, organic alcohols, and acids	1229	Sugar-binding protein	COG1653G	NT13SP1391
1230	M28_Spy1350	SPy1593	-	1.66356	0.503414	3.34254	0.0678889	-13.7704	0.000770324	Metabolism	Transport and metabolism of carbohydrates, organic alcohols, and acids	1230	Sugar transport system permease protein	COG0395G	NT13SP1392
1231	M28_Spy1351	SPy1595	-	2.10576	0.118004	2.19435	0.250485	-7.07155	8.22697e-05	Metabolism	Transport and metabolism of carbohydrates, organic alcohols, and acids	1231	Sugar transport system permease protein	COG4209G	NT13SP1393
1232	M28_Spy1352	SPy1596	-	4.17695	0.124627	1.30854	0.710383	-3.62436	0.00280013	Metabolism	Transport and metabolism of carbohydrates, organic alcohols, and acids	1232	Glucokinase transcription regulator	COG1940KG	NT13SP1394
1233	M28_Spy1353		-	2.35593	0.152364	2.87881	0.0773739	2.1044	0.352803	Hypothetical	Hypothetical	1233	Hypothetical protein	-	NT13SP1395
1234	M28_Spy1354	SPy1599	-	1.61979	0.00248231	1.29645	0.166684	-2.16598	0.00102372	Metabolism	Transport and metabolism of carbohydrates, organic alcohols, and acids	1234	Beta-glucosidase	-	NT13SP1396
1235	M28_Spy1355	SPy1600	hyl	1.07704	0.736335	1.23414	0.1066	-16.2132	2.27941e-07	Mobile and extrachromosomal elements	Mobile and extrachromosomal elements	1235	Hyaluronoglucosaminidase	-	NT13SP1397
1236	M28_Spy1356	SPy1602	-	1.08664	0.734909	1.19529	0.0244382	-6.96468	6.14946e-05	Cellular processes	Regulatory functions	1236	Transcriptional regulator, GntR family Transcriptional regulator, LacI family	COG1609K	NT13SP1398
1237	M28_Spy1357	SPy1603	-	2.35333	0.0349957	1.34305	0.131709	-3.52185	4.27833e-05	Hypothetical	Hypothetical	1237	Hypothetical protein	-	NT13SP1399
1238	M28_Spy1358	SPy1604	-	1.07782	0.607651	1.20823	0.46804	-1.29558	0.55954	Metabolism	Transport and metabolism of carbohydrates, organic alcohols, and acids	1238	Alpha-mannosidase	COG0383G	NT13SP1400
1239	M28_Spy1359	SPy1605	rocA	1.30067	0.180771	1.20519	0.0415982	-1.58134	0.00950572	Cellular processes	Signal transduction	1239	Sensory transduction protein kinase	COG2972T	NT13SP1401
1240	M28_Spy1360	SPy1606	-	1.55362	0.0102571	1.06132	0.395176	-1.56863	0.0180898	Cellular processes	Protein synthesis	1240	tRNA (Uracil-5-) -methyltransferase	COG2265J	NT13SP1402
1241	M28_Spy1361	SPy1607	recX	-1.38072	0.169086	-1.16496	0.102015	1.86074	0.0164704	Cellular processes	Regulatory functions	1241	Regulatory protein recX	COG2137R	NT13SP1403
1242	M28_Spy1362	SPy1608	-	-1.30701	0.136886	-1.28504	0.0280806	1.72332	0.00382338	Hypothetical	Hypothetical	1242	Hypothetical cytosolic protein	COG3557J	NT13SP1404
1243	M28_Spy1363		-	3.09809	0.195627	5.85032	0.0747195	8.55776	0.229059	Hypothetical	Hypothetical	1243	Hypothetical protein	-
1244	M28_Spy1365			2.6328	0.43426	4.57834	0.0902322	2.29095	0.551428	Hypothetical	Hypothetical	1244	Hypothetical protein
1245	M28_Spy1366	SPy1613	-	1.18579	0.0984257	1.19707	0.101043	1.19518	0.0964655	Cellular processes	Protein synthesis	1245	Ribosome-associated factor Y	COG1544J	NT13SP1417
1246	M28_Spy1367	SPy1615	comFC	3.1445	0.256756	3.526	0.169507	5.00795	0.00354381	Cellular processes	DNA Transformation	1246	COMF operon protein 3	COG1040R	NT13SP1418
1247	M28_Spy1368	SPy1616	comFA	2.49627	0.136856	1.85079	0.137359	2.89616	0.0665915	Cellular processes	DNA Transformation	1247	COMF operon protein 1	COG4098L	NT13SP1419
1248	M28_Spy1369	SPy1617	-	-1.38795	0.196784	-1.03673	0.498169	-1.01449	0.864081	Hypothetical	Hypothetical	1248	Hypothetical protein	COG1739S	NT13SP1420
1249	M28_Spy1370	SPy1618	cysM	1.76463	0.173846	-1.34804	0.184468	1.75292	0.00793878	Metabolism	Transport and metabolism of amino acids, peptides and amines	1249	Cysteine synthase	COG0031E	NT13SP1421
1250	M28_Spy1371	SPy1619	-	-1.01919	0.933984	1.14681	0.197593	-1.72424	0.00011094	Hypothetical	General function predicted only	1250	S1-type RNA-binding domain	COG1098J	NT13SP1422
1251	M28_Spy1372		-	1.18764	0.032926	1.50211	0.00972355	1.08247	0.22004	Cellular processes	Posttranslational modification, protein turnover, chaperones	1251	Peptidyl-prolyl cis-trans isomerase	COG0561R, COG0652O	NT13SP1423
1252	M28_Spy1373	SPy1621	yvqC	1.3059	0.100508	1.6829	0.00540851	2.05434	0.00359903	Cellular processes	Signal transduction	1252	Two-component response regulator yvqC	COG2197TK	NT13SP1424
1253	M28_Spy1374	SPy1622	yvqE	1.41768	0.15194	2.28235	0.00105174	3.92946	3.24379e-05	Cellular processes	Signal transduction	1253	Two-component sensor protein yvqE	COG4585T	NT13SP1425
1254	M28_Spy1375	SPy1623	yvqF	1.62691	0.395483	3.18764	0.00631772	4.59085	0.000512777	Transport and binding proteins	Unknown substrate	1254	Transporter yvqF	COG4758S	NT13SP1426
1255	M28_Spy1376	SPy1625	-	-1.1843	0.323343	-1.06184	0.585115	1.1524	0.130276	Cellular processes	Regulatory functions	1255	Serine threonine protein kinase	COG0515RTKL, COG2815S	NT13SP1428
1256	M28_Spy1377	SPy1626	pppL	-1.03407	0.308052	1.02489	0.454043	1.41455	0.000508092	Cellular processes	Regulatory functions	1256	Protein phosphatase 2C	COG0631T	NT13SP1429
1257	M28_Spy1378	SPy1627	sunL	1.10289	0.7151	-1.18814	0.193362	2.5067	0.00412596	Cellular processes	Protein synthesis	1257	16S rRNA m(5)C 967 methyltransferase	COG0144J	NT13SP1430
1258	M28_Spy1379	SPy1628	-	1.26047	0.105868	1.23327	0.114188	2.91867	0.00510124	Cellular processes	Protein synthesis	1258	Methionyl-tRNA formyltransferase	COG0223J	NT13SP1431
1259	M28_Spy1380	SPy1629	priA	2.37811	0.433751	1.26575	0.614133	15.264	0.111429	Cellular processes	DNA replication, recombination, and repair	1259	Primosomal protein N	COG1198L	NT13SP1432
1260	M28_Spy1381	SPy1630	-	1.24167	0.082213	1.00052	0.989128	-1.02102	0.689709	Cellular processes	Transcription	1260	DNA-directed RNA polymerase omega chain	COG1758K	NT13SP1433
1261	M28_Spy1382	SPy1632	gmk	1.24382	0.00631114	-1.03875	0.572819	-1.18052	0.12778	Cellular processes	Regulatory functions	1261	Guanylate kinase	COG0194F	NT13SP1434
1262	M28_Spy1383	SPy1633	-	-1.2384	0.0285114	-1.22714	0.022673	-1.85627	0.000108142	Hypothetical	General function predicted only	1262	Hydrolase (HAD superfamily)	COG1418R	NT13SP1435
1263	M28_Spy1384	SPy1634	-	1.03428	0.82296	1.56732	0.0297705	3.08064	0.01128	Cellular processes	Regulatory functions	1263	Transcriptional regulators, LysR family	COG0583K	NT13SP1436
1264	M28_Spy1385	SPy1637	atoB	2.5836	0.410523	2.06321	0.452061	2.68167	0.227713	Metabolism	Transport and metabolism of fatty acid and phospholipids	1264	Acetyl-CoA acetyltransferase	COG0183I	NT13SP1437
1265	M28_Spy1386	SPy1638	atoD.1	-1.31757	0.311087	1.12935	0.450853	-1.25161	0.361139	Metabolism	Transport and metabolism of fatty acid and phospholipids	1265	Acetate CoA-transferase alpha subunit	COG1788I	NT13SP1438
1266	M28_Spy1387	SPy1639	atoA	-1.30421	0.0390819	1.01988	0.86493	-1.68064	0.0764549	Metabolism	Transport and metabolism of fatty acid and phospholipids	1266	Acetate CoA-transferase beta subunit	COG2057I	NT13SP1439
1267	M28_Spy1388	SPy1640	-	-1.3567	0.0704645	1.29123	0.124216	1.25686	0.350415	Metabolism	Transport and metabolism of fatty acid and phospholipids	1267	D-beta-hydroxybutyrate dehydrogenase	COG1028IQR	NT13SP1440
1268	M28_Spy1389	SPy1641	-	-1.16102	0.600552	-1.10729	0.587977	-1.35117	0.0357811	Metabolism	Transport and metabolism of fatty acid and phospholipids	1268	D-beta-hydroxybutyrate permease	COG2610GE	NT13SP1441
1269	M28_Spy1390	SPy1642	luxS	1.06546	0.769926	-1.38229	0.00165124	-1.68426	0.0104674	Cellular processes	DNA Transformation	1269	Autoinducer-2 production protein luxS	-	NT13SP1442
1270	M28_Spy1391	SPy1643	-	-1.39816	0.0888151	1.01681	0.871062	1.24225	0.0312886	Hypothetical	Hypothetical	1270	Hypothetical protein	-	NT13SP1443
1271	M28_Spy1392	SPy1644	-	1.45544	0.533524	1.02906	0.899392	3.44492	0.0807037	Hypothetical	General function predicted only	1271	Methyltransferase	COG0116L	NT13SP1444
1272	M28_Spy1393	SPy1646	-	1.08913	0.406054	1.88153	0.0147349	4.75352	5.26923e-05	Cellular processes	Cell division	1272	Cell division initiation protein DivIVA	COG3599D	NT13SP1446
1273	M28_Spy1394	SPy1647	-	1.40785	0.203481	1.24515	0.207905	-2.86821	0.00851385	Hypothetical	Hypothetical	1273	Hypothetical cytosolic protein	-	NT13SP1447
1274	M28_Spy1395	SPy1648	recU	1.26707	0.113237	1.38337	0.0436239	3.69273	2.1247e-06	Cellular processes	DNA replication, recombination, and repair	1274	Recombination protein recU	COG3331R	NT13SP1448
1275	M28_Spy1396	SPy1649	pbp1A	1.35868	0.017997	1.24856	0.0637494	2.77811	0.000309795	Cell envelope	Biosynthesis and degradation of murein sacculus and peptidoglycan	1275	Multimodular transpeptidase-transglycosylase PBP 1A	COG0744M	NT13SP1449
1276	M28_Spy1397	SPy1651	pepC	-1.97692	0.0492839	-1.17291	0.270893	-1.62071	0.00347305	Cellular processes	Degradation of proteins, peptides, and glycopeptides	1276	Aminopeptidase C	COG3579E	NT13SP1450
1277	M28_Spy1398	SPy1652	nadE	-2.09958	0.497181	-1.4694	0.540724	2.88527	0.2991	Metabolism	Biosynthesis of cofactors, prosthetic groups, and carriers	1277	NH(3)-dependent NAD(+) synthetase	COG0171H	NT13SP1451
1278	M28_Spy1399	SPy1653	nadE	-1.06224	0.738376	1.03405	0.808455	1.23656	0.0463871	Metabolism	Biosynthesis of cofactors, prosthetic groups, and carriers	1278	Nicotinate phosphoribosyltransferase	COG1488H	NT13SP1452
1279	M28_Spy1400	SPy1654	-	1.59878	0.0342292	1.83436	0.00550835	2.20593	0.00635353	Metabolism	Transport and metabolism of amino acids, peptides and amines	1279	Amino acid permease	COG1113E	NT13SP1453
1280	M28_Spy1401		-	2.0436	0.319232	1.63599	0.0321136	1.34077	0.28392	Metabolism	Energy production and conversion	1280	Thioredoxin reductase	COG0492O	NT13SP1454
1281	M28_Spy1402	SPy1656	aapA	-1.06549	0.468734	1.09369	0.185166	-1.02014	0.91461	Hypothetical	Hypothetical	1281	Hypothetical membrane associated protein	-
1282	M28_Spy1403	SPy1657	-	2.49306	0.00235613	1.47345	0.0296204	2.45371	0.00183387	Metabolism	Transport and metabolism of amino acids, peptides and amines	1282	Amino acid transport ATP-binding protein	COG1126E	NT13SP1455
1283	M28_Spy1404	SPy1658	-	2.14109	0.00137028	1.3689	0.0232691	2.296	0.000877644	Metabolism	Transport and metabolism of amino acids, peptides and amines	1283	Amino acid ABC transporter permease protein	COG0765E	NT13SP1456
1284	M28_Spy1406	SPy1659	-	-1.11307	0.419772	-1.28548	0.00250248	-1.6599	0.00296678	Cellular processes	Transcription	1284	ATP-dependent RNA helicase	COG0513LKJ	NT13SP1457
1285	M28_Spy1407	SPy1662	-	-1.82259	0.0057866	0.99793	0.962865	-1.05367	0.746199	Cell envelope	Biosynthesis and degradation of murein sacculus and peptidoglycan	1285	Phospho-N-acetylmuramoyl-pentapeptide-transferase	COG0472M	NT13SP1458
1286	M28_Spy1408	SPy1664	-	-1.52513	0.0846802	-1.35617	0.0132423	-1.48129	0.0313485	Cell envelope	Biosynthesis and degradation of murein sacculus and peptidoglycan	1286	Division specific D,D-transpeptidase Cell division protein ftsI	COG0768M	NT13SP1459
1287	M28_Spy1409	SPy1665	ftsL	-1.40213	0.061369	-1.50502	0.0137561	-1.60213	0.0192586	Cellular processes	Cell division	1287	Cell division protein ftsL	-	NT13SP1460
1288	M28_Spy1410	SPy1666	mraW	-1.27858	0.0672865	-1.31508	0.0182526	-1.54616	0.0144794	Hypothetical	General function predicted only	1288	S-adenosyl-methyltransferase mraW	-	NT13SP1461
1289	M28_Spy1411		-	1.01199	0.936303	1.11825	0.277088	1.13967	0.392321	Hypothetical	Hypothetical	1289	Hypothetical protein	-	NT13SP1462
1290	M28_Spy1412			-1.18622	0.405947	-1.35334	0.00171074	-1.70698	0.00500053	Hypothetical	Hypothetical	1290	Hypothetical Protein		NT13SP1463
1291	M28_Spy1413	SPy1670	proA	-1.17569	0.39593	-1.09658	0.280029	-1.30132	0.0125655	Metabolism	Transport and metabolism of amino acids, peptides and amines	1291	Gamma-glutamyl phosphate reductase	COG0014E	NT13SP1464
1292	M28_Spy1414	SPy1672	-	1.02213	0.861031	-1.09134	0.370558	-1.38402	0.0943155	Metabolism	Transport and metabolism of amino acids, peptides and amines	1292	Glutamate 5-kinase	COG0263E	NT13SP1465
1293	M28_Spy1415	SPy1673	proB	2.07246	0.314807	-1.09897	0.546202	-1.30606	0.299579	Transport and binding proteins	Unknown substrate	1293	ABC transporter permease protein	-	NT13SP1467
1294	M28_Spy1416	SPy1674	-	1.19674	0.21582	-1.02651	0.80667	-3.06478	0.000143064	Transport and binding proteins	Unknown substrate	1294	ABC transporter ATP-binding protein	COG1131V	NT13SP1468
1295	M28_Spy1417	SPy1675	-	1.24393	0.00716273	-1.35894	0.0399594	-2.90971	0.000271575	Hypothetical	Hypothetical	1295	Hypothetical protein	-	NT13SP1469
1296	M28_Spy1418	SPy1676	tkt	3.56197	0.0668603	-4.90986	0.0153002	-1.02412	0.971672	Metabolism	Energy production and conversion	1296	Transketolase	COG0021G	NT13SP1470
1297	M28_Spy1419	SPy1678	-	1.06129	0.860219	1.08487	0.49058	-29.5619	1.22993e-05	Metabolism	Energy production and conversion	1297	Transaldolase	-	NT13SP1471
1298	M28_Spy1420	SPy1680	-	1.88342	0.160192	1.47502	0.454823	-16.1929	0.000128799	Cellular processes	Regulatory functions	1298	trans-acting positive regulator	-	NT13SP1472
1299	M28_Spy1421	SPy1681	-	3.4604	0.158708	3.06328	0.392075	-44.5555	0.000782778	Metabolism	Energy production and conversion	1299	NADH peroxidase	COG0446R	NT13SP1473
1300	M28_Spy1422	SPy1682	glpF	1.83312	0.187178	2.01662	0.173451	-4.22332	0.00185812	Metabolism	Energy production and conversion	1300	Glycerol uptake facilitator protein	-	NT13SP1474
1301	M28_Spy1423	SPy1683	glpO	1.89154	0.0269384	2.09693	0.00430433	-2.30138	0.00136829	Metabolism	Energy production and conversion	1301	Alpha-glycerophosphate oxidase	COG0578C	NT13SP1475
1302	M28_Spy1424	SPy1684	glpK	1.1272	0.681207	2.64195	0.0785816	-8.56926	0.000465774	Metabolism	Energy production and conversion	1302	Glycerol kinase	COG0554C	NT13SP1476
1303	M28_Spy1425	SPy1686	-	3.63439	0.00180994	3.91265	6.38755e-05	11.3233	0.00057893	Hypothetical	Hypothetical	1303	Hypothetical membrane associated protein	COG3212S	NT13SP1477
1304	M28_Spy1426	SPy1687	-	-1.60839	0.009152	-2.17037	0.00750941	-4.6323	0.0054653	Hypothetical	Hypothetical	1304	Hypothetical cytosolic protein	-	NT13SP1478
1305	M28_Spy1427	SPy1688	glyS	-2.54686	0.14035	-6.98712	0.0012329	-1.53213	0.398842	Cellular processes	Protein synthesis	1305	Glycyl-tRNA synthetase beta chain	COG0751J	NT13SP1479
1306	M28_Spy1428	SPy1689	glyQ	-1.55003	0.00415546	-2.26919	0.000196816	-3.73859	0.000828409	Cellular processes	Protein synthesis	1306	Glycyl-tRNA synthetase alpha chain	-	NT13SP1480
1307	M28_Spy1429	SPy1691	-	-2.75536	0.000367345	-1.71683	0.0247195	-2.39359	0.00177876	Hypothetical	Hypothetical	1307	Hypothetical membrane spanning protein	-	NT13SP1482
1308	M28_Spy1430	SPy1693	-	1.38047	0.413092	2.16137	0.00495954	-1.66978	0.00277312	Hypothetical	General function predicted only	1308	Aldo keto reductase family	COG0656R	NT13SP1484
1309	M28_Spy1431	SPy1694	nagA	-1.37227	0.0308393	-1.53027	0.0166146	-1.50626	0.00028597	Metabolism	Central intermediary metabolism	1309	N-acetylglucosamine-6-phosphate deacetylase	COG1820G	NT13SP1485
1310	M28_Spy1432	SPy1695	-	1.01179	0.960343	-1.38239	0.0143515	-3.76403	0.000532561	Metabolism	Inorganic ion transport and metabolism	1310	Sodium-dependent phosphate transporter	COG1283P	NT13SP1486
1311	M28_Spy1433	SPy1697	-	1.27731	0.415428	-1.2262	0.167678	-1.37491	0.0759636	Hypothetical	Hypothetical	1311	Hypothetical protein	-	NT13SP1487
1312	M28_Spy1434	SPy1698	-	1.41724	0.258172	2.2402	0.000147201	2.60663	0.00992417	Hypothetical	General function predicted only	1312	DegV family protein	COG1307S	NT13SP1488
1313	M28_Spy1435	SPy1699	-	-1.43825	0.0791845	1.46787	0.109533	3.33095	0.00209169	Cellular processes	Regulatory functions	1313	Transcriptional regulator, TetR family	COG1309K	NT13SP1489
1314	M28_Spy1436	SPy1700	-	1.15352	0.123999	1.18612	0.0618025	-1.6822	2.74871e-05	Hypothetical	General function predicted only	1314	Hydrolase (HAD superfamily)	COG0561R	NT13SP1490
1315	M28_Spy1437	SPy1701	-	-1.10488	0.266831	-1.29413	0.0432435	-3.35762	3.25257e-05	Hypothetical	Hypothetical	1315	Hypothetical membrane spanning protein	COG2860S	NT13SP1491
1316	M28_Spy1438	SPy1704	lacD.1	1.78507	0.0344708	1.20341	0.501158	-49.4497	3.45824e-07	Metabolism	Transport and metabolism of carbohydrates, organic alcohols, and acids	1316	Tagatose-bisphosphate aldolase	COG3684G	NT13SP1493
1317	M28_Spy1440	SPy1707	lacB.1	1.4512	0.476097	1.04034	0.923404	-170.54	9.56829e-07	Metabolism	Transport and metabolism of carbohydrates, organic alcohols, and acids	1317	Galactose-6-phosphate isomerase lacB subunit	COG0698G	NT13SP1494
1318	M28_Spy1441	SPy1708	lacA.1	3.44052	0.20544	1.40183	0.724891	-100.485	6.91274e-07	Metabolism	Transport and metabolism of carbohydrates, organic alcohols, and acids	1318	Galactose-6-phosphate isomerase lacA subunit	COG0698G	NT13SP1496
1319	M28_Spy1442	SPy1709	-	2.40354	0.0188877	-1.04592	0.922543	-1.62619	0.0241589	Metabolism	Transport and metabolism of carbohydrates, organic alcohols, and acids	1319	PTS system, galactose-specific IIC component	COG3775G	NT13SP1497
1320	M28_Spy1443	SPy1710	-	2.12042	0.197585	2.1224	0.166032	-26.6188	9.86766e-07	Metabolism	Transport and metabolism of carbohydrates, organic alcohols, and acids	1320	PTS system, galactose-specific IIB component	COG3414G	NT13SP1498
1321	M28_Spy1444	SPy1711	-	2.0309	0.124086	1.92795	0.341821	-57.339	1.47502e-05	Metabolism	Transport and metabolism of carbohydrates, organic alcohols, and acids	1321	PTS system, galactose-specific IIA component	COG1762GT	NT13SP1499
1322	M28_Spy1445	SPy1712	lacR.1	1.24196	0.0480194	-1.32714	0.0402281	-2.46831	0.000347064	Metabolism	Transport and metabolism of carbohydrates, organic alcohols, and acids	1322	Lactose phosphotransferase system repressor	COG1349KG	NT13SP1500
1323	M28_Spy1446		-	1.84328	0.619739	2.67481	0.0394007	1.31969	0.470309	Cellular processes	Regulatory functions	1323	Copper chaperone	-	NT13SP1501
1324	M28_Spy1447	SPy1714	copZ	1.04975	0.830546	2.26948	0.0154676	3.86789	0.00108312	Metabolism	Inorganic ion transport and metabolism	1324	Copper chaperone copZ	COG2608P	NT13SP1502
1325	M28_Spy1448	SPy1715	copA	-3.11986	0.00203057	1.00733	0.976345	2.02906	0.0331993	Metabolism	Inorganic ion transport and metabolism	1325	Copper-exporting ATPase	COG2217P	NT13SP1503
1326	M28_Spy1449	SPy1717	copY	-3.21882	0.000196937	-1.11069	0.613349	1.01987	0.817404	Cellular processes	Regulatory functions	1326	CopAB ATPases metal-fist type repressor	COG3682K	NT13SP1504
1327	M28_Spy1450	SPy1718	-	-16.791	2.94979e-05	1.07167	0.84016	1.83994	0.044428	Metabolism	Transport and metabolism of fatty acid and phospholipids	1327	Esterase	COG0657I	NT13SP1505
1328	M28_Spy1451	SPy1719	rbfA	-1.20723	0.0639424	-1.01151	0.906798	-1.8214	9.88377e-05	Cellular processes	Transcription	1328	Ribosome-binding factor A	COG0858J	NT13SP1506
1329	M28_Spy1452	SPy1721	infB	1.33069	0.636027	18.4366	0.136143	-1.23087	0.823265	Cellular processes	Protein synthesis	1329	Bacterial Protein Translation Initiation Factor 2 (IF-2)	COG0532J	NT13SP1507
1330	M28_Spy1453	SPy1722	-	-1.40437	0.0578798	-1.81929	0.0161473	-2.27428	9.11593e-05	Cellular processes	Protein synthesis	1330	LSU ribosomal protein L7AE	COG1358J	NT13SP1508
1331	M28_Spy1454	SPy1723	-	-1.40107	0.0106214	-1.34218	0.0174712	-1.99037	3.94253e-05	Hypothetical	Hypothetical	1331	Hypothetical cytosolic protein	COG2740K	NT13SP1509
1332	M28_Spy1455	SPy1724	nusA	-1.1826	0.236838	-1.32396	0.0353839	-1.50074	0.00101185	Cellular processes	Transcription	1332	N utilization substance protein A	COG0195K	NT13SP1510
1333	M28_Spy1456	SPy1725	-	-1.23854	0.0785146	-1.39601	0.0216083	-1.15067	0.0800405	Hypothetical	Hypothetical	1333	Hypothetical cytosolic protein	COG0779S	NT13SP1511
1334	M28_Spy1457	SPy1726	-	-1.06176	0.433063	1.14981	0.113918	1.36963	0.0480805	Cellular processes	Protein synthesis	1334	tRNA (m(7)G46) methyltransferase	COG0220R	NT13SP1513
1335	M28_Spy1458	SPy1727	-	-1.3109	0.0815723	-1.12374	0.166904	-1.24914	0.0459893	Hypothetical	Hypothetical	1335	Phosphotransferase enzyme family	COG0510M	NT13SP1514
1336	M28_Spy1459	SPy1728	-	-1.41738	0.0646663	-1.19468	0.189658	-1.00406	0.970446	Transport and binding proteins	Unknown substrate	1336	Protein ecsB	-	NT13SP1515
1337	M28_Spy1460	SPy1729	-	-1.65525	0.00895336	-1.20328	0.138793	1.09615	0.304262	Transport and binding proteins	Unknown substrate	1337	ABC-type transporter ATP-binding protein ecsA	COG1131V	NT13SP1516
1338	M28_Spy1461	SPy1730	hit	-1.86448	0.00631153	-1.36678	0.0762361	1.84253	0.000481866	Metabolism	Transport and metabolism of purines, pyrimidines, nucleosides, and nucleotides	1338	Adenosine 5 -monophosphoramidase	COG0537FGR	NT13SP1517
1339	M28_Spy1462	SPy1731	-	-1.77922	0.0372507	-1.68738	0.0125842	1.50637	0.0134521	Hypothetical	Hypothetical	1339	Hypothetical protein	-	NT13SP1518
1340	M28_Spy1463	SPy1733	lytR	1.38988	0.0361988	1.1079	0.291707	-1.42522	0.00353684	Cellular processes	Regulatory functions	1340	Transcriptional regulator, LytR family	COG1316K	NT13SP1519
1341	M28_Spy1464	SPy1734	-	1.72481	0.00201911	1.36338	0.0505725	-1.24025	0.026962	Metabolism	Central intermediary metabolism	1341	Acetyltransferase	COG0454KR	NT13SP1520
1342	M28_Spy1465	SPy1735	-	1.81243	9.88627e-05	1.27907	0.0712228	-1.28243	0.0246769	Hypothetical	Hypothetical	1342	ATP GTP hydrolase	COG0802R	NT13SP1521
1343	M28_Spy1466	SPy1736	-	5.00559	0.000212563	3.01944	0.013954	5.13759	0.00449339	Metabolism	Transport and metabolism of purines, pyrimidines, nucleosides, and nucleotides	1343	Guanine-hypoxanthine permease	COG2252R	NT13SP1522
1344	M28_Spy1467	SPy1737	-	1.1062	0.170042	1.05682	0.375612	3.20442	0.000544711	Hypothetical	General function predicted only	1344	Hydrolase (HAD superfamily)	COG0561R	NT13SP1523
1345	M28_Spy1468	SPy1738	manL	1.17249	0.0418888	-1.15974	0.0500719	-1.96186	0.00245065	Metabolism	Transport and metabolism of carbohydrates, organic alcohols, and acids	1345	PTS system, mannose-specific IIAB component	COG2893G	NT13SP1524
1346	M28_Spy1469	SPy1739	manM	1.14823	0.0689103	-1.11766	0.154766	-1.80183	0.0110123	Metabolism	Transport and metabolism of carbohydrates, organic alcohols, and acids	1346	PTS system, mannose-specific IIC component	-	NT13SP1525
1347	M28_Spy1470	SPy1740	manN	1.25073	0.269105	1.05127	0.503953	-1.53534	0.00145665	Metabolism	Transport and metabolism of carbohydrates, organic alcohols, and acids	1347	PTS system, mannose-specific IID component	-	NT13SP1526
1348	M28_Spy1471	SPy1741	manO	1.24991	0.416596	-1.02821	0.562762	1.28093	0.192077	Hypothetical	Hypothetical	1348	Hypothetical cytosolic protein	-	NT13SP1527
1349	M28_Spy1472	SPy1742	serS	-1.45432	0.0305696	-2.22796	0.000464566	-1.96839	7.85387e-05	Cellular processes	Protein synthesis	1349	Seryl-tRNA synthetase	COG0172J	NT13SP1528
1350	M28_Spy1473	SPy1743	accD	6.05788	0.390676	3.60615	0.410869	3.56676	0.431977	Metabolism	Transport and metabolism of fatty acid and phospholipids	1350	Acetyl-coenzyme A carboxylase carboxyl transferase subunit alpha	COG0825I	NT13SP1529
1351	M28_Spy1474	SPy1744	accA	-5.15299	0.000512323	-1.04918	0.738664	-1.04459	0.279722	Metabolism	Transport and metabolism of fatty acid and phospholipids	1351	Acetyl-coenzyme A carboxylase carboxyl transferase subunit beta	COG0777I	NT13SP1530
1352	M28_Spy1475	SPy1745	accC	-6.70396	0.000177728	-1.21592	0.28671	-1.19686	0.0316313	Metabolism	Transport and metabolism of fatty acid and phospholipids	1352	Biotin carboxylase	COG0439I	NT13SP1531
1353	M28_Spy1476	SPy1746	fabZ	-7.78385	8.05975e-05	-1.42846	0.0786855	-1.11625	0.203055	Metabolism	Transport and metabolism of fatty acid and phospholipids	1353	(3R)-hydroxyacyl-[acyl carrier protein] dehydratase	COG0764I	NT13SP1532
1354	M28_Spy1477	SPy1747	accB	-5.23962	0.000751592	-1.25557	0.164423	-1.07477	0.382718	Metabolism	Transport and metabolism of fatty acid and phospholipids	1354	Biotin carboxyl carrier protein of acetyl-CoA carboxylase	COG0511I	NT13SP1533
1355	M28_Spy1478	SPy1748	fabF	-7.9086	0.000137846	-1.60194	0.0370496	1.07789	0.559689	Metabolism	Transport and metabolism of fatty acid and phospholipids	1355	3-oxoacyl-[acyl-carrier-protein] synthase	COG0304IQ	NT13SP1534
1356	M28_Spy1479	SPy1749	fabG	-6.57845	0.000252157	-1.41712	0.0854708	1.2827	0.0834548	Metabolism	Transport and metabolism of fatty acid and phospholipids	1356	3-oxoacyl-[acyl-carrier protein] reductase	COG1028IQR	NT13SP1535
1357	M28_Spy1480	SPy1750	fabD	-7.22968	0.000154656	-1.82486	0.0210864	1.51072	0.0205955	Metabolism	Transport and metabolism of fatty acid and phospholipids	1357	Malonyl-CoA-[acyl-carrier-protein] transacylase	COG0331I	NT13SP1536
1358	M28_Spy1481	SPy1751	fabK	-6.18155	0.000138303	-1.39034	0.172967	1.38521	0.0440129	Metabolism	Transport and metabolism of fatty acid and phospholipids	1358	Enoyl-[acyl-carrier protein] reductase (NADH)	COG2070R	NT13SP1537
1359	M28_Spy1482	SPy1753	acpP	-1.8335	0.0106252	1.01188	0.915296	2.0074	0.00414302	Metabolism	Transport and metabolism of fatty acid and phospholipids	1359	Acyl carrier protein	COG0236IQ	NT13SP1538
1360	M28_Spy1483	SPy1754	fabH	-3.36753	0.00214386	-1.26035	0.033941	1.75842	0.0130272	Metabolism	Transport and metabolism of fatty acid and phospholipids	1360	3-oxoacyl-[acyl-carrier-protein] synthase III	COG0332I	NT13SP1539
1361	M28_Spy1484	SPy1755	-	-3.76222	0.00161165	-1.22945	0.191172	1.67968	0.0671855	Cellular processes	Regulatory functions	1361	Transcriptional regulator, MarR family	COG1846K	NT13SP1540
1362	M28_Spy1485	SPy1758	phaB	-3.58379	0.00437905	-1.16668	0.296796	2.47872	0.00499701	Metabolism	Transport and metabolism of fatty acid and phospholipids	1362	Enoyl-CoA hydratase	COG1024I	NT13SP1541
1363	M28_Spy1486	SPy1759	dnaJ	-1.04269	0.701701	1.36522	0.000922595	1.56274	0.00445936	Cellular processes	Posttranslational modification, protein turnover, chaperones	1363	Chaperone protein dnaJ	COG0484O	NT13SP1542
1364	M28_Spy1487	SPy1760	dnaK	1.17691	0.296228	1.16288	0.335818	1.3724	0.00122094	Cellular processes	Posttranslational modification, protein turnover, chaperones	1364	Chaperone protein dnaK	COG0443O	NT13SP1543
1365	M28_Spy1488	SPy1761	grpE	1.31656	0.179026	1.03266	0.860308	-1.0772	0.502283	Cellular processes	Posttranslational modification, protein turnover, chaperones	1365	GrpE protein	COG0576O	NT13SP1544
1366	M28_Spy1489	SPy1763	hrcA	1.36702	0.112392	1.42549	0.0156568	1.30591	0.00142077	Cellular processes	Adaptations to atypical conditions	1366	Heat-inducible transcription repressor hrcA	COG1420K	NT13SP1545
1367	M28_Spy1490	SPy1764	-	1.20482	0.226664	1.24773	0.148008	1.49449	0.0254637	Cell envelope	Biosynthesis and degradation of murein sacculus and peptidoglycan	1367	N-acetylmuramoyl-L-alanine amidase	COG1705NU	NT13SP1546
1368	M28_Spy1491	SPy1765	-	1.01015	0.95639	1.22631	0.223013	1.22751	0.195082	Cell envelope	Biosynthesis and degradation of murein sacculus and peptidoglycan	1368	D-alanyl-D-alanine metallocarboxypeptidase	-	NT13SP1547
1369	M28_Spy1492	SPy1766	-	1.6253	0.198684	-1.3376	0.423821	-2.1617	0.15904	Metabolism	Transport and metabolism of carbohydrates, organic alcohols, and acids	1369	Phosphoglycerate mutase family protein	COG0406G	NT13SP1548
1370	M28_Spy1493	SPy1768	-	-1.55021	0.00433108	-1.97446	0.001108	-2.66756	0.00131412	Hypothetical	Hypothetical	1370	Hypothetical membrane spanning protein	COG2261S	NT13SP1549
1371	M28_Spy1494	SPy1769	-	-2.22618	0.00538655	-2.47123	0.00435943	-13.3735	9.7668e-05	Hypothetical	Hypothetical	1371	Hypothetical protein	-	NT13SP1550
1372	M28_Spy1495	SPy1770	gatB	-1.09687	0.282891	-1.28775	0.0106614	-2.4881	0.000192853	Cellular processes	Protein synthesis	1372	Aspartyl glutamyl-tRNA(Asn Gln) amidotransferase subunit B	COG0064J	NT13SP1551
1373	M28_Spy1496	SPy1771	gatA	2.76398	0.294396	-1.55629	0.0278271	-2.2416	0.0904264	Cellular processes	Protein synthesis	1373	Aspartyl glutamyl-tRNA(Asn Gln) amidotransferase subunit A	-	NT13SP1552
1374	M28_Spy1497	SPy1772	gatC	-1.37984	0.265661	-2.21719	0.00823592	-2.52887	0.000119688	Cellular processes	Protein synthesis	1374	Glutamyl-tRNA(Gln) amidotransferase subunit C	COG0721J	NT13SP1553
1375	M28_Spy1498		-	8.2788	0.000617982	22.2886	0.00184485	3.95637	2.57504e-05	Metabolism	Transport and metabolism of carbohydrates, organic alcohols, and acids	1375	Pyruvate,phosphate dikinase	COG0574G	NT13SP1554
1376	M28_Spy1499		-	10.2798	0.00521581	12.561	0.000967207	2.76524	7.26867e-05	Metabolism	Transport and metabolism of carbohydrates, organic alcohols, and acids	1376	Pyruvate,phosphate dikinase	-	NT13SP1555
1377	M28_Spy1500	SPy1776	-	12.9896	0.000115738	20.4507	0.000290566	4.7031	9.92895e-05	Hypothetical	Hypothetical	1377	Pyrazinamidase Nicotinamidase	COG1335Q	NT13SP1556
1378	M28_Spy1501	SPy1777	codY	1.02229	0.91718	1.40986	0.00359877	1.19605	0.0514653	Cellular processes	Regulatory functions	1378	Transcription pleiotropic repressor codY	-	NT13SP1557
1379	M28_Spy1502	SPy1779	-	1.31382	0.0329579	1.26522	0.0689091	-1.10301	0.268148	Metabolism	Transport and metabolism of amino acids, peptides and amines	1379	Aspartate aminotransferase	COG0436E	NT13SP1558
1380	M28_Spy1503	SPy1780	-	1.85232	0.0416996	-1.01444	0.889867	2.71133	0.00037099	Cellular processes	Adaptations to atypical conditions	1380	Universal stress protein family	COG0589T	NT13SP1559
1381	M28_Spy1504	SPy1781	-	-1.12416	0.616911	1.0043	0.931574	1.14304	0.169157	Hypothetical	General function predicted only	1381	Hydrolase (HAD superfamily)	COG0561R, COG4696S	NT13SP1560
1382	M28_Spy1505	SPy1782	asnB	1.70754	0.00574211	-1.00727	0.916404	1.54448	0.00342014	Metabolism	Energy production and conversion	1382	L-asparaginase	-	NT13SP1561
1383	M28_Spy1506	SPy1783	-	-3.95219	5.55904e-05	-1.7721	0.18454	-4.682	0.00277555	Transport and binding proteins	Unknown substrate	1383	ABC transporter permease protein	-	NT13SP1562
1384	M28_Spy1507			-5.78285	6.62953e-05	-3.26389	0.000470205	-5.16889	3.43972e-05	Cellular processes	Toxin production and resistance	1384	Lantibiotic transport ATP-binding protein		NT13SP1563
1385	M28_Spy1508	SPy1784	-	-4.97276	0.000182794	-2.76846	0.00218988	-5.23598	7.56623e-05	Transport and binding proteins	Unknown substrate	1385	ABC transporter ATP-binding protein	COG1131V	NT13SP1564
1386	M28_Spy1509	SPy1785	recG	-1.52322	0.0265166	-1.16016	0.185483	-1.08367	0.483959	Cellular processes	DNA replication, recombination, and repair	1386	ATP-dependent DNA helicase recG	COG1200LK	NT13SP1565
1387	M28_Spy1510		-	1.79138	0.0675789	1.47516	0.00531869	1.76021	0.136885	Hypothetical	Hypothetical	1387	Hypothetical protein	-
1388	M28_Spy1511	SPy1787	-	-1.57592	0.00538645	-1.09882	0.376878	-1.00734	0.957718	Metabolism	Inorganic ion transport and metabolism	1388	Cobalt transport ATP-binding protein cbiO	COG1122P	NT13SP1566
1389	M28_Spy1512	SPy1788	-	-1.54148	0.0220146	-1.2758	0.0684631	-1.01356	0.856308	Metabolism	Inorganic ion transport and metabolism	1389	Cobalt transport protein cbiQ	COG0619P	NT13SP1567
1390	M28_Spy1513	SPy1789	-	-1.36367	0.0980852	1.24194	0.0876518	1.26164	0.0613816	Hypothetical	Hypothetical	1390	membrane-bound protein	-	NT13SP1568
1391	M28_Spy1514	SPy1790	-	-1.73026	0.0316672	1.10316	0.13515	-1.18833	0.314988	Transport and binding proteins	Unknown substrate	1391	ABC transporter ATP-binding protein	COG1132V	NT13SP1569
1392	M28_Spy1515	SPy1791	-	-3.17335	0.0111393	1.35844	0.346136	-2.42095	0.0088321	Transport and binding proteins	Unknown substrate	1392	ABC transporter ATP-binding protein	COG4988CO	NT13SP1570
1393	M28_Spy1516	SPy1793	fhuC	-2.06197	0.152741	1.33919	0.422138	-2.50087	0.0199617	Metabolism	Inorganic ion transport and metabolism	1393	Ferrichrome transport ATP-binding protein fhuC	COG1120PH	NT13SP1571
1394	M28_Spy1517	SPy1794	-	-3.9545	0.0339327	2.29401	0.137087	-8.61936	0.00090851	Metabolism	Inorganic ion transport and metabolism	1394	Ferrichrome transport system permease protein fhuB	COG0609P	NT13SP1572
1395	M28_Spy1518	SPy1795	-	-2.97779	0.0159688	1.38084	0.377868	-4.08475	0.0115902	Metabolism	Inorganic ion transport and metabolism	1395	Ferrichrome-binding protein	COG0614P	NT13SP1573
1396	M28_Spy1519	SPy1796	shp	-2.12596	0.18145	1.47796	0.311226	-2.78504	0.0241906	Hypothetical	Hypothetical	1396	Hypothetical protein	-	NT13SP1574
1397	M28_Spy1520	SPy1798	-	-4.33683	0.00168249	1.01283	0.973496	-1.73859	0.134795	Metabolism	Inorganic ion transport and metabolism	1397	Putative Fe3+-siderophore transport protein	COG4886S, COG5386M	NT13SP1575
1398	M28_Spy1521	SPy1801	isp2	-1.22155	0.035926	-1.17433	0.0115525	-1.16269	0.022823	Hypothetical	Hypothetical	1398	Immunogenic secreted protein	COG3942R	NT13SP1576
1399	M28_Spy1522	SPy1802	alr	-1.94268	0.0228499	-1.30695	0.105474	-4.74078	0.000102544	Cell envelope	Biosynthesis and degradation of murein sacculus and peptidoglycan	1399	Alanine racemase	COG0787M	NT13SP1577
1400	M28_Spy1523	SPy1804	acpS	-1.63493	0.023145	-1.34919	0.0114203	-5.5924	3.19908e-05	Metabolism	Transport and metabolism of fatty acid and phospholipids	1400	Holo-[acyl-carrier protein] synthase	COG0736I	NT13SP1578
1401	M28_Spy1524	SPy1805	secA	-1.23574	0.271307	-1.272	0.062868	-2.08683	0.000384935	Cellular processes	Protein and peptide secretion and trafficking	1401	Protein translocase subunit secA	COG0653U	NT13SP1579
1402	M28_Spy1525	SPy1810	pmi	-1.6132	0.0826834	-1.21131	0.037111	-2.69326	0.000310099	Metabolism	Transport and metabolism of carbohydrates, organic alcohols, and acids	1402	Mannose-6-phosphate isomerase	COG1482G	NT13SP1580
1403	M28_Spy1526	SPy1811	scrK	-2.87391	0.0421302	3.50284	0.194184	2.69015	0.429879	Metabolism	Energy production and conversion	1403	Fructokinase	COG1940KG	NT13SP1581
1404	M28_Spy1527	SPy1813	endoS	-5.96679	0.000475968	2.20519	0.0165212	-1.82259	0.00539495	Metabolism	Energy production and conversion	1404	Endo-beta-N-acetylglucosaminidase F2 precursor	-	NT13SP1583
1405	M28_Spy1528		-	-6.54412	0.0012317	2.64338	0.00393664	-2.51217	0.00216088	Hypothetical	Hypothetical	1405	Hypothetical protein	-
1406	M28_Spy1529	SPy1815	scrA	-3.44218	0.0333386	1.09118	0.897266	3.58099	0.293272	Metabolism	Transport and metabolism of carbohydrates, organic alcohols, and acids	1406	PTS system, sucrose-specific IIABC component	COG1263G	NT13SP1584
1407	M28_Spy1530	SPy1816	scrB	-4.06016	0.00149466	1.28279	0.142465	-2.74667	0.0120305	Metabolism	Transport and metabolism of carbohydrates, organic alcohols, and acids	1407	Sucrose-6-phosphate hydrolase	-	NT13SP1585
1408	M28_Spy1531	SPy1817	scrR	-2.6595	0.0116316	-1.24939	0.052247	-3.62943	0.000531746	Cellular processes	Transcription	1408	Sucrose operon repressor	COG1609K	NT13SP1586
1409	M28_Spy1532	SPy1818	nusB	1.18093	0.198311	1.19893	0.0977869	1.73527	0.00112996	Cellular processes	Transcription	1409	N utilization substance protein B	COG0781K	NT13SP1587
1410	M28_Spy1533	SPy1820	-	1.11981	0.24217	1.0043	0.936672	1.79944	0.00713663	Cellular processes	Adaptations to atypical conditions	1410	General stress protein, Gls24 family	-	NT13SP1588
1411	M28_Spy1534	SPy1821	efp	1.27239	0.307479	1.17467	0.00607282	2.04426	0.00552471	Cellular processes	Protein synthesis	1411	Protein Translation Elongation Factor P (EF-P)	COG0231J	NT13SP1589
1412	M28_Spy1535	SPy1823	comEB	1.23321	0.139899	-1.15236	0.0717733	1.68635	0.000481347	Cellular processes	DNA Transformation	1412	ComE operon protein 2	COG2131F	NT13SP1590
1413	M28_Spy1536	SPy1824	-	1.13977	0.613811	-1.06354	0.463072	1.95584	9.40672e-05	Cellular processes	Degradation of proteins, peptides, and glycopeptides	1413	Xaa-Pro dipeptidase	COG0006E	NT13SP1591
1414	M28_Spy1537	SPy1825	uvrA	1.65463	0.103754	1.43033	0.16248	2.91859	0.00121341	Cellular processes	DNA replication, recombination, and repair	1414	Excinuclease ABC subunit A	COG0178L	NT13SP1592
1415	M28_Spy1538	SPy1827	corA	-1.0126	0.70971	-1.49961	0.00786167	-3.10873	0.000156317	Metabolism	Inorganic ion transport and metabolism	1415	Magnesium and cobalt transport protein corA	COG0598P	NT13SP1594
1416	M28_Spy1539	SPy1828	-	-1.02116	0.887278	-1.31737	0.0481387	-2.40641	0.00133824	Hypothetical	Hypothetical	1416	Hypothetical membrane spanning protein	-	NT13SP1595
1417	M28_Spy1540	SPy1829	rpsR	-1.07962	0.496324	-1.07044	0.537627	-1.3007	0.0393435	Cellular processes	Protein synthesis	1417	SSU ribosomal protein S18P	-	NT13SP1596
1418	M28_Spy1541	SPy1830	ssb3	-1.33981	0.00735788	-1.43526	0.0118001	-2.29471	0.000169526	Cellular processes	DNA replication, recombination, and repair	1418	Single strand binding protein	COG0629L	NT13SP1597
1419	M28_Spy1542	SPy1831	rpsF	-1.47716	0.00975549	-1.89358	0.00164846	-3.22508	0.000456434	Cellular processes	Protein synthesis	1419	SSU ribosomal protein S6P	COG0360J	NT13SP1598
1420	M28_Spy1543	SPy1832	-	-3.6883	0.000142138	1.01453	0.956512	1.98718	0.00408229	Hypothetical	Hypothetical	1420	Hypothetical protein	-
1421	M28_Spy1544	SPy1833	mutY	-2.3721	0.00340511	-1.1108	0.571026	1.17652	0.165777	Cellular processes	DNA replication, recombination, and repair	1421	A G-specific adenine DNA glycosylase	COG1194L	NT13SP1599
1422	M28_Spy1545	SPy1834	-	-1.38131	0.391004	2.2926	0.224966	2.56036	0.0233008	Cellular processes	Regulatory functions	1422	Transcriptional regulator	COG1396K	NT13SP1600
1423	M28_Spy1546			1.13141	0.857006	6.81292	0.0848934	2.43862	0.100538	Cellular processes	Regulatory functions	1423	Transcriptional regulator		NT13SP1601
1424	M28_Spy1547	SPy1835	trx	1.11443	0.610215	1.66173	0.00438081	2.93559	4.18399e-05	Metabolism	Energy production and conversion	1424	Thioredoxin	COG0526OC	NT13SP1602
1425	M28_Spy1548	SPy1836	-	-1.02728	0.827945	1.12404	0.0263797	-1.28752	0.0593741	Hypothetical	General function predicted only	1425	Phosphatidylglycerophosphatase B	COG0671I	NT13SP1603
1426	M28_Spy1549	SPy1837	mutS2	-1.16401	0.14019	-1.03752	0.244017	-1.36803	0.0046995	Cellular processes	DNA replication, recombination, and repair	1426	DNA mismatch repair protein mutS	COG1193L
1427	M28_Spy1550	SPy1839	-	1.26495	0.411585	1.24851	0.0691235	1.84509	0.0498983	Hypothetical	Hypothetical	1427	CvpA family membrane protein	-	NT13SP1604
1428	M28_Spy1551	SPy1840	-	1.5859	0.212109	1.39831	0.195544	2.65517	0.0189997	Hypothetical	Hypothetical	1428	Hypothetical cytosolic protein	-	NT13SP1605
1429	M28_Spy1552	SPy1841	-	-1.28457	0.120438	-1.41739	0.0151975	1.01305	0.897542	Cellular processes	DNA replication, recombination, and repair	1429	Ribonuclease HIII	COG1039L	NT13SP1606
1430	M28_Spy1553	SPy1842	spi	-1.10773	0.101737	-1.13123	0.00141572	1.39923	0.0020267	Cellular processes	Protein and peptide secretion and trafficking	1430	Signal peptidase I	COG0681U	NT13SP1607
1431	M28_Spy1554	SPy1844	recD	-2.08292	0.00197812	-1.28233	0.00310915	1.21229	0.175103	Cellular processes	DNA replication, recombination, and repair	1431	Exodeoxyribonuclease V alpha chain	COG0507L	NT13SP1608
1432	M28_Spy1555	SPy1845	-	2.65814	0.00261236	2.00718	0.00228673	2.00538	0.0174646	Hypothetical	Hypothetical	1432	Hypothetical protein	-	NT13SP1609
1433	M28_Spy1556	SPy1846	dinP	1.12292	0.553409	1.5532	0.00495414	1.09081	0.379523	Cellular processes	DNA replication, recombination, and repair	1433	DNA polymerase IV	COG0389L	NT13SP1610
1434	M28_Spy1557	SPy1849	pfl	-8.91883	2.19321e-06	-11.1988	1.41952e-07	-25.8338	9.91706e-07	Metabolism	Energy production and conversion	1434	Formate acetyltransferase	COG1882C	NT13SP1611
1435	M28_Spy1558	SPy1850	-	-1.21388	0.228635	-1.61044	0.0120374	-4.01953	3.37528e-05	Cellular processes	Toxin production and resistance	1435	Beta-lactamase family protein	COG1680V	NT13SP1612
1436	M28_Spy1559	SPy1851	-	-1.32743	0.109462	-1.88572	0.0016996	-4.71228	2.32241e-05	Hypothetical	Hypothetical	1436	Hypothetical cytosolic protein	-	NT13SP1613
1437	M28_Spy1560	SPy1852	-	1.05119	0.742918	1.38503	0.127622	1.60681	0.283006	Hypothetical	Hypothetical	1437	Hypothetical membrane spanning protein	-	NT13SP1614
1438	M28_Spy1561	SPy1854	glpF.2	-1.01183	0.913212	1.02277	0.875386	-1.12547	0.386207	Metabolism	Transport and metabolism of carbohydrates, organic alcohols, and acids	1438	Aquaporin Glycerol uptake facilitator protein	-	NT13SP1615
1439	M28_Spy1562		-	3.88727	0.177905	-102.423	2.16254e-07	-17.901	5.62609e-05	Cellular processes	Adaptations to atypical conditions	1439	Universal stress protein family	-
1440	M28_Spy1563	SPy1856	norA	2.48092	0.151462	-46.1173	1.38622e-07	-10.5742	6.20307e-05	Transport and binding proteins	Unknown substrate	1440	Transporter, MFS superfamily	-	NT13SP1616
1441	M28_Spy1564	SPy1857	srv	-1.16083	0.364489	1.76721	0.000162871	3.76958	0.00262665	Cellular processes	Regulatory functions	1441	Transcription regulator, crp family	COG0664T	NT13SP1617
1442	M28_Spy1565	SPy1858	pepXP	1.16905	0.290926	2.30599	0.000563238	4.45373	0.00173302	Cellular processes	Degradation of proteins, peptides, and glycopeptides	1442	Xaa-Pro dipeptidyl-peptidase	-	NT13SP1618
1443	M28_Spy1566	SPy2126	-	4.27193	0.272466	4.16974	0.186462	1.99801	0.148155	Cellular processes	Regulatory functions	1443	Transcriptional regulator, Cro CI family	-	NT13SP1619
1444	M28_Spy1567	SPy1861	-	-1.43305	0.0422804	-1.12273	0.33972	2.13016	0.00749285	Cellular processes	Regulatory functions	1444	Transcriptional regulator	-	NT13SP1620
1445	M28_Spy1568	SPy1862	-	1.19627	0.482741	1.91206	0.0138793	4.14181	0.00263557	Hypothetical	Hypothetical	1445	Hypothetical cytosolic protein	COG0718S	NT13SP1621
1446	M28_Spy1569	SPy1863	-	-1.06871	0.816959	-1.00667	0.970179	-1.06277	0.6688	Cellular processes	Regulatory functions	1446	Transcriptional regulator, MerR family	COG0789K	NT13SP1622
1447	M28_Spy1570	SPy1864	dnaQ	1.09924	0.794878	-1.4567	0.0119458	1.00742	0.970483	Cellular processes	DNA replication, recombination, and repair	1447	DNA polymerase III, epsilon chain	COG0847L	NT13SP1623
1448	M28_Spy1571	SPy1865	-	1.48813	0.00498522	1.15458	0.0976303	1.84145	0.000175463	Hypothetical	Hypothetical	1448	Hypothetical cytosolic protein	-	NT13SP1624
1449	M28_Spy1572			1.87949	0.33658	1.84007	0.0839621	1.0962	0.88891	Hypothetical	Hypothetical	1449	Hypothetical protein		NT13SP1625
1450	M28_Spy1573			1.10126	0.8554	1.30963	0.555885	-2.85866	0.0127892	Transport and binding proteins	Unknown substrate	1450	ABC transporter ATP-binding protein		NT13SP1626
1451	M28_Spy1575			1.46139	0.661752	2.66658	0.177668	-1.38272	0.0270409	Transport and binding proteins	Unknown substrate	1451	Hypothetical ABC transporter permease protein		NT13SP1628
1452	M28_Spy1577	SPy1866	-	1.19438	0.42611	-1.13365	0.227959	-1.36107	0.104497	Metabolism	Energy production and conversion	1452	NAD(FAD)-utilizing dehydrogenases	COG2081R	NT13SP1629
1453	M28_Spy1578	SPy1867	deoC	1.28291	0.230286	1.24301	0.063621	1.22092	0.0398771	Metabolism	Transport and metabolism of purines, pyrimidines, nucleosides, and nucleotides	1453	Deoxyribose-phosphate aldolase	COG0274F	NT13SP1630
1454	M28_Spy1579	SPy1868	nupC	1.21502	0.39899	-1.04718	0.77689	1.05772	0.617083	Metabolism	Transport and metabolism of purines, pyrimidines, nucleosides, and nucleotides	1454	Nucleoside permease nupC	-	NT13SP1631
1455	M28_Spy1580	SPy1869	udp	1.08158	0.653552	-1.25165	0.0117581	-2.83372	2.36926e-05	Metabolism	Transport and metabolism of purines, pyrimidines, nucleosides, and nucleotides	1455	Uridine phosphorylase	COG2820F	NT13SP1632
1456	M28_Spy1581	SPy1870	crgR	-1.15776	0.60393	-1.61986	0.00309357	1.84888	0.00916443	Cellular processes	Regulatory functions	1456	Transcriptional regulator, GntR family	COG2188K	NT13SP1633
1457	M28_Spy1582	SPy1871	rpsN2	-4.351	0.000586191	-5.51984	0.00025518	-5.2361	0.00325391	Cellular processes	Protein synthesis	1457	SSU ribosomal protein S14P	COG0199J	NT13SP1634
1458	M28_Spy1583	SPy1872	-	1.8055	2.02086e-05	1.40199	0.0041541	1.13388	0.0238292	Cellular processes	Degradation of proteins, peptides, and glycopeptides	1458	O-sialoglycoprotein endopeptidase	COG0533O	NT13SP1635
1459	M28_Spy1584	SPy1873	-	1.93977	0.0152186	1.19999	0.0889714	1.21062	0.126687	Cellular processes	Protein synthesis	1459	Ribosomal-protein-S18-alanine acetyltransferase	COG0456R	NT13SP1636
1460	M28_Spy1585	SPy1874	-	1.89623	0.0021973	1.4281	0.0167588	1.04217	0.719284	Cellular processes	Degradation of proteins, peptides, and glycopeptides	1460	Non-proteolytic protein, peptidase family M22	COG1214O	NT13SP1637
1461	M28_Spy1586	SPy1875	-	-1.06364	0.668464	-1.15188	0.363928	1.23762	0.248895	Cellular processes	Regulatory functions	1461	Putative transcriptional regulator	-	NT13SP1638
1462	M28_Spy1587	SPy1876	-	-1.19048	0.0224798	-1.18241	0.0859713	1.30233	0.0297275	Cellular processes	Toxin production and resistance	1462	Zn-dependent hydrolase	COG0595R	NT13SP1639
1463	M28_Spy1588	SPy1877	glnA	-1.82093	0.000770337	-2.77983	4.91915e-05	1.18238	0.0322677	Metabolism	Transport and metabolism of amino acids, peptides and amines	1463	Glutamine synthetase	-	NT13SP1640
1464	M28_Spy1589	SPy1878	-	-2.44624	0.000116442	-3.32692	2.76385e-05	1.12479	0.432283	Cellular processes	Regulatory functions	1464	Transcriptional regulator, MerR family	COG0789K	NT13SP1641
1465	M28_Spy1590	SPy1879	-	-1.38042	0.0568117	1.00165	0.983979	1.55368	0.0855529	Hypothetical	Hypothetical	1465	Hypothetical protein	COG4129S	NT13SP1642
1466	M28_Spy1591	SPy1881	pgk	1.02554	0.477997	1.05237	0.200687	1.56442	0.00738634	Metabolism	Transport and metabolism of carbohydrates, organic alcohols, and acids	1466	Phosphoglycerate kinase	-	NT13SP1643
1467	M28_Spy1592	SPy1882	lppC	1.70557	0.0461438	1.42547	0.00035005	1.1516	0.0274209	Metabolism	Central intermediary metabolism	1467	Acid phosphatase	COG2503R	NT13SP1644
1468	M28_Spy1593	SPy1884	-	1.18164	0.52954	1.60673	0.0414225	-1.81912	0.00208752	Cellular processes	Degradation of proteins, peptides, and glycopeptides	1468	Membrane protease protein family	COG0330O	NT13SP1646
1469	M28_Spy1594	SPy1885	-	-1.21701	0.741658	-1.33712	0.0536856	-2.24996	0.0391281	Metabolism	Transport and metabolism of fatty acid and phospholipids	1469	Dihydroxyacetone kinase family protein	COG1461R	NT13SP1647
1470	M28_Spy1595	SPy1886	asp	1.11011	0.0346653	1.16829	0.00752746	1.34133	7.09249e-05	Cellular processes	Adaptations to atypical conditions	1470	General stress protein, Gls24 family	-	NT13SP1648
1471	M28_Spy1596	SPy1888	rpmB	-1.33256	0.00228315	-1.71821	0.0148079	-6.7846	3.38715e-05	Cellular processes	Protein synthesis	1471	LSU ribosomal protein L28P	COG0227J	NT13SP1649
1472	M28_Spy1597	SPy1889	fba	-1.03028	0.823318	-1.14494	0.00517289	1.46671	0.00742291	Metabolism	Transport and metabolism of carbohydrates, organic alcohols, and acids	1472	Fructose-bisphosphate aldolase	COG0191G	NT13SP1650
1473	M28_Spy1598	SPy1892	-	-1.15701	0.00266957	-1.03242	0.563866	-1.18277	0.0064481	Hypothetical	General function predicted only	1473	Alpha beta hydrolase	COG1073R	NT13SP1652
1474	M28_Spy1599	SPy1894	pyrG	-1.35336	0.0345064	-1.29754	0.0713819	-2.63708	4.40696e-05	Metabolism	Transport and metabolism of purines, pyrimidines, nucleosides, and nucleotides	1474	CTP synthase	COG0504F	NT13SP1654
1475	M28_Spy1600	SPy1895	rpoE	-1.08697	0.365669	-1.54813	0.00126629	-1.93627	0.000741777	Cellular processes	Transcription	1475	DNA-directed RNA polymerase delta chain	COG3343K	NT13SP1655
1476	M28_Spy1601	SPy1896	tig	1.15342	0.131559	1.06289	0.357364	-1.00318	0.97306	Cellular processes	Posttranslational modification, protein turnover, chaperones	1476	Trigger factor, ppiase	COG0544O	NT13SP1656
1477	M28_Spy1602	SPy1897	-	-1.02768	0.914932	-1.23979	0.0511887	-1.37892	0.0329455	Cellular processes	Toxin production and resistance	1477	Mechanosensitive ion channel	COG0668M	NT13SP1657
1478	M28_Spy1603	SPy1898	-	2.67765	0.00851614	2.46832	5.38495e-05	1.11219	0.439155	Hypothetical	Hypothetical	1478	Hypothetical protein	-	NT13SP1658
1479	M28_Spy1604	SPy1899	-	2.113	0.00090727	1.98253	0.000571508	-1.16804	0.114904	Hypothetical	Hypothetical	1479	Hypothetical membrane spanning protein	COG4720S	NT13SP1659
1480	M28_Spy1605	SPy1900	thiD	1.80658	0.00164892	1.76591	0.000810383	-1.51974	0.000723888	Metabolism	Biosynthesis of cofactors, prosthetic groups, and carriers	1480	Phosphomethylpyrimidine kinase Hydroxymethylpyrimidine kinase	COG0351H	NT13SP1660
1481	M28_Spy1606	SPy1901	truA	1.67867	0.00218568	1.56393	0.000555488	-1.45284	0.0127033	Cellular processes	Protein synthesis	1481	tRNA pseudouridine synthase A	COG0101J	NT13SP1661
1482	M28_Spy1609	SPy1903	-	-1.05705	0.839966	-1.25709	0.149597	-1.48847	0.178455	Metabolism	Energy production and conversion	1482	Glycerate kinase	-	NT13SP1669
1483	M28_Spy1610	SPy1904	hsdR	1.71661	0.00964224	1.56682	0.0195178	2.03985	0.000847577	Cellular processes	Restriction/modification	1483	Type I restriction-modification system restriction subunit	COG0610V	NT13SP1670
1484	M28_Spy1611	SPy1905	hsdS	-1.30433	0.568288	1.03414	0.964483	4.64458	0.199841	Cellular processes	Restriction/modification	1484	Type I restriction-modification system specificity subunit	COG0732V	NT13SP1671
1485	M28_Spy1612	SPy1906	hsdM	2.3041	0.15563	2.08182	0.416443	2.7339	0.424504	Cellular processes	Restriction/modification	1485	Type I restriction-modification system methylation subunit	COG0286V	NT13SP1672
1486	M28_Spy1613			2.9909	0.0796616	3.71225	0.0937367	6.81197	0.0141703	Hypothetical	Hypothetical	1486	Hypothetical protein
1487	M28_Spy1614		-	-1.46791	0.0722901	-1.23952	0.0535485	1.45647	0.00827013	Hypothetical	Hypothetical	1487	Hypothetical protein	-
1488	M28_Spy1615	SPy1908	salR	-1.63237	0.109088	-1.6905	0.0017347	-1.06965	0.378181	Cellular processes	Regulatory functions	1488	Transcriptional regulatory protein degU	COG2197TK	NT13SP1673
1489	M28_Spy1616		-	-1.38016	0.263201	-1.15465	0.416013	1.13636	0.163155	Cellular processes	Signal transduction	1489	Sensory transduction protein kinase	COG3851T, COG4585T	NT13SP1674
1490	M28_Spy1617	SPy1911	salY	1.3894	0.745388	4.91863	0.183163	9.1235	0.339091	Transport and binding proteins	Unknown substrate	1490	ABC transporter permease protein	-	NT13SP1675
1491	M28_Spy1618	SPy1912	-	3.51189	0.435686	3.84797	0.182181	-3.03696	0.00499643	Transport and binding proteins	Unknown substrate	1491	ABC transporter ATP-binding protein	COG1136V	NT13SP1676
1492	M28_Spy1619		salX	54.8987	0.345886	42.5852	0.272496	-8.04684	8.53433e-05	Cellular processes	Toxin production and resistance	1492	Lantibiotic transport ATP-binding protein	COG2274V	NT13SP1677
1493	M28_Spy1620	SPy1914	salB	6.36033	0.377521	4.54018	0.232906	-3.56784	0.020126	Cellular processes	Toxin production and resistance	1493	Serine (threonine) dehydratase (lantibiotic biosynthesis)	COG4403V	NT13SP1678
1494	M28_Spy1621	SPy1915	salA	-1.07312	0.924691	1.78678	0.351789	-4.28258	0.0285498	Cellular processes	Toxin production and resistance	1494	Lantibiotic salivaricin A	-	NT13SP1679
1495	M28_Spy1622	SPy1916	lacG	2.25768	0.169763	11.5172	0.270803	-67.3603	5.37188e-06	Metabolism	Transport and metabolism of carbohydrates, organic alcohols, and acids	1495	6-phospho-beta-galactosidase	-	NT13SP1680
1496	M28_Spy1623	SPy1917	lacE	3.97744	0.363762	1.15616	0.714031	-1.80703	0.429857	Metabolism	Transport and metabolism of carbohydrates, organic alcohols, and acids	1496	PTS system, lactose-specific IIBC component	COG1455G	NT13SP1681
1497	M28_Spy1624	SPy1918	lacF	1.80656	0.553989	2.27141	0.168034	-8.85239	0.0001849	Metabolism	Transport and metabolism of carbohydrates, organic alcohols, and acids	1497	PTS system, lactose-specific IIA component	-	NT13SP1682
1498	M28_Spy1625	SPy1919	lacD.2	1.25658	0.728541	1.50733	0.588718	-122.015	0.000369487	Metabolism	Transport and metabolism of carbohydrates, organic alcohols, and acids	1498	Tagatose-bisphosphate aldolase	COG3684G	NT13SP1683
1499	M28_Spy1626	SPy1921	lacC.2	2.11306	0.386987	2.5967	0.272786	-55.3271	0.00324462	Metabolism	Transport and metabolism of carbohydrates, organic alcohols, and acids	1499	Tagatose-6-phosphate kinase	COG1105G	NT13SP1684
1500	M28_Spy1627	SPy1922	lacB.2	-1.71592	0.369502	1.20154	0.778471	-21.8891	0.000797115	Metabolism	Transport and metabolism of carbohydrates, organic alcohols, and acids	1500	Galactose-6-phosphate isomerase lacB subunit	COG0698G	NT13SP1685
1501	M28_Spy1628	SPy1923	lacA.2	-1.67024	0.327478	-1.03914	0.946945	-69.3395	0.000156085	Metabolism	Transport and metabolism of carbohydrates, organic alcohols, and acids	1501	Galactose-6-phosphate isomerase lacA subunit	COG0698G	NT13SP1686
1502	M28_Spy1629	SPy1924	lacR.2	1.76701	0.206914	1.23807	0.0740167	-3.71869	0.000175951	Metabolism	Transport and metabolism of carbohydrates, organic alcohols, and acids	1502	Lactose phosphotransferase system repressor	COG1349KG	NT13SP1687
1503	M28_Spy1630	SPy1926	-	-1.29	0.0454167	1.14223	0.148356	1.69135	0.00202963	Cellular processes	Adaptations to atypical conditions	1503	DNA-damage-inducible protein J	-	NT13SP1688
1504	M28_Spy1631	SPy1927	-	1.06712	0.638795	1.06453	0.654966	2.85973	0.00154666	Hypothetical	Hypothetical	1504	Hypothetical cytosolic protein	-	NT13SP1689
1505	M28_Spy1632		-	2.77705	0.101216	3.56372	0.178931	1.48029	0.508848	Mobile and extrachromosomal elements	Mobile and extrachromosomal elements	1505	DNA integration recombination inversion protein	-	NT13SP1690
1506	M28_Spy1633		-	6.10261	0.379623	8.76316	0.338826	1.28302	0.499936	Mobile and extrachromosomal elements	Mobile and extrachromosomal elements	1506	DNA integration recombination inversion protein	-	NT13SP1691
1507	M28_Spy1634	SPy1931	rpsI	-1.43595	0.0100117	-1.52423	0.0229566	-2.87934	7.89527e-05	Cellular processes	Protein synthesis	1507	SSU ribosomal protein S9P	-	NT13SP1692
1508	M28_Spy1635	SPy1932	rplM	-1.46323	0.000233608	-1.71591	0.00739741	-4.49514	1.28883e-06	Cellular processes	Protein synthesis	1508	LSU ribosomal protein L13P	-	NT13SP1693
1509	M28_Spy1636	SPy1934	-	-1.07624	0.780122	-1.29523	0.0412105	2.05604	0.00781258	Cellular processes	Regulatory functions	1509	Transcriptional regulator, Cro CI family	COG1476K	NT13SP1694
1510	M28_Spy1637	SPy1935	-	-1.09388	0.823781	-1.56719	0.137475	1.24783	0.630697	Hypothetical	Hypothetical	1510	Hypothetical membrane spanning protein	-	NT13SP1695
1511	M28_Spy1638	SPy1936	-	-1.24423	0.12691	1.25877	0.129504	5.68232	1.04901e-05	Metabolism	Transport and metabolism of fatty acid and phospholipids	1511	Fatty acid-binding protein, DegV family	COG1307S	NT13SP1696
1512	M28_Spy1639	SPy1937	-	-1.10763	0.4629	-1.08451	0.419956	1.67787	0.00346627	Hypothetical	Hypothetical	1512	Hypothetical cytosolic protein	-	NT13SP1697
1513	M28_Spy1640	SPy1938	-	-1.03738	0.627668	1.01146	0.852802	1.99928	2.91572e-05	Cellular processes	Protein synthesis	1513	23S rRNA Gm2251 methyltransferase	COG0566J	NT13SP1698
1514	M28_Spy1641	SPy1939	-	-1.45071	0.0329326	-1.00702	0.911027	1.36691	0.0411437	Hypothetical	Hypothetical	1514	Hypothetical membrane associated protein	-	NT13SP1699
1515	M28_Spy1642	SPy1940	-	1.09077	0.385707	1.03204	0.831377	-2.17749	0.000286374	Hypothetical	Hypothetical	1515	Hypothetical Protein	COG1939S	NT13SP1700
1516	M28_Spy1643	SPy1941	cysS	-1.1719	0.197025	-1.24412	0.0398203	-1.63483	0.0025153	Cellular processes	Protein synthesis	1516	Cysteinyl-tRNA synthetase	COG0215J	NT13SP1701
1517	M28_Spy1644	SPy1942	-	-1.26573	0.110093	-1.39025	0.0104833	-2.39418	8.71521e-05	Hypothetical	Hypothetical	1517	Hypothetical protein	-
1518	M28_Spy1645		-	-1.24766	0.014316	-1.52595	0.00241312	-2.03924	0.00145543	Hypothetical	Hypothetical	1518	Hypothetical cytosolic protein	-
1519	M28_Spy1646	SPy1944	cysE	-1.22287	0.0186507	-1.6154	0.00221498	-2.59169	5.23507e-05	Metabolism	Transport and metabolism of amino acids, peptides and amines	1519	Serine acetyltransferase	COG1045E	NT13SP1702
1520	M28_Spy1647	SPy1945	-	-1.14127	0.0704968	-1.45397	0.00359336	-2.36832	0.000103173	Hypothetical	Hypothetical	1520	Hypothetical protein	-	NT13SP1703
1521	M28_Spy1648	SPy1946	-	7.98785	0.0550737	-1.4361	0.10991	1.26409	0.644168	Cellular processes	Transcription	1521	Polyribonucleotide nucleotidyltransferase Polynucleotide adenylyltransferase	COG1185J	NT13SP1704
1522	M28_Spy1649	SPy1947	-	5.018	0.0690438	3.84703	0.248345	-2.42677	0.136768	Metabolism	Energy production and conversion	1522	Transaldolase	-	NT13SP1705
1523	M28_Spy1650	SPy1949	ulaA	1.9065	0.108163	1.84402	0.0615369	-1.10707	0.669261	Transport and binding proteins	Unknown substrate	1523	Putative transport protein sgaT	-	NT13SP1706
1524	M28_Spy1651	SPy1950	-	3.01116	0.260842	4.31954	0.135525	-5.28343	0.0409292	Metabolism	Transport and metabolism of carbohydrates, organic alcohols, and acids	1524	PTS SYSTEM, IIB COMPONENT	COG3414G	NT13SP1707
1525	M28_Spy1652	SPy1952	-	2.79221	0.189998	3.09981	0.230288	-6.17138	0.000901572	Cellular processes	Regulatory functions	1525	Transcription antiterminator, BglG family PTS system, mannitol (Cryptic)-specific IIA component	COG1762GT, COG3711K	NT13SP1708
1526	M28_Spy1653		-	-5.85793	0.0109571	-2.54422	0.233212	15.8291	0.0375302	Hypothetical	Hypothetical	1526	Hypothetical protein	-
1527	M28_Spy1654	SPy1955	-	-1.03666	0.402525	-1.019	0.780108	1.4398	0.0206773	Cellular processes	Protein synthesis	1527	SSU ribosomal protein S15P	-	NT13SP1710
1528	M28_Spy1655	SPy1956	-	-1.18219	0.762876	-1.46464	0.462599	1.50513	0.674144	Hypothetical	Hypothetical	1528	Hypothetical protein	-	NT13SP1711
1529	M28_Spy1656	SPy1957	-	2.02722	0.443564	-1.08517	0.931838	1.1851	0.869215	Hypothetical	General function predicted only	1529	Putative transcriptional regulator	-	NT13SP1712
1530	M28_Spy1657	SPy1958	def	-1.17488	0.0511191	-1.21313	0.00862567	-3.29694	5.10137e-05	Cellular processes	Posttranslational modification, protein turnover, chaperones	1530	Peptide deformylase	-	NT13SP1713
1531	M28_Spy1658	SPy1959	-	1.38309	0.0282827	1.38859	0.111197	1.1769	0.0861747	Metabolism	Energy production and conversion	1531	NADPH-dependent FMN reductase family protein	COG0431R	NT13SP1714
1532	M28_Spy1659	SPy1960	-	-1.518	0.00439069	-1.21155	0.00110097	-2.79835	0.000510774	Cellular processes	Regulatory functions	1532	Transcriptional regulator, MarR family	COG1846K	NT13SP1715
1533	M28_Spy1660	SPy1961	polC	-1.46408	0.000105261	-1.48066	0.00094505	-2.11231	0.00213213	Cellular processes	DNA replication, recombination, and repair	1533	DNA polymerase III alpha subunit	COG2176L	NT13SP1716
1534	M28_Spy1661	SPy1962	proS	-1.29068	0.0182834	-1.03898	0.671844	-1.08357	0.226344	Cellular processes	Protein synthesis	1534	Prolyl-tRNA synthetase	COG0442J	NT13SP1717
1535	M28_Spy1662	SPy1963	-	-1.63501	0.00428806	-1.07915	0.177778	1.03771	0.788425	Cellular processes	Degradation of proteins, peptides, and glycopeptides	1535	Membrane endopeptidase, M50 family	COG0750M	NT13SP1718
1536	M28_Spy1663	SPy1964	cdsA	-1.02149	0.876254	-1.13497	0.0603897	1.06761	0.179731	Metabolism	Transport and metabolism of fatty acid and phospholipids	1536	Phosphatidate cytidylyltransferase	COG0575I	NT13SP1719
1537	M28_Spy1664	SPy1965	uppS	-1.18253	0.132834	-1.01423	0.825074	1.49819	0.00147852	Metabolism	Transport and metabolism of fatty acid and phospholipids	1537	Undecaprenyl pyrophosphate synthetase	COG0020I	NT13SP1720
1538	M28_Spy1665	SPy1968	yajC	1.98779	0.0038866	2.23711	0.00206489	2.37653	0.00124084	Cellular processes	Protein and peptide secretion and trafficking	1538	Protein translocase subunit YajC	COG1862U	NT13SP1722
1539	M28_Spy1666	SPy1971	-	3.84064	0.015512	3.76335	6.01428e-05	3.45391	1.23631e-05	Metabolism	Energy production and conversion	1539	Thioredoxin	COG0526OC	NT13SP1723
1540	M28_Spy1667			2.21818	0.370827	3.44991	0.211605	-2.42044	0.190135	Hypothetical	Hypothetical	1540	Hypothetical protein
1541	M28_Spy1668	SPy1972	pulA	1.97545	0.0836612	1.31994	0.27784	-5.30465	0.000548864	Metabolism	Transport and metabolism of carbohydrates, organic alcohols, and acids	1541	Pullulanase	COG1523G	NT13SP1724
1542	M28_Spy1669	SPy1973	dexB	1.45813	0.395232	1.92019	0.234663	1.97864	0.347187	Metabolism	Transport and metabolism of carbohydrates, organic alcohols, and acids	1542	Glucan 1,6-alpha-glucosidase	-	NT13SP1725
1543	M28_Spy1670	SPy1976	msmK	1.30381	0.682203	2.80737	0.117575	3.40822	0.387506	Metabolism	Transport and metabolism of carbohydrates, organic alcohols, and acids	1543	Multiple sugar transport ATP-binding protein msmK	COG3839G	NT13SP1726
1544	M28_Spy1671	SPy1978	lrp	2.31838	0.00978978	1.29981	0.0057265	1.32193	0.0432442	Hypothetical	Hypothetical	1544	Leucine rich protein	COG2508TQ	NT13SP1727
1545	M28_Spy1672	SPy1979	ska	-1.26148	0.587908	-3.07934	0.0554767	-1.42214	0.597818	Cellular processes	Pathogenesis	1545	Streptokinase	-	NT13SP1729
1546	M28_Spy1673	SPy1980	-	-1.5108	0.0118711	-1.29807	0.0478042	-1.2915	0.076712	Cellular processes	Protein synthesis	1546	D-tyrosyl-tRNA(Tyr) deacylase	-	NT13SP1730
1547	M28_Spy1674	SPy1981	relA	-2.10634	1.48558e-06	-1.72012	4.02075e-05	-2.15042	0.000296328	Cellular processes	Adaptations to atypical conditions	1547	GTP pyrophosphokinase Guanosine-3 ,5 -bis(Diphosphate) 3 -pyrophosphohydrolase	COG0317TK	NT13SP1731
1548	M28_Spy1675		sclA	-167.839	5.9755e-05	-13.8152	0.000137933	-2.82744	0.00503585	Cellular processes	Pathogenesis	1548	Collagen-like surface protein		NT13SP1732
1549	M28_Spy1676	SPy1984	-	1.1527	0.0213146	-1.33597	0.0025213	-1.57878	0.0080641	Metabolism	Transport and metabolism of purines, pyrimidines, nucleosides, and nucleotides	1549	NrdI protein	COG1780F	NT13SP1733
1550	M28_Spy1677	SPy1985	-	1.24472	0.575317	2.06705	0.514818	-20.3148	3.63819e-05	Cellular processes	DNA replication, recombination, and repair	1550	Endonuclease Exonuclease phosphatase family protein	COG3568R	NT13SP1734
1551	M28_Spy1678	SPy1986	-	1.53167	0.47234	1.1373	0.172642	1.83734	0.23242	Metabolism	Transport and metabolism of carbohydrates, organic alcohols, and acids	1551	PTS system, glucose-specific IIABC component	COG1263G	NT13SP1735
1552	M28_Spy1679	SPy1987	-	1.24571	0.259018	1.34787	0.0763661	1.91444	0.0102396	Hypothetical	Hypothetical	1552	Hypothetical cytosolic protein	COG1385S	NT13SP1736
1553	M28_Spy1680	SPy1988	-	1.66357	0.145004	1.40026	0.0179201	2.59293	0.000251721	Cellular processes	Protein synthesis	1553	Ribosomal protein L11 methyltransferase	COG2264J	NT13SP1737
1554	M28_Spy1681	SPy1989	-	1.59183	0.0891327	1.65342	0.00444466	2.62822	0.00139862	Hypothetical	Hypothetical	1554	Hypothetical protein	-	NT13SP1738
1555	M28_Spy1682	SPy1990	-	1.7343	0.430965	1.04344	0.948974	-3.10793	0.176666	Metabolism	Transport and metabolism of amino acids, peptides and amines	1555	Para-aminobenzoate synthetase component I 4-amino-4-deoxychorismate lyase	COG0115EH, COG0147EH	NT13SP1739
1556	M28_Spy1683	SPy1991	trpG	-1.239	0.145425	-1.29311	0.0560923	-1.28415	0.100817	Metabolism	Transport and metabolism of amino acids, peptides and amines	1556	Anthranilate synthase component II Para-aminobenzoate synthase glutamine amidotransferase component II	COG0512EH	NT13SP1740
1557	M28_Spy1684	SPy1992	-	-1.23748	0.206774	-1.33867	0.0114935	-1.33975	0.00393884	Hypothetical	General function predicted only	1557	ATPase, AAA family	COG2256L	NT13SP1741
1558	M28_Spy1685	SPy1994	-	-1.03291	0.844036	1.25284	0.286935	-1.11356	0.198529	Metabolism	Central intermediary metabolism	1558	Acetyltransferase	-	NT13SP1743
1559	M28_Spy1686	SPy1995	flaR	1.19363	0.611877	2.22648	0.0344111	2.06383	0.0988975	Cellular processes	DNA replication, recombination, and repair	1559	DNA topology modulation protein flar-related protein	COG0563F	NT13SP1744
1560	M28_Spy1687	SPy1998	smeZ	-1.60322	0.0914011	-1.58224	0.0186758	-1.86808	0.000764548	Cellular processes	Pathogenesis	1560	Enterotoxin	-	NT13SP1745
1561	M28_Spy1688	SPy1999	-	1.97872	0.0961172	1.69703	0.241162	2.66014	0.150411	Hypothetical	Hypothetical	1561	Hypothetical cytosolic protein	-	NT13SP1746
1562	M28_Spy1689	SPy2000	dppA	-4.23104	0.000342035	-2.67605	1.1342e-05	-1.62632	0.0739598	Metabolism	Transport and metabolism of amino acids, peptides and amines	1562	Dipeptide-binding protein	COG0747E	NT13SP1747
1563	M28_Spy1690	SPy2001	dppB	-3.38551	0.00025808	-2.70235	0.000892017	-1.63264	0.00495624	Metabolism	Transport and metabolism of amino acids, peptides and amines	1563	Dipeptide transport system permease protein dppB	COG0601EP	NT13SP1749
1564	M28_Spy1691	SPy2002	dppC	-4.56877	0.000123078	-2.81551	0.000446779	-2.60783	0.00162575	Metabolism	Transport and metabolism of amino acids, peptides and amines	1564	Dipeptide transport system permease protein dppC	COG1173EP	NT13SP1750
1565	M28_Spy1692	SPy2003	dppD	-4.18647	0.000147453	-2.5781	0.000389524	-2.4648	0.00751761	Metabolism	Transport and metabolism of amino acids, peptides and amines	1565	Dipeptide transport ATP-binding protein dppD	COG0444EP	NT13SP1751
1566	M28_Spy1693	SPy2004	dppE	-4.20884	0.000140204	-2.76258	3.95107e-05	1.2627	0.64229	Metabolism	Transport and metabolism of amino acids, peptides and amines	1566	Dipeptide transport ATP-binding protein dppF	COG1124EP	NT13SP1752
1567	M28_Spy1694	SPy2005	-	1.68004	0.326097	1.6878	0.0239016	2.98924	0.00462347	Hypothetical	Hypothetical	1567	Hypothetical protein	-	NT13SP1753
1568	M28_Spy1695	SPy2006	-	-1.92022	0.0196118	-3.85891	0.000269169	-8.03435	5.47088e-05	Cellular processes	Pathogenesis	1568	Streptococcal histidine triad protein	-	NT13SP1754
1569	M28_Spy1696	SPy2007	lmb	-1.106	0.753345	-2.90328	0.00936326	-5.03015	0.000888266	Cellular processes	Pathogenesis	1569	Laminin-binding surface protein	COG0803P	NT13SP1755
1570	M28_Spy1699	SPy2009	-	-29.1657	1.64629e-05	-2.52942	0.0023938	-1.43462	0.212445	Hypothetical	Hypothetical	1570	Cell surface protein	-	NT13SP1756
1571	M28_Spy1700	SPy2010	scpA	-47.3413	4.65337e-05	-2.64196	0.0337841	-1.85246	0.121188	Cellular processes	Degradation of proteins, peptides, and glycopeptides	1571	C5A peptidase precursor	COG1404O	NT13SP1757
1572	M28_Spy1701			-5.95873	0.00470804	-1.07657	0.935564	5.05685	0.281932	Cellular processes	Pathogenesis	1572	M protein		NT13SP1758
1573	M28_Spy1702	SPy2018	emm1.0	-21.634	4.81709e-05	-3.83999	0.00203518	-1.02535	0.77209	Cellular processes	Pathogenesis	1573	M protein	COG1196D	NT13SP1759
1574	M28_Spy1702	SPy2018	emm1.0	1.10317	0.723876	1.1665	0.159372	-1.07725	0.157537	Cellular processes	Pathogenesis	1574	M protein	COG1196D	NT13SP1760
1575	M28_Spy1703			1.52168	0.616254	-1.37407	0.464078	1.59576	0.467342	Cellular processes	Pathogenesis	1575	M protein		NT13SP1761
1576	M28_Spy1704	SPy2019	mga	1.26512	0.376622	1.0486	0.908141	-1.00206	0.996882	Cellular processes	Regulatory functions	1576	trans-acting positive regulator Mry	-	NT13SP1762
1577	M28_Spy1705		-	8.03234	0.0978663	4.07591	0.129139	1.58593	0.333158	Hypothetical	Hypothetical	1577	Hypothetical protein	-
1578	M28_Spy1706	SPy2023	-	1.01397	0.884919	1.33781	0.000637446	1.19863	0.0978594	Mobile and extrachromosomal elements	Mobile and extrachromosomal elements	1578	Immunogenic protein	-	NT13SP1763
1579	M28_Spy1707	SPy2025	isp	-1.31473	0.0607828	-1.22478	0.104804	-1.47554	0.00220743	Hypothetical	Hypothetical	1579	Immunogenic secreted protein	COG3942R	NT13SP1764
1580	M28_Spy1708	SPy2026	ihk	-1.30882	0.106016	-1.27516	0.111753	-1.95655	0.000637304	Cellular processes	Signal transduction	1580	Two component system histidine kinase	COG0642T	NT13SP1765
1581	M28_Spy1709	SPy2027	irr	-1.26203	0.397199	-1.21723	0.130206	-1.58195	0.0182716	Cellular processes	Signal transduction	1581	Two-component response regulator	COG0745TK	NT13SP1766
1582	M28_Spy1710	SPy2029	-	1.15584	0.112537	1.19515	0.122521	-1.01908	0.86237	Transport and binding proteins	Unknown substrate	1582	ABC transporter permease protein	COG0577V	NT13SP1767
1583	M28_Spy1711	SPy2031	-	1.05033	0.81024	1.24362	0.281742	1.26254	0.36039	Transport and binding proteins	Unknown substrate	1583	ABC transporter ATP-binding protein	COG1136V	NT13SP1768
1584	M28_Spy1712	SPy2032	-	0.997034	0.972763	1.34994	0.146047	1.47379	0.0505407	Transport and binding proteins	Unknown substrate	1584	HlyD family secretion protein	COG0845M	NT13SP1769
1585	M28_Spy1713	SPy2033	-	1.09664	0.548159	1.72958	0.0307042	4.04841	0.00407496	Hypothetical	Hypothetical	1585	Hypothetical protein	-	NT13SP1770
1586	M28_Spy1714	SPy2034	-	1.36614	0.188762	1.65661	0.111613	3.57437	0.000314016	Hypothetical	Hypothetical	1586	Hypothetical protein	-	NT13SP1771
1587	M28_Spy1715			-53.5401	8.11348e-05	-8.96734	7.12894e-05	-3.47239	0.0031456	Cellular processes	Pathogenesis	1587	Fibronectin-binding protein		NT13SP1772
1588	M28_Spy1716			-75.8453	5.26165e-07	-15.054	9.49382e-05	-5.0098	0.000841762	Cellular processes	Pathogenesis	1588	Fibronectin-binding protein		NT13SP1773
1589	M28_Spy1717		-	-49.0169	4.09598e-05	-4.95435	0.000739327	-5.42849	0.00228226	Hypothetical	Hypothetical	1589	Hypothetical cytosolic protein	-
1590	M28_Spy1718	SPy2037	prsA	-12.1674	0.000288727	-26.866	2.57976e-06	-4.29187	5.74278e-05	Cellular processes	Posttranslational modification, protein turnover, chaperones	1590	Peptidyl-prolyl cis-trans isomerase	-	NT13SP1775
1591	M28_Spy1719		-	3.11672	0.138598	-1.35442	0.655996	-3.90556	0.187138	Hypothetical	Hypothetical	1591	Hypothetical protein	-
1592	M28_Spy1720		-	-1.16249	0.633537	1.43657	0.329257	1.17534	0.82223	Cellular processes	Pathogenesis	1592	Streptopain precursor fragment	-
1593	M28_Spy1721	SPy2039	speB	4.5588	0.271434	9.44728	0.173843	4.80686	0.387678	Cellular processes	Pathogenesis	1593	Streptopain precursor	-	NT13SP1777
1594	M28_Spy1723	SPy2041	-	5.44322	0.0408348	2.20906	0.0101942	1.16506	0.439601	Hypothetical	Hypothetical	1594	Hypothetical protein	-	NT13SP1779
1595	M28_Spy1724	SPy2042	rgg	6.47	0.0128355	2.19063	0.00982098	-1.20478	0.360736	Cellular processes	Regulatory functions	1595	Transcriptional regulator	-	NT13SP1780
1596	M28_Spy1725	SPy2043	spd	-3.9699	0.000630722	-5.97252	0.000144669	-15.0455	9.22105e-07	Cellular processes	DNA replication, recombination, and repair	1596	Deoxyribonuclease precursor	-	NT13SP1781
1597	M28_Spy1726		-	7.1297	0.184415	8.24021	0.0911659	-1.10861	0.844001	Hypothetical	Hypothetical	1597	Hypothetical protein	-	NT13SP1782
1598	M28_Spy1727	SPy2045	-	1.56123	0.0133662	1.45258	0.0219792	3.17707	2.64549e-05	Metabolism	Transport and metabolism of fatty acid and phospholipids	1598	Low temperature requirement C protein	COG1267I	NT13SP1783
1599	M28_Spy1728	SPy2047	gldA	2.08977	0.0426327	1.08075	0.72069	-2.29017	0.00572789	Metabolism	Energy production and conversion	1599	Glycerol dehydrogenase	COG0371C	NT13SP1784
1600	M28_Spy1729	SPy2048	mipB	1.60248	0.273437	-1.34978	0.136121	-5.68389	0.0018313	Metabolism	Energy production and conversion	1600	Transaldolase	-	NT13SP1785
1601	M28_Spy1730	SPy2049	pflD	-1.20338	0.45372	-1.58529	0.0450845	-4.00999	0.014151	Metabolism	Energy production and conversion	1601	Formate acetyltransferase	COG1882C	NT13SP1786
1602	M28_Spy1731	SPy2050	-	4.03473	0.115595	4.53916	0.0626123	-1.57884	0.0168552	Metabolism	Transport and metabolism of carbohydrates, organic alcohols, and acids	1602	PTS system, cellobiose-specific IIC component	COG1455G	NT13SP1787
1603	M28_Spy1732	SPy2051	-	2.72244	0.482911	2.15813	0.364445	-1.17164	0.577789	Metabolism	Transport and metabolism of carbohydrates, organic alcohols, and acids	1603	PTS system, cellobiose-specific IIB component	COG1440G	NT13SP1788
1604	M28_Spy1733	SPy2052	-	2.54503	0.217365	2.78275	0.152102	-1.99912	0.0382955	Metabolism	Transport and metabolism of carbohydrates, organic alcohols, and acids	1604	PTS system, cellobiose-specific IIA component	-	NT13SP1789
1605	M28_Spy1734	SPy2053	-	1.01832	0.938187	1.23551	0.170378	-1.06612	0.303334	Cellular processes	Regulatory functions	1605	Sorbitol operon regulator	COG2390K	NT13SP1790
1606	M28_Spy1735	SPy2054	-	-1.12425	0.0555728	1.30044	0.00801452	-1.10716	0.115458	Cellular processes	Regulatory functions	1606	Transcriptional regulator, DeoR family	COG1349KG	NT13SP1791
1607	M28_Spy1736	SPy2055	-	1.18868	0.595406	1.03202	0.936685	-2.91999	0.0348742	Metabolism	Energy production and conversion	1607	Pyruvate formate-lyase activating enzyme	COG1180O	NT13SP1792
1608	M28_Spy1737	SPy2058	secE	1.54306	0.00979134	1.74367	0.0118249	3.94215	0.00229156	Cellular processes	Protein and peptide secretion and trafficking	1608	Protein translocase subunit secE	COG0690U	NT13SP1793
1609	M28_Spy1738		rpmG	1.04411	0.852579	1.00143	0.991448	1.01229	0.901521	Cellular processes	Protein synthesis	1609	LSU ribosomal protein L33P	COG0267J
1610	M28_Spy1739	SPy2059	pbp2A	-1.54872	0.00284856	-1.10598	0.341966	1.26107	0.000249916	Cell envelope	Biosynthesis and degradation of surface polysaccharides and lipopolysaccharides	1610	Multimodular transpeptidase-transglycosylase PBP 2A	COG0744M	NT13SP1794
1611	M28_Spy1740	SPy2060	-	0.999723	0.998261	1.55811	0.0800236	3.22676	0.000100935	Cellular processes	Protein synthesis	1611	Translation initiation inhibitor	COG0251J	NT13SP1795
1612	M28_Spy1741		-	1.15575	0.466776	0.995608	0.969477	1.48199	0.0278372	Hypothetical	Hypothetical	1612	Hypothetical cytosolic protein	-	NT13SP1796
1613	M28_Spy1742	SPy2063	-	1.03128	0.895284	1.04853	0.452892	1.59549	0.0315717	Cellular processes	Protein synthesis	1613	Ribosomal large subunit pseudouridine synthase D	COG0564J	NT13SP1797
1614	M28_Spy1743	SPy2065	-	-1.24268	0.137233	-1.09325	0.132842	1.26065	0.190072	Hypothetical	Hypothetical	1614	Hypothetical protein	-	NT13SP1798
1615	M28_Spy1744	SPy2066	-	-1.17994	0.609944	-4.28374	0.00294511	-22.4421	1.52061e-05	Cellular processes	Degradation of proteins, peptides, and glycopeptides	1615	Dipeptidase A	-	NT13SP1799
1616	M28_Spy1745		-	5.46421	0.211871	7.00788	0.348765	7.0241	0.260705	Cellular processes	Regulatory functions	1616	Transcriptional regulator, MutR family	-
1617	M28_Spy1746		-	2.1186	0.0641594	1.60923	0.0517747	3.02372	0.0854617	Cellular processes	Regulatory functions	1617	Transcriptional regulator, MutR family	-	NT13SP1801
1618	M28_Spy1747	SPy2070	groEL	1.39135	0.165597	1.53819	0.000379101	2.33874	0.000876308	Cellular processes	Posttranslational modification, protein turnover, chaperones	1618	60 kDa chaperonin GROEL	COG0459O	NT13SP1802
1619	M28_Spy1748	SPy2072	groES	1.35852	0.204897	1.44045	0.000554376	2.36213	0.000578184	Cellular processes	Posttranslational modification, protein turnover, chaperones	1619	10 kDa chaperonin GROES	COG0234O	NT13SP1803
1620	M28_Spy1749	SPy2073	clpC	1.00935	0.843314	1.474	0.00797392	-1.07901	0.310698	Cellular processes	Degradation of proteins, peptides, and glycopeptides	1620	Negative regulator of genetic competence clpC mecB	COG0542O	NT13SP1804
1621	M28_Spy1750	SPy2074	ctsR	1.17746	0.27297	1.38601	0.035076	1.04295	0.581189	Cellular processes	Regulatory functions	1621	Transcriptional regulator ctsR	-	NT13SP1805
1622	M28_Spy1751	SPy2077	csp	2.14435	0.270291	2.24402	0.00255376	8.499	2.47038e-05	Cellular processes	Posttranslational modification, protein turnover, chaperones	1622	Cold shock protein	-	NT13SP1806
1623	M28_Spy1752	SPy2079	ahpC	1.83432	0.0427241	1.44901	0.00115318	-1.06373	0.252307	Cellular processes	Posttranslational modification, protein turnover, chaperones	1623	Peroxiredoxin	COG0450O	NT13SP1808
1624	M28_Spy1753	SPy2080	ahpF	1.99744	0.0254978	1.41093	0.017773	-1.08372	0.203761	Cellular processes	Posttranslational modification, protein turnover, chaperones	1624	Peroxiredoxin reductase (NAD(P)H) NADH oxidase H2O2-forming	COG3634O	NT13SP1809
1625	M28_Spy1754	SPy2081	hutI	3.84821	0.402539	9.46615	0.0556732	1.30055	0.737212	Metabolism	Energy production and conversion	1625	Imidazolonepropionase	COG1228Q	NT13SP1810
1626	M28_Spy1755	SPy2082	hutU	1.18927	0.83325	-1.32059	0.393199	-1.73855	0.457977	Metabolism	Energy production and conversion	1626	Urocanate hydratase	-	NT13SP1811
1627	M28_Spy1756	SPy2083	-	3.04755	0.319351	3.0956	0.299639	-1.33348	0.545733	Metabolism	Transport and metabolism of amino acids, peptides and amines	1627	GLUTAMATE FORMIMINOTRANSFERASE	COG3643E	NT13SP1812
1628	M28_Spy1757	SPy2084	-	2.79512	0.0450047	6.81541	0.321379	-2.27729	0.335962	Metabolism	Transport and metabolism of purines, pyrimidines, nucleosides, and nucleotides	1628	FORMIMINOTETRAHYDROFOLATE CYCLODEAMINASE	COG3404E	NT13SP1813
1629	M28_Spy1758	SPy2085	fhs.2	3.32148	0.0428959	2.31598	1.35122e-05	-1.29204	0.0501405	Metabolism	Transport and metabolism of purines, pyrimidines, nucleosides, and nucleotides	1629	Formate--tetrahydrofolate ligase	COG2759F	NT13SP1814
1630	M28_Spy1759	SPy2087	-	4.74334	0.306614	8.94063	0.250316	-4.83839	0.0334385	Hypothetical	Hypothetical	1630	Hypothetical cytosolic protein	COG3758S	NT13SP1815
1631	M28_Spy1760	SPy2088	-	4.06026	0.352804	3.8125	0.108127	-3.44955	0.00769839	Metabolism	Transport and metabolism of amino acids, peptides and amines	1631	Amino acid permease	COG0531E	NT13SP1816
1632	M28_Spy1761	SPy2089	hutH	1.18746	0.896278	6.79702	0.209975	2.07511	0.484734	Metabolism	Transport and metabolism of amino acids, peptides and amines	1632	Histidine ammonia-lyase	-	NT13SP1817
1633	M28_Spy1762	SPy2090	hutG	1.04975	0.859542	-1.77115	0.00434805	-3.11634	8.15669e-06	Metabolism	Transport and metabolism of amino acids, peptides and amines	1633	Formiminoglutamase	COG0010E	NT13SP1818
1634	M28_Spy1763	SPy2091	-	3.02151	0.135173	2.30988	0.253295	-8.77888	8.22688e-06	Cellular processes	Regulatory functions	1634	Transcriptional regulator, LuxR family	COG3629T, COG3899R	NT13SP1819
1635	M28_Spy1764	SPy2092	rpsB	-1.25486	0.0199392	-1.51256	0.0138071	-2.82391	0.000165848	Cellular processes	Protein synthesis	1635	SSU ribosomal protein S2P	-	NT13SP1820
1636	M28_Spy1765	SPy2093	tsf	-1.33618	0.00737724	-1.55075	0.0126874	-1.97377	9.65671e-05	Cellular processes	Protein synthesis	1636	Protein Translation Elongation Factor Ts (EF-Ts)	-	NT13SP1821
1637	M28_Spy1766	SPy2095	pepO	-2.78102	0.00102437	-1.82371	0.00597965	-1.12689	0.0886606	Cellular processes	Degradation of proteins, peptides, and glycopeptides	1637	Oligoendopeptidase O	COG3590O	NT13SP1822
1638	M28_Spy1767	SPy2096	dexS	-1.45763	0.323981	-6.18181	0.000151336	-39.0064	3.17521e-07	Metabolism	Transport and metabolism of carbohydrates, organic alcohols, and acids	1638	Trehalose-6-phosphate hydrolase	-	NT13SP1823
1639	M28_Spy1768	SPy2097	-	-1.73702	0.135595	-8.81376	1.6936e-05	-43.0589	2.00279e-07	Metabolism	Transport and metabolism of carbohydrates, organic alcohols, and acids	1639	PTS system, trehalose-specific IIBC component PTS system, trehalose-specific IIA component	COG1263G	NT13SP1824
1640	M28_Spy1769	SPy2099	-	1.00533	0.978886	-1.17483	0.467163	-2.14755	0.0305779	Cellular processes	Regulatory functions	1640	Trehalose operon transcriptional repressor	COG2188K	NT13SP1825
1641	M28_Spy1770		-	2.9815	0.148514	4.69286	0.0586385	4.5713	0.0584815	Cellular processes	Regulatory functions	1641	Transcriptional regulator, MarR family	COG1733K	NT13SP1828
1642	M28_Spy1771	SPy2103	-	1.52462	0.252258	1.38177	0.132494	-1.97542	0.0510076	Metabolism	Transport and metabolism of amino acids, peptides and amines	1642	Glyoxalase family protein	COG2514R	NT13SP1829
1643	M28_Spy1772	SPy2104	yaaA	1.36381	0.240603	1.26769	0.0628074	-1.07404	0.358913	Hypothetical	Hypothetical	1643	Hypothetical cytosolic protein	COG3022S	NT13SP1830
1644	M28_Spy1773	SPy2105	nrdG	-2.00386	0.00151974	-2.45483	0.00153519	1.35638	0.199601	Metabolism	Transport and metabolism of purines, pyrimidines, nucleosides, and nucleotides	1644	Anaerobic ribonucleoside-triphosphate reductase activating protein	COG0602O	NT13SP1831
1645	M28_Spy1774	SPy2106	-	-1.92979	0.00255288	-2.31476	0.00173655	-0.999826	0.99902	Metabolism	Central intermediary metabolism	1645	Acetyltransferase	COG3981R	NT13SP1832
1646	M28_Spy1775	SPy2107	-	-2.21476	0.00214391	-2.19861	0.000783826	1.08146	0.656958	Hypothetical	General function predicted only	1646	NAD-dependent oxidoreductase	COG0673R	NT13SP1833
1647	M28_Spy1776		-	-1.39852	0.0839718	-1.58646	0.0184296	1.25857	0.154414	Hypothetical	Hypothetical	1647	Hypothetical protein	-	NT13SP1834
1648	M28_Spy1777	SPy2110	nrdD	-2.22103	0.000437842	-3.49972	3.57347e-05	-1.12552	0.532844	Metabolism	Transport and metabolism of purines, pyrimidines, nucleosides, and nucleotides	1648	Anaerobic ribonucleoside-triphosphate reductase	COG1328F	NT13SP1835
1649	M28_Spy1778	SPy2111	-	-1.32975	0.0908405	-1.24996	0.0604108	1.38679	0.0342178	Hypothetical	Hypothetical	1649	Hypothetical membrane spanning protein	-
1650	M28_Spy1779	SPy2112	-	2.08455	0.0026375	2.57215	0.00151225	4.37403	3.45149e-05	Hypothetical	Hypothetical	1650	Hypothetical cytosolic protein	COG3906S	NT13SP1837
1651	M28_Spy1780	SPy2113	-	1.5383	0.00985669	1.79898	0.000623931	3.05024	0.000124155	Hypothetical	General function predicted only	1651	Endonuclease involved in recombination	-	NT13SP1838
1652	M28_Spy1781	SPy2114	-	1.64886	0.00400292	1.60851	0.00218038	3.81701	0.00116318	Hypothetical	Hypothetical	1652	Hypothetical cytosolic protein	-	NT13SP1839
1653	M28_Spy1782	SPy2115	spxA	1.0537	0.646642	2.45267	0.000981328	3.0003	0.00065474	Metabolism	Inorganic ion transport and metabolism	1653	Arsenate reductase family protein	COG1393P	NT13SP1840
1654	M28_Spy1783	SPy2116	recA	1.55412	0.0643017	2.08823	1.01383e-05	2.82984	0.000561831	Cellular processes	DNA replication, recombination, and repair	1654	RecA protein	COG0468L	NT13SP1841
1655	M28_Spy1784	SPy2117	cinA	1.28072	0.196446	1.42729	0.0246323	1.35483	0.00356758	Cellular processes	Protein and peptide secretion and trafficking	1655	Colligrin	COG1058R, COG1546R	NT13SP1842
1656	M28_Spy1785	SPy2118	tag	-1.00541	0.987087	1.06325	0.556896	1.06519	0.755292	Cellular processes	DNA replication, recombination, and repair	1656	DNA-3-methyladenine glycosylase	-	NT13SP1843
1657	M28_Spy1786	SPy2119	ruvA	-1.00511	0.995624	3.31067	0.323436	3.84352	0.27436	Cellular processes	DNA replication, recombination, and repair	1657	Holliday junction DNA helicase ruvA	COG0632L	NT13SP1844
1658	M28_Spy1787	SPy2120	lmrP	0.999953	0.999739	1.12172	0.451637	1.06961	0.548781	Cellular processes	Toxin production and resistance	1658	Multidrug resistance protein imrP	-	NT13SP1845
1659	M28_Spy1788	SPy2121	mutL	-1.69175	0.117738	-8.84919	0.00024799	-4.13035	0.0479176	Cellular processes	DNA replication, recombination, and repair	1659	DNA mismatch repair protein mutL	COG0323L	NT13SP1846
1660	M28_Spy1789			1.12271	0.556774	1.00555	0.977281	1.14284	0.481805	Mobile and extrachromosomal elements	Mobile and extrachromosomal elements	1660	DNA integration recombination inversion protein		NT13SP1847
1661	M28_Spy1791			1.38271	0.120337	-1.11776	0.443895	1.87812	0.00752863	Mobile and extrachromosomal elements	Mobile and extrachromosomal elements	1661	Phage transcriptional repressor		NT13SP1849
1662	M28_Spy1793			3.8503	0.0995284	3.23727	0.0917358	1.20727	0.73399	Mobile and extrachromosomal elements	Mobile and extrachromosomal elements	1662	Phage transcriptional repressor		NT13SP1851
1663	M28_Spy1794			1.94254	0.125136	3.46411	0.116993	-1.01668	0.985088	Mobile and extrachromosomal elements	Mobile and extrachromosomal elements	1663	Phage protein		NT13SP1852
1664	M28_Spy1795			4.56018	0.14732	3.24316	0.126378	-2.4737	0.267396	Mobile and extrachromosomal elements	Mobile and extrachromosomal elements	1664	Hypothetical protein		NT13SP1853
1665	M28_Spy1796			4.46431	0.0375847	2.57552	0.03307	1.22905	0.747329	Mobile and extrachromosomal elements	Mobile and extrachromosomal elements	1665	Phage protein		NT13SP1854
1666	M28_Spy1797			1.65449	0.136688	2.09379	0.00111764	-1.81639	0.032634	Mobile and extrachromosomal elements	Mobile and extrachromosomal elements	1666	Phage protein		NT13SP1855
1667	M28_Spy1798			2.10533	0.0791946	1.48756	0.00744131	-1.40523	0.0673023	Mobile and extrachromosomal elements	Mobile and extrachromosomal elements	1667	Phage protein		NT13SP1856
1668	M28_Spy1799			2.90348	0.312028	2.60279	0.336235	-2.50694	0.127846	Mobile and extrachromosomal elements	Mobile and extrachromosomal elements	1668	Phage protein		NT13SP1857
1669	M28_Spy1800			5.54226	0.20744	3.95358	0.160134	1.49346	0.522826	Mobile and extrachromosomal elements	Mobile and extrachromosomal elements	1669	Phage protein		NT13SP1858
1670	M28_Spy1801			3.05048	0.248693	2.47258	0.206089	-1.35716	0.441552	Mobile and extrachromosomal elements	Mobile and extrachromosomal elements	1670	Phage protein		NT13SP1859
1671	M28_Spy1802	SPy2133	-	6.268	0.153665	7.10515	0.190011	4.43791	0.258768	Mobile and extrachromosomal elements	Mobile and extrachromosomal elements	1671	Phage protein	-	NT13SP1860
1672	M28_Spy1804	SPy2136	-	4.42708	0.291137	3.14812	0.155711	1.21644	0.675431	Mobile and extrachromosomal elements	Mobile and extrachromosomal elements	1672	Phage protein	COG3378R	NT13SP1862
1673	M28_Spy1805			4.08332	0.132071	3.65319	0.216752	2.55919	0.41769	Mobile and extrachromosomal elements	Mobile and extrachromosomal elements	1673	Virulence-associated protein E		NT13SP1863
1674	M28_Spy1806			4.79658	0.0909849	2.87787	0.145332	-1.09543	0.772266	Mobile and extrachromosomal elements	Mobile and extrachromosomal elements	1674	Phage protein		NT13SP1864
1675	M28_Spy1807			2.83576	0.104413	3.31495	0.315492	1.25457	0.524269	Mobile and extrachromosomal elements	Mobile and extrachromosomal elements	1675	Phage protein		NT13SP1865
1676	M28_Spy1808			2.65643	0.200392	1.87309	0.290802	1.08454	0.789028	Mobile and extrachromosomal elements	Mobile and extrachromosomal elements	1676	Phage protein		NT13SP1866
1677	M28_Spy1809			2.99898	0.0321648	1.94458	0.0616783	2.18984	0.0054719	Mobile and extrachromosomal elements	Mobile and extrachromosomal elements	1677	Phage protein		NT13SP1867
1678	M28_Spy1810			2.03093	0.153402	2.39717	0.0804157	2.76391	0.20275	Mobile and extrachromosomal elements	Mobile and extrachromosomal elements	1678	Phage protein		NT13SP1868
1679	M28_Spy1811			6.6506	0.139068	2.0652	0.125563	-4.0078	0.0198005	Mobile and extrachromosomal elements	Mobile and extrachromosomal elements	1679	Phage protein		NT13SP1869
1680	M28_Spy1813	SPy0437	-	-4.04033	0.000576073	1.21427	0.370356	-1.12912	0.411134	Mobile and extrachromosomal elements	Mobile and extrachromosomal elements	1680	Phage protein	-	NT13SP1871
1681	M28_Spy1814	SPy2148	mutS	1.81037	0.339439	-1.71039	0.133214	1.18716	0.697825	Cellular processes	DNA replication, recombination, and repair	1681	DNA mismatch repair protein mutS	COG0249L	NT13SP1872
1682	M28_Spy1815	SPy2149	-	1.05668	0.774775	-1.06507	0.69897	-1.28843	0.289998	Hypothetical	Hypothetical	1682	Hypothetical cytosolic protein	-	NT13SP1873
1683	M28_Spy1816	SPy2150	argR2	1.17054	0.0345081	1.09573	0.398919	-1.70898	0.00344059	Cellular processes	Regulatory functions	1683	Arginine repressor, argR	COG1438K	NT13SP1874
1684	M28_Spy1817	SPy2151	argS	1.26586	0.0150625	1.03436	0.26179	1.71237	0.00374466	Cellular processes	Protein synthesis	1684	Arginyl-tRNA synthetase	COG0018J	NT13SP1875
1685	M28_Spy1818	SPy2152	uviB	1.15509	0.689922	1.14903	0.561991	1.96063	0.0222654	Cellular processes	Toxin production and resistance	1685	Bacteriocin uviB	-	NT13SP1876
1686	M28_Spy1819	SPy2153	-	-1.2098	0.0198054	-1.64275	0.00605831	-2.26178	0.000359108	Hypothetical	Hypothetical	1686	Hypothetical membrane spanning protein	COG1284S	NT13SP1877
1687	M28_Spy1820	SPy2154	-	-1.33134	0.0633953	-1.95603	0.00384019	-3.26471	0.000405934	Hypothetical	Hypothetical	1687	Hypothetical membrane spanning protein	COG1284S	NT13SP1878
1688	M28_Spy1821	SPy2155	-	-1.38834	0.00516349	-1.76915	0.000182177	-3.38147	2.24904e-05	Hypothetical	Hypothetical	1688	Hypothetical membrane spanning protein	COG1284S	NT13SP1879
1689	M28_Spy1822	SPy2156	aspS	-1.12118	0.0267944	-1.47103	0.00170687	-2.10245	0.000566888	Cellular processes	Protein synthesis	1689	Aspartyl-tRNA synthetase	COG0173J	NT13SP1880
1690	M28_Spy1823	SPy2157	hisS	-1.19044	0.112598	-1.69821	0.00246952	-2.72799	0.00394965	Cellular processes	Protein synthesis	1690	Histidyl-tRNA synthetase	COG0124J	NT13SP1881
1691	M28_Spy1824	SPy2159	rpmF	-1.20763	0.320852	-1.9641	0.00269074	-6.8606	6.08807e-06	Cellular processes	Protein synthesis	1691	LSU ribosomal protein L32P	COG0333J	NT13SP1882
1692	M28_Spy1825	SPy2160	rpmG	-1.18534	0.0413224	-1.34007	0.0495241	-3.86281	0.000139127	Cellular processes	Protein synthesis	1692	LSU ribosomal protein L33P	COG0267J	NT13SP1883
1693	M28_Spy1826	SPy2162	cadD	1.93993	0.15577	1.48134	0.151909	1.54873	0.227138	Cellular processes	Toxin production and resistance	1693	Cadmium resistance protein	-	NT13SP1884
1694	M28_Spy1827	SPy2163	cadC	1.87888	0.10907	1.32407	0.264883	-1.31699	0.177422	Cellular processes	Toxin production and resistance	1694	Cadmium efflux system accessory protein	COG0640K	NT13SP1885
1695	M28_Spy1828	SPy2164	-	2.18123	0.0365358	1.48962	0.0264327	-1.38234	0.126725	Hypothetical	Hypothetical	1695	Hypothetical protein	-	NT13SP1886
1696	M28_Spy1829	SPy2165	-	1.64937	0.166423	1.13471	0.403279	-1.52639	0.106064	Cellular processes	Cell division	1696	FtsK SpoIIIE family	COG1674D	NT13SP1887
1697	M28_Spy1830	SPy2166	-	1.95692	0.10121	1.40425	0.136597	-1.35734	0.0823975	Hypothetical	Hypothetical	1697	Hypothetical protein	-	NT13SP1888
1698	M28_Spy1831		-	3.93339	0.0418198	5.18698	0.0210992	6.9521	9.32375e-05	Cellular processes	Regulatory functions	1698	Transcriptional regulator	-	NT13SP1889
1699	M28_Spy1832	SPy2169	-	1.77374	0.479591	2.42235	0.0335838	10.57	0.206174	Hypothetical	Hypothetical	1699	Integral membrane protein	-	NT13SP1891
1700	M28_Spy1833	SPy2170	-	3.06227	0.0758916	3.78495	0.00288195	4.45777	0.00103935	Cellular processes	DNA replication, recombination, and repair	1700	Phosphohydrolase (MutT nudix family protein)	COG0494LR	NT13SP1892
1701	M28_Spy1834			7.28225	0.103618	9.73226	0.124531	5.29293	0.0108592	Hypothetical	Hypothetical	1701	Hypothetical protein
1702	M28_Spy1835	SPy2172	-	-1.20369	0.166806	-1.77411	0.00801138	-1.82425	0.0107938	Cellular processes	Regulatory functions	1702	Transcriptional regulator, PadR family	COG1695K	NT13SP1893
1703	M28_Spy1836	SPy2173	-	1.03555	0.389987	-1.56896	0.00645545	-2.97769	0.000271075	Hypothetical	Hypothetical	1703	Hypothetical membrane associated protein	COG4709S	NT13SP1894
1704	M28_Spy1837	SPy2174	-	3.55995	0.248435	1.01917	0.978724	-1.05764	0.931449	Hypothetical	Hypothetical	1704	Hypothetical membrane associated protein	-	NT13SP1895
1705	M28_Spy1838	SPy2176	-	-1.08614	0.709028	1.37936	0.123484	-3.83983	1.72938e-06	Mobile and extrachromosomal elements	Mobile and extrachromosomal elements	1705	Phage infection protein	COG1511S	NT13SP1896
1706	M28_Spy1839	SPy2177	-	1.56346	0.189461	1.45637	0.029865	1.05021	0.730946	Cellular processes	Regulatory functions	1706	Transcriptional regulator, TetR family	COG1309K	NT13SP1897
1707	M28_Spy1840			1.91064	0.00189775	1.41662	0.00733097	2.0021	6.72269e-05	Mobile and extrachromosomal elements	Mobile and extrachromosomal elements	1707	RelE protein		NT13SP1898
1708	M28_Spy1841			1.87477	0.0275452	1.38737	0.084131	1.94124	0.001897	Mobile and extrachromosomal elements	Mobile and extrachromosomal elements	1708	RelB protein		NT13SP1899
1709	M28_Spy1842			7.31631	0.20651	8.53719	0.162671	4.31624	0.016356	Mobile and extrachromosomal elements	Mobile and extrachromosomal elements	1709	Phage encoded transcriptional regulator, ArpU family		NT13SP1900
1710	M28_Spy1843			6.12438	0.132972	9.89024	0.0973458	3.07556	0.158447	Mobile and extrachromosomal elements	Mobile and extrachromosomal elements	1710	Phage protein		NT13SP1901
1711	M28_Spy1844			3.36227	0.138472	3.86356	0.0882407	6.91619	0.0283935	Mobile and extrachromosomal elements	Mobile and extrachromosomal elements	1711	Phage protein		NT13SP1902
1712	M28_Spy1845			3.22024	0.071404	3.03949	0.0905073	4.04883	0.0276176	Mobile and extrachromosomal elements	Mobile and extrachromosomal elements	1712	Phage protein		NT13SP1903
1713	M28_Spy1846			2.05677	0.163785	2.13166	0.177043	6.74774	0.0146169	Mobile and extrachromosomal elements	Mobile and extrachromosomal elements	1713	Phage replication protein		NT13SP1904
1714	M28_Spy1847			2.58436	0.074067	1.55997	0.410752	2.1297	0.0570885	Mobile and extrachromosomal elements	Mobile and extrachromosomal elements	1714	Phage protein
1715	M28_Spy1848			2.93266	0.076535	12.0644	0.0583086	3.82134	0.110008	Mobile and extrachromosomal elements	Mobile and extrachromosomal elements	1715	Phage protein		NT13SP1905
1716	M28_Spy1849			2.23761	0.0644818	1.65257	0.0951247	11.4965	0.0149535	Mobile and extrachromosomal elements	Mobile and extrachromosomal elements	1716	Phage protein		NT13SP1906
1717	M28_Spy1850			4.38889	0.118071	2.95066	0.30673	1.85203	0.395563	Hypothetical	Hypothetical	1717	Hypothetical phage protein		NT13SP1907
1718	M28_Spy1851			2.5646	0.113232	1.94374	0.0608735	1.2387	0.430512	Mobile and extrachromosomal elements	Mobile and extrachromosomal elements	1718	Phage protein		NT13SP1908
1719	M28_Spy1852			2.65237	0.0710069	1.7918	0.0371455	-1.18603	0.0756974	Mobile and extrachromosomal elements	Mobile and extrachromosomal elements	1719	Phage protein		NT13SP1909
1720	M28_Spy1853			3.13574	0.261778	1.63294	0.443946	1.05324	0.939578	Mobile and extrachromosomal elements	Mobile and extrachromosomal elements	1720	Phage protein
1721	M28_Spy1854			6.23526	0.188638	3.22427	0.182699	1.80832	0.379633	Mobile and extrachromosomal elements	Mobile and extrachromosomal elements	1721	Bacteriophage resistance protein		NT13SP1910
1722	M28_Spy1855			7.47049	0.19984	4.58346	0.115169	-1.0817	0.852373	Mobile and extrachromosomal elements	Mobile and extrachromosomal elements	1722	Phage protein
1723	M28_Spy1856			7.68369	0.21939	6.90468	0.239217	1.41803	0.316447	Mobile and extrachromosomal elements	Mobile and extrachromosomal elements	1723	Phage protein
1724	M28_Spy1857			7.89836	0.120068	4.07953	0.0815418	2.12201	0.419837	Mobile and extrachromosomal elements	Mobile and extrachromosomal elements	1724	Phage protein		NT13SP1911
1725	M28_Spy1858			3.07551	0.0956592	2.01104	0.121132	1.16557	0.613205	Mobile and extrachromosomal elements	Mobile and extrachromosomal elements	1725	Phage protein		NT13SP1912
1726	M28_Spy1859			9.81721	0.0299967	2.78271	0.212619	-1.02331	0.972765	Mobile and extrachromosomal elements	Mobile and extrachromosomal elements	1726	Phage protein		NT13SP1913
1727	M28_Spy1860			16.183	0.118275	3.61853	0.227243	2.51091	0.357002	Mobile and extrachromosomal elements	Mobile and extrachromosomal elements	1727	Prophage antirepressor		NT13SP1914
1728	M28_Spy1861			3.85521	0.0703416	2.46613	0.0627791	2.04123	0.374701	Mobile and extrachromosomal elements	Mobile and extrachromosomal elements	1728	Phage antirepressor protein		NT13SP1915
1729	M28_Spy1862			3.61969	0.0107791	1.85763	0.203394	-2.10175	0.302956	Mobile and extrachromosomal elements	Mobile and extrachromosomal elements	1729	Phage protein		NT13SP1916
1730	M28_Spy1863			1.20711	0.102761	-1.09067	0.0406625	1.55893	0.000550714	Mobile and extrachromosomal elements	Mobile and extrachromosomal elements	1730	Phage transcriptional regulator, Cro CI family		NT13SP1917
1731	M28_Spy1864			1.10447	0.536081	1.11549	0.335834	1.57914	0.0211775	Mobile and extrachromosomal elements	Mobile and extrachromosomal elements	1731	DNA integration recombination inversion protein		NT13SP1918
1732	M28_Spy1865	SPy2178	rpsD	-1.25178	0.150389	-1.68344	0.0315551	-2.79036	4.98142e-05	Cellular processes	Protein synthesis	1732	SSU ribosomal protein S4P	COG0522J	NT13SP1919
1733	M28_Spy1866	SPy2181	-	1.41108	0.107643	1.20065	0.0920951	1.43536	0.0159514	Hypothetical	Hypothetical	1733	Hypothetical protein	-	NT13SP1920
1734	M28_Spy1867	SPy2182	holB	1.1999	0.157044	-1.02267	0.465325	-1.13511	0.0367669	Cellular processes	DNA replication, recombination, and repair	1734	Replicative DNA helicase	COG0305L	NT13SP1921
1735	M28_Spy1868	SPy2183	rplI	1.12736	0.252375	-1.01438	0.855925	-1.03392	0.035771	Cellular processes	Protein synthesis	1735	LSU ribosomal protein L9P	COG0359J	NT13SP1922
1736	M28_Spy1869	SPy2184	-	1.20105	0.0540397	1.16199	0.0119825	1.31227	0.00245344	Hypothetical	General function predicted only	1736	Phosphoesterase, DHH family protein	COG3887T	NT13SP1923
1737	M28_Spy1870	SPy2185	gidA	3.34716	0.0548161	3.20057	0.0124445	-1.14515	0.874933	Cellular processes	Cell division	1737	Putative tRNAsynthase subunit GidA	COG0445D	NT13SP1924
1738	M28_Spy1871	SPy2186	-	1.92673	0.123108	2.52332	0.0142603	-1.05868	0.839356	Cellular processes	DNA replication, recombination, and repair	1738	Phosphohydrolase (MutT nudix family protein)	COG0494LR	NT13SP1925
1739	M28_Spy1872	SPy2188	trmU	1.56772	0.0974739	2.18402	1.79581e-05	1.43465	0.110652	Cellular processes	Protein synthesis	1739	tRNA (5-methylaminomethyl-2-thiouridylate)-methyltransferase	COG0482J	NT13SP1926
1740	M28_Spy1873	SPy2189	sdhB	-5.85683	0.000952088	-4.812	0.000762068	-1.02471	0.915369	Metabolism	Transport and metabolism of amino acids, peptides and amines	1740	L-serine dehydratase beta subunit	COG1760E	NT13SP1927
1741	M28_Spy1874	SPy2190	sdhA	-4.87199	0.00116632	-3.79009	0.0141927	1.12615	0.791219	Metabolism	Transport and metabolism of amino acids, peptides and amines	1741	L-serine dehydratase alpha subunit	COG1760E	NT13SP1928
1742	M28_Spy1875	SPy2191	-	-1.42737	0.0728319	-1.69016	0.0186997	2.57394	0.00749354	Cell envelope	Biosynthesis and degradation of surface polysaccharides and lipopolysaccharides	1742	Transglycosylase SLT domain family protein	-	NT13SP1929
1743	M28_Spy1876	SPy2193	cbiQ	-1.05928	0.425607	-1.22194	0.0777744	1.61345	0.0132385	Transport and binding proteins	Unknown substrate	1743	Hyaluronan ABC exporter permease protein	COG0619P	NT13SP1930
1744	M28_Spy1877	SPy2194	cbiO2	-1.44618	0.00450728	-1.33767	0.0240139	1.36047	0.0709323	Transport and binding proteins	Unknown substrate	1744	Hyaluronan ABC exporter ATP-binding protein	COG1122P	NT13SP1931
1745	M28_Spy1878	SPy2195	cbiO1	-1.29331	0.0160866	1.03164	0.612054	1.36223	0.0794888	Transport and binding proteins	Unknown substrate	1745	Hyaluronan ABC exporter ATP-binding protein	COG1122P	NT13SP1932
1746	M28_Spy1879	SPy2196	-	-1.02488	0.882007	1.05642	0.225695	1.29735	0.0207982	Metabolism	Transport and metabolism of fatty acid and phospholipids	1746	CDP-diacylglycerol--glycerol-3-phosphate 3-phosphatidyltransferase	COG0558I	NT13SP1933
1747	M28_Spy1880	SPy2197	-	-1.06115	0.257036	1.15717	0.00296353	1.47379	0.0418623	Hypothetical	Hypothetical	1747	Hypothetical membrane associated protein	COG1426S	NT13SP1934
1748	M28_Spy1881	SPy2198	-	-1.68587	0.0252233	-1.40338	0.00213231	-1.27448	0.140494	Cellular processes	Degradation of proteins, peptides, and glycopeptides	1748	Peptidase, M16 family	COG0612R	NT13SP1935
1749	M28_Spy1882	SPy2199	-	-1.41092	0.26961	-1.34499	0.00473238	-1.24952	0.0086593	Cellular processes	Degradation of proteins, peptides, and glycopeptides	1749	Non-proteolytic protein, peptidase family M16	COG0612R	NT13SP1936
1750	M28_Spy1883			-1.01374	0.98534	1.54415	0.384193	1.91449	0.0658126	Cell envelope	Biosynthesis and degradation of surface polysaccharides and lipopolysaccharides	1750	Hyaluronan synthase
1751	M28_Spy1884	SPy2200	hasA	-1.92801	0.192371	2.18849	0.298636	1.65185	0.638094	Cell envelope	Biosynthesis and degradation of surface polysaccharides and lipopolysaccharides	1751	Hyaluronan synthase	COG1215M	NT13SP1937
1752	M28_Spy1885	SPy2201	hasB	-1.79849	0.271599	1.74301	0.571963	11.3902	0.342134	Cell envelope	Biosynthesis and degradation of surface polysaccharides and lipopolysaccharides	1752	UDP-glucose 6-dehydrogenase	COG1004M	NT13SP1938
1753	M28_Spy1886	SPy2202	hasC	-1.38427	0.473835	1.18596	0.52101	2.24494	0.0742554	Cell envelope	Biosynthesis and degradation of surface polysaccharides and lipopolysaccharides	1753	UTP--glucose-1-phosphate uridylyltransferase	COG1210M	NT13SP1939
1754	M28_Spy1887	SPy2203	-	-1.06156	0.770892	-1.65731	0.00105892	-1.93	1.41174e-05	Hypothetical	Hypothetical	1754	Hypothetical cytosolic protein	COG2501S	NT13SP1940
1755	M28_Spy1888	SPy2204	recF	-1.13194	0.370187	-1.57834	0.000423232	-1.97377	0.000502599	Cellular processes	DNA replication, recombination, and repair	1755	DNA replication and repair protein recF	COG1195L	NT13SP1941
1756	M28_Spy1889	SPy2205	-	-1.7829	0.0129598	1.74073	0.0666496	4.18145	0.00147811	Metabolism	Transport and metabolism of carbohydrates, organic alcohols, and acids	1756	Glucose uptake family protein	COG4975G	NT13SP1942
1757	M28_Spy1890	SPy2206	guaB	-1.04921	0.602727	1.05375	0.618367	-2.27528	0.000266898	Metabolism	Transport and metabolism of purines, pyrimidines, nucleosides, and nucleotides	1757	Inosine-5 -monophosphate dehydrogenase	COG0516F, COG0517R	NT13SP1943
1758	M28_Spy1891	SPy2207	trsA	-1.34231	0.0641035	-1.44504	0.017888	-2.0318	0.000173383	Cellular processes	Protein synthesis	1758	Tryptophanyl-tRNA synthetase	COG0180J	NT13SP1944
1759	M28_Spy1892		-	-1.04557	0.645384	1.07058	0.210896	1.7745	0.00687146	Hypothetical	Hypothetical	1759	Hypothetical protein	-	NT13SP1945
1760	M28_Spy1893	SPy2209	-	-1.04254	0.89455	1.0457	0.410747	-1.48201	0.00881332	Hypothetical	Hypothetical	1760	Hypothetical membrane spanning protein	COG1284S	NT13SP1946
1761	M28_Spy1894	SPy2210	-	-1.27801	0.0979693	-1.1963	0.264018	-1.59667	0.00538506	Transport and binding proteins	Unknown substrate	1761	ABC transporter ATP-binding protein	COG0488R	NT13SP1947
1762	M28_Spy1895	SPy2211	-	1.3141	0.321036	1.2827	0.0434192	-1.60243	0.010117	Transport and binding proteins	Unknown substrate	1762	ABC transporter, permease protein	-	NT13SP1948
1763	M28_Spy1897	SPy2215	-	-1.03441	0.915098	-1.14686	0.203305	2.06882	0.00955467	Hypothetical	Hypothetical	1763	Hypothetical cytosolic protein	COG1576S	NT13SP1953
1764	M28_Spy1898	SPy2216	htrA	-1.04523	0.478004	-1.17838	0.0977036	-1.20109	0.0765795	Cellular processes	Degradation of proteins, peptides, and glycopeptides	1764	Endopeptidase degP	COG0265O	NT13SP1954
1765	M28_Spy1899	SPy2217	parB	-1.2474	0.0738216	-1.43592	0.0661715	-1.4962	0.00659794	Cellular processes	Cell division	1765	Chromosome partitioning protein parB	COG1475K	NT13SP1955
