# Supplementary material for: Adaptation of Group A Streptococcus to Human Amniotic Fluid
Source: PLoS One. 2010 Mar 23;5(3):e9785. doi: 10.1371/journal.pone.0009785 (PMC2843714; doi:10.1371/journal.pone.0009785)
Supplement: Table S2 — Comparison of transcriptional changes between GAS and GBS grown in AF. Differential expression of GAS and GBS genes in response to AF - Changes in transcription of GAS and GBS genes upon contact with amniotic fluid. Values represent fold change in expression in amniotic fluid compared to expression in THY; ML, mid-logarithmic growth phase; LL, late-logarithmic growth phase; S, stationary growth phase; cut-off two fold change with P value less than 0.05. Positive values represent genes up-regulated in AF (orange), negative values represent down-regulated (green, better expressed in THY) genes. GBS data after reference [19]. (0.34 MB XLS) [file pone.0009785.s002.xls]

## Sheet: Sheet1
Sorter	Locus number		gene	GAS			GBS			Descriptions	Sorter
	MGAS6180	NEM316		ML	LL	S	ML	LL	S
	GENES COMMON FOR GAS AND GBS
1	M28_Spy0755	gbs0921	msrB	5.36	4.95	8.23				Peptide methionine sulfoxide reductase msrB (EC 1.8.4.6)	1	Adaptation to atypcal conditions
2	M28_Spy0943	gbs1202	-	2.66			-2.416	5.5		General stress protein, Gls24 family	2	Adaptation to atypcal conditions
3	M28_Spy0659	gbs1399	-			2.05		-8.139		GTP pyrophosphokinase (EC 2.7.6.5)	3	Adaptation to atypcal conditions
4	M28_Spy1503	gbs1721	-			2.71	-2.276	45.68		Universal stress protein family	4	Adaptation to atypcal conditions
5	M28_Spy1533	gbs1738					-2.136		-2.442	General stress protein, Gls24 family	5	Adaptation to atypcal conditions
6	M28_Spy1674	gbs1928	relA	-2.16		-2.15		-16.484		GTP pyrophosphokinase (EC 2.7.6.5)	6	Adaptation to atypcal conditions
7	M28_Spy0230	gbs0132						-6.628		ABC transporter amino acid-binding protein Amino acid ABC transporter permease protein	7	Amino Acids
8	M28_Spy0244	gbs0144	oppA				2.39	2.3	3.53	Oligopeptide-binding protein oppA	8	Amino Acids
9	M28_Spy0246	gbs0146	oppC		2.01			2.86		Oligopeptide transport system permease protein oppC	9	Amino Acids
10	M28_Spy0247	gbs0147	oppD				2.24	4.57		Oligopeptide transport ATP-binding protein oppD	10	Amino Acids
11	M28_Spy0248	gbs0148	oppF				2.12	5.2	2.65	Oligopeptide transport ATP-binding protein oppF	11	Amino Acids
12	M28_Spy0094	gbs0171	proC					-5.031	-6.574	Pyrroline-5-carboxylate reductase (EC 1.5.1.2)	12	Amino Acids
13	M28_Spy1689	gbs0184	dppA	-4.23	-2.68			-19.397		Dipeptide-binding protein	13	Amino Acids
14	M28_Spy1690	gbs0185	dppB	-3.39	-2.72					Dipeptide transport system permease protein dppB	14	Amino Acids
15	M28_Spy1691	gbs0186	dppC	-4.57	-2.82	-2.68		-6.049		Dipeptide transport system permease protein dppC	15	Amino Acids
16	M28_Spy1692	gbs0187	dppD	-4.19	-2.58	-2.46		-6.818		Dipeptide transport ATP-binding protein dppD	16	Amino Acids
17	M28_Spy1693	gbs0188	dppE	-4.29	-2.76			-14.211		Dipeptide transport ATP-binding protein dppF	17	Amino Acids
18	M28_Spy1646	gbs0200	cysE			-2.59		-5.063		Serine acetyltransferase (EC 2.3.1.30)	18	Amino Acids
19	M28_Spy1414	gbs0273	proB					-3.705		Glutamate 5-kinase (EC 2.7.2.11)	19	Amino Acids
20	M28_Spy1404	gbs0281	-	2.14		2.3	-2.764	-35.921	-5.535	Amino acid ABC transporter permease protein	20	Amino Acids
21	M28_Spy1403	gbs0282	-	2.49		2.45	-3.448	-15.954	-3.39	Amino acid transport ATP-binding protein	21	Amino Acids
22	M28_Spy1397	gbs0287	pepC				2.98		5.94	Aminopeptidase C (EC 3.4.22.40)	22	Amino Acids
23	M28_Spy1370	gbs0322	cysK				-3.464	-23.106		Cysteine synthase (EC 2.5.1.47)	23	Amino Acids
24	M28_Spy1207	gbs0497	asnA	4.03		-8.82	2.24	-4.595	3.95	Aspartate--ammonia ligase (EC 6.3.1.1)	24	Amino Acids
25	M28_Spy1177	gbs0537	artQ					-5.935	4.98	Arginine transport system permease protein artQ	25	Amino Acids
26	M28_Spy1176	gbs0538	artP		2.12			-4.296		Arginine transport ATP-binding protein artP	26	Amino Acids
27	M28_Spy0515	gbs0571	aspC			-2.6		-9.05	2.01	Aspartate aminotransferase (EC 2.6.1.1)	27	Amino Acids
28	M28_Spy0527	gbs0585						-3.582		Chorismate mutase (EC 5.4.99.5)	28	Amino Acids
29	M28_Spy1093	gbs0610	-			-4.16				3-phosphoshikimate 1-carboxyvinyltransferase (EC 2.5.1.19)	29	Amino Acids
30	M28_Spy1092	gbs0611	aroK			-2.81				Shikimate kinase (EC 2.7.1.71)	30	Amino Acids
31	M28_Spy0483	gbs0779	pepF						4.29	Oligoendopeptidase F (EC 3.4.24.-)	31	Amino Acids
32	M28_Spy0955	gbs0936	-			3.83		-7.343		Histidine transport ATP-binding protein hisP	32	Amino Acids
33	M28_Spy0954	gbs0937	-			4.76		-7.262		Histidine-binding protein	33	Amino Acids
34	M28_Spy0850	gbs0950						-2.3		Glyoxalase family protein	34	Amino Acids
35	M28_Spy0921	gbs1021	pepN					-5.99		Aminopeptidase N (EC 3.4.11.15)	35	Amino Acids
36	M28_Spy0903	gbs1093	-	2.66	2.2	-2.56		-15.844		Glycine cleavage system H protein	36	Amino Acids
37	M28_Spy0841	gbs1106	glyA					-3.631		Serine hydroxymethyltransferase (EC 2.1.2.1)	37	Amino Acids
38	M28_Spy0820	gbs1165	nifS2			2.41		-2.655	-2.688	Cysteine desulfurase (EC 2.8.1.7) Selenocysteine lyase (EC 4.4.1.16)	38	Amino Acids
39	M28_Spy0806	gbs1175						-3.132		Spermidine putrescine-binding protein	39	Amino Acids
40	M28_Spy0805	gbs1176	potC			-3.25		-4.371		Spermidine putrescine transport system permease protein potC	40	Amino Acids
41	M28_Spy0804	gbs1177	potB			-3.93		-4.991	5.24	Spermidine putrescine transport system permease protein potB	41	Amino Acids
42	M28_Spy0803	gbs1178	potA			-4.59		-5.584		Spermidine putrescine transport ATP-binding protein potA	42	Amino Acids
43	M28_Spy0950	gbs1212	-	2.67			2.18	-22.185		Na(+)-linked D-alanine glycine permease	43	Amino Acids
44	M28_Spy0693	gbs1227	bcaT		2.13	3.48		-2.526		Branched-chain amino acid aminotransferase (EC 2.6.1.42)	44	Amino Acids
45	M28_Spy0713	gbs1274	-			-3.13		-3.568		Glycine D-amino acid oxidases family	45	Amino Acids
46	M28_Spy0704	gbs1283	-	-2.15	-2.16	-5.55		-2.792	-2.413	Cystathionine beta-lyase (EC 4.4.1.8) Cystathionine gamma-lyase (EC 4.4.1.1)	46	Amino Acids
47	M28_Spy0610	gbs1443	nifS1			-4.15		-45.35		Cysteine desulfurase (EC 2.8.1.7) Selenocysteine lyase (EC 4.4.1.16)	47	Amino Acids
48	M28_Spy1339	gbs1448	aroB		-3.79	-8.25				3-dehydroquinate synthase (EC 4.2.3.4)	48	Amino Acids
49	M28_Spy0603	gbs1449	aroD					-3.664		3-dehydroquinate dehydratase (EC 4.2.1.10)	49	Amino Acids
50	M28_Spy0593	gbs1459	pepT						-3.656	Tripeptidase T (EC 3.4.11.4)	50	Amino Acids
51	M28_Spy0575	gbs1501	-			-2.35		-5.138		Arginine-binding protein	51	Amino Acids
52	M28_Spy1057	gbs1533	glnH	-2.52		6.26				Glutamine-binding protein Glutamine transport system permease protein glnP	52	Amino Acids
53	M28_Spy1058	gbs1534	glnQ.2	-2.42		4.59			-4.41	Glutamine transport ATP-binding protein glnQ	53	Amino Acids
54	M28_Spy0409	gbs1544	gloA			2.55				Lactoylglutathione lyase (EC 4.4.1.5)	54	Amino Acids
55	M28_Spy1400	gbs1546	-			2.21		-9.033		Amino acid permease	55	Amino Acids
56	M28_Spy1682	gbs1584						-2.657	-2.829	Para-aminobenzoate synthetase component I (EC 6.3.5.8) 4-amino-4-deoxychorismate lyase (EC 4.1.3.38)	56	Amino Acids
57	M28_Spy0687	gbs1658	-			2.26				Cystine transport system permease protein	57	Amino Acids
58	M28_Spy0686	gbs1659	-			2.16		-2.417		Cystine-binding protein	58	Amino Acids
59	M28_Spy0267	gbs1682	-		3.85	7.59		-43.831		Serine threonine sodium symporter	59	Amino Acids
60	M28_Spy0266	gbs1683	braB	5.13	5.26	2.21	5.77			Branched-chain amino acid transport system carrier protein	60	Amino Acids
61	M28_Spy1502	gbs1720						-12.481		Aspartate aminotransferase (EC 2.6.1.1)	61	Amino Acids
62	M28_Spy1505	gbs1723	asnB					-2.923	2.76	L-asparaginase (EC 3.5.1.1)	62	Amino Acids
63	M28_Spy1344	gbs1724	aroE				-2.233	-3.419		Shikimate 5-dehydrogenase (EC 1.1.1.25)	63	Amino Acids
64	M28_Spy1338	gbs1730	-	-2.49	-5.73	-8.73		-4.655		3-deoxy-7-phosphoheptulonate synthase (EC 2.5.1.54)	64	Amino Acids
65	M28_Spy1536	gbs1751						-2.879	-3.084	Xaa-Pro dipeptidase (EC 3.4.13.9)	65	Amino Acids
66	M28_Spy1588	gbs1806	glnA		-2.78					Glutamine synthetase (EC 6.3.1.2)	66	Amino Acids
67	M28_Spy0810	gbs1906	-			-3.96	-2.319		-18.576	NAD-dependent malic enzyme (EC 1.1.1.39)	67	Amino Acids
68	M28_Spy0809	gbs1907	malP			-2.67			-14.851	Malate-sodium symport	68	Amino Acids
69	M28_Spy1210	gbs2083	-			-191.92	-7.472		-31.664	Arginine ornithine antiporter	69	Amino Acids
70	M28_Spy0829	gbs2088	proV					-5.464		Glycine betaine transport ATP-binding protein	70	Amino Acids
71	M28_Spy0830	gbs2089						-3.187		Glycine betaine transport system permease protein Glycine betaine-binding protein	71	Amino Acids
72	M28_Spy1873	gbs2104	sdhB	-5.86	-4.81		-4.814	-9.246		L-serine dehydratase beta subunit (EC 4.3.1.17)	72	Amino Acids
73	M28_Spy1874	gbs2105	sdhA	-4.87	-3.8		-3.536	-2.035	-4.272	L-serine dehydratase alpha subunit (EC 4.3.1.17)	73	Amino Acids
74	M28_Spy1213	gbs2122	arcA			-712.24		71.31	2.14	Arginine deiminase (EC 3.5.3.6)	74	Amino Acids
75	M28_Spy1211	gbs2124	arcB			-212.98		62.26	5.34	Ornithine carbamoyltransferase (EC 2.1.3.3)	75	Amino Acids
76	M28_Spy1208	gbs2126	arcC		-8.65	-877.27		22.96	3.58	Carbamate kinase (EC 2.7.2.2)	76	Amino Acids
77	M28_Spy0206	gbs0032	-			-17.97		7.35		N-acetylmannosamine-6-phosphate 2-epimerase (EC 5.1.3.9)	77	Carbohydrates
78	M28_Spy0212	gbs0039	-			-1.6				N-acetylmannosamine kinase (EC 2.7.1.60) Transcriptional regulator	78	Carbohydrates
79	M28_Spy1492	gbs0091						-3.026		Phosphoglycerate mutase family protein	79	Carbohydrates
80	M28_Spy1597	gbs0125	fba					2.74		Fructose-bisphosphate aldolase (EC 4.1.2.13)	80	Carbohydrates
81	M28_Spy0095	gbs0172	pepA					-3.67		Glutamyl aminopeptidase (EC 3.4.11.7)	81	Carbohydrates
82	M28_Spy1768	gbs0189	-		-8.81	-43.59	-3.049			PTS system, trehalose-specific IIBC component (EC 2.7.1.69)	82	Carbohydrates
83	M28_Spy1767	gbs0190	dexS		-6.18	-39.63	-2.384	2.01	-2.108	Trehalose-6-phosphate hydrolase (EC 3.2.1.93)	83	Carbohydrates
84	M28_Spy1651	gbs0192						6.39		PTS SYSTEM, IIB COMPONENT (EC 2.7.1.69)	84	Carbohydrates
85	M28_Spy1733	gbs0316					-3.431	58.74		PTS system, cellobiose-specific IIA component (EC 2.7.1.69)	85	Carbohydrates
86	M28_Spy1732	gbs0317					-3.103	42.09		PTS system, cellobiose-specific IIB component (EC 2.7.1.69)	86	Carbohydrates
87	M28_Spy1731	gbs0318						15.36		PTS system, cellobiose-specific IIC component (EC 2.7.1.69)	87	Carbohydrates
88	M28_Spy0507	gbs0328					-2.101	-32.899		Beta-phosphoglucomutase (EC 5.4.2.6) Glucose-1-phosphate phosphodismutase (EC 2.7.1.41)	88	Carbohydrates
89	M28_Spy1470	gbs0346	manN				2.24	3.71	4.2	PTS system, mannose-specific IID component (EC 2.7.1.69)	89	Carbohydrates
90	M28_Spy1469	gbs0347	manM					2.24	3.02	PTS system, mannose-specific IIC component (EC 2.7.1.69)	90	Carbohydrates
91	M28_Spy1468	gbs0348	manL				2.08	2.64	2.19	PTS system, mannose-specific IIAB component (EC 2.7.1.69)	91	Carbohydrates
92	M28_Spy0183	gbs0437	pgi		-2.13					Glucose-6-phosphate isomerase (EC 5.3.1.9)	92	Carbohydrates
93	M28_Spy1174	gbs0539	-			-5.77			-2.16	Phosphoglucomutase (EC 5.4.2.2) Phosphomannomutase (EC 5.4.2.8)	93	Carbohydrates
94	M28_Spy1345	gbs0671	lacZ			-6.28		-34.682		Beta-galactosidase (EC 3.2.1.23)	94	Carbohydrates
95	M28_Spy0476	gbs0773						2.52		Phosphoglycerate mutase family protein	95	Carbohydrates
96	M28_Spy1158	gbs0784	gpmA			2.79				Phosphoglycerate mutase (EC 5.4.2.1)	96	Carbohydrates
97	M28_Spy0457	gbs0811	bglA			-3.53				6-phospho-beta-glucosidase (EC 3.2.1.86)	97	Carbohydrates
98	M28_Spy1133	gbs0819	nagB	-2.77	-2.91	-2.31	-4.71	-2.922	-4.025	Glucosamine-6-phosphate isomerase (EC 3.5.99.6)	98	Carbohydrates
99	M28_Spy0958	gbs0933	glmS	-2.82	-2.56			-3.087		Glucosamine--fructose-6-phosphate aminotransferase [isomerizing] (EC 2.6.1.16)	99	Carbohydrates
100	M28_Spy0930	gbs1029						-4.889	2.4	Myo-inositol-1(or 4)-monophosphatase (EC 3.1.3.25)	100	Carbohydrates
101	M28_Spy0824	gbs1161	ppnK					-17.1		ATP-NAD kinase (EC 2.7.1.23)	101	Carbohydrates
102	M28_Spy1668	gbs1288	pulA			-5.35		23.09		Pullulanase (EC 3.2.1.41)	102	Carbohydrates
103	M28_Spy1622	gbs1329	lacG			-67.36		2.8	2.29	6-phospho-beta-galactosidase (EC 3.2.1.85)	103	Carbohydrates
104	M28_Spy1623	gbs1330	lacE					8.81		PTS system, lactose-specific IIBC component (EC 2.7.1.69)	104	Carbohydrates
105	M28_Spy1624	gbs1331	lacF			-8.85		22.06	3.31	PTS system, lactose-specific IIA component (EC 2.7.1.69)	105	Carbohydrates
106	M28_Spy1625	gbs1333	lacD.2			-122.15				Tagatose-bisphosphate aldolase (EC 4.1.2.40)	106	Carbohydrates
107	M28_Spy1626	gbs1334	lacC.2			-55.33	-2.837			Tagatose-6-phosphate kinase (EC 2.7.1.144)	107	Carbohydrates
108	M28_Spy1440	gbs1335	lacB.1			-17.54		2.65	3.92	Galactose-6-phosphate isomerase lacB subunit (EC 5.3.1.26)	108	Carbohydrates
109	M28_Spy1628	gbs1336	lacA.2			-69.34	-2.065		3.1	Galactose-6-phosphate isomerase lacA subunit (EC 5.3.1.26)	109	Carbohydrates
110	M28_Spy0643	gbs1416	fruA					-2.045		PTS system, fructose-specific IIABC component (EC 2.7.1.69)	110	Carbohydrates
111	M28_Spy0642	gbs1417	fruB					-3.372		1-phosphofructokinase (EC 2.7.1.56)	111	Carbohydrates
112	M28_Spy0350	gbs1506	-			-46.63		-2.773		Phosphoglycerate transporter protein	112	Carbohydrates
113	M28_Spy1036	gbs1507	glgP			-2.16	-2.398	27.56		Maltodextrin phosphorylase (EC 2.4.1.1)	113	Carbohydrates
114	M28_Spy1037	gbs1508	malM			-14.96	-2.934	44.47		4-alpha-glucanotransferase (EC 2.4.1.25)	114	Carbohydrates
115	M28_Spy1039	gbs1510	malE			-4.94		27.23		Maltose maltodextrin-binding protein	115	Carbohydrates
116	M28_Spy1040	gbs1511	malF	2.03				32.07		Maltodextrin transport system permease protein malC	116	Carbohydrates
117	M28_Spy1041	gbs1512	malG					33.4		Maltose transport system permease protein malG	117	Carbohydrates
118	M28_Spy1525	gbs1732	pmi			-2.69		-6.171		Mannose-6-phosphate isomerase (EC 5.3.1.8)	118	Carbohydrates
119	M28_Spy1526	gbs1733	scrK				-6.849	-2.389		Fructokinase (EC 2.7.1.4)	119	Carbohydrates
120	M28_Spy1529	gbs1734	scrA				-22.311			PTS system, sucrose-specific IIABC component (EC 2.7.1.69)	120	Carbohydrates
121	M28_Spy1530	gbs1735	scrB	-4.62		-2.75	-5.148	-2.154		Sucrose-6-phosphate hydrolase (EC 3.2.1.26)	121	Carbohydrates
122	M28_Spy1561	gbs1777	glpF.2					-5.352		Aquaporin Glycerol uptake facilitator protein	122	Carbohydrates
123	M28_Spy1591	gbs1809	pgk					2.75		Phosphoglycerate kinase (EC 2.7.2.3)	123	Carbohydrates
124	M28_Spy0227	gbs1811	plr			3.45	2.12	3.5		Glyceraldehyde 3-phosphate dehydrogenase (EC 1.2.1.12)	124	Carbohydrates
125	M28_Spy0218	gbs1819	rpe			2.06		-6.494		Ribulose-phosphate 3-epimerase (EC 5.1.3.1)	125	Carbohydrates
126	M28_Spy0151	gbs1851	araD			-4.69		3.23		L-ribulose-5-phosphate 4-epimerase (EC 5.1.3.4)	126	Carbohydrates
127	M28_Spy0150	gbs1852	-			-3.39				L-xylulose 5-phosphate 3-epimerase (EC 5.3.1.-)	127	Carbohydrates
128	M28_Spy0149	gbs1853	-			-8.79		2.96		3-keto-L-gulonate-6-phosphate decarboxylase (EC 4.1.1.-)	128	Carbohydrates
129	M28_Spy0148	gbs1854	-			-6.94				PTS system, 3-keto-L-gulonate specific IIA component (EC 2.7.1.69)	129	Carbohydrates
130	M28_Spy0147	gbs1855	-			-2.97		7.48	-6.831	PTS system, 3-keto-L-gulonate specific IIB component (EC 2.7.1.69)	130	Carbohydrates
131	M28_Spy0146	gbs1856	ulaA			-4.38	-5.089	5.88		PTS system, 3-keto-L-gulonate specific IIC component (EC 2.7.1.69)	131	Carbohydrates
132	M28_Spy0498	gbs1886	agaD					3.8		PTS system, N-acetylgalactosamine-specific IID component (EC 2.7.1.69)	132	Carbohydrates
133	M28_Spy0499	gbs1887						4.58	-3.111	PTS system, N-acetylgalactosamine-specific IIC component (EC 2.7.1.69)	133	Carbohydrates
134	M28_Spy0500	gbs1888	agaV				-4.31	6.75	-2.415	PTS system, N-acetylgalactosamine-specific IIB component (EC 2.7.1.69)	134	Carbohydrates
135	M28_Spy0504	gbs1892					-5.169			Galactose-6-phosphate isomerase LacB subunit (EC 5.3.1.26)	135	Carbohydrates
136	M28_Spy0505	gbs1893						3.29		2-dehydro-3-deoxygluconokinase (EC 2.7.1.45)	136	Carbohydrates
137	M28_Spy0506	gbs1894	kgdA				-2.845		-2.305	4-Hydroxy-2-oxoglutarate aldolase (EC 4.1.3.16) 2-dehydro-3-deoxyphosphogluconate aldolase (EC 4.1.2.14)	137	Carbohydrates
138	M28_Spy1669	gbs1911	dexB					9.26		Glucan 1,6-alpha-glucosidase (EC 3.2.1.70)	138	Carbohydrates
139	M28_Spy1670	gbs1912	msmK					3.46		Multiple sugar transport ATP-binding protein msmK	139	Carbohydrates
140	M28_Spy1441	gbs1918	lacA.1			-1.48	-4.162	-7.624		Galactose-6-phosphate isomerase lacA subunit (EC 5.3.1.26)	140	Carbohydrates
141	M28_Spy1442	gbs1920	-	2.4				7.06		PTS system, galactose-specific IIC component (EC 2.7.1.69)	141	Carbohydrates
142	M28_Spy1443	gbs1921	-			-26.62	-2.315	7.24		PTS system, galactose-specific IIB component (EC 2.7.1.69)	142	Carbohydrates
143	M28_Spy1444	gbs1922	-			-57.34		7.31		PTS system, galactose-specific IIA component (EC 2.7.1.69)	143	Carbohydrates
144	M28_Spy1445	gbs1923	lacR.1			-2.47	-2.671			Lactose phosphotransferase system repressor	144	Carbohydrates
145	M28_Spy0760	gbs1936	ptsD					4.72	-10.047	PTS system, mannose fructose family IID component	145	Carbohydrates
146	M28_Spy0759	gbs1937	ptsC	-4.35	-7.65	-13.43		47.47	-31.409	PTS system, mannose fructose family IIC component	146	Carbohydrates
147	M28_Spy0758	gbs1938	ptsB					11.6	-8.742	PTS system, mannose fructose family IIB component	147	Carbohydrates
148	M28_Spy0757	gbs1939	-	-3.86	-11.47	-18.53	-11.085	3.63	-42.513	PTS system, mannose fructose family IIA component	148	Carbohydrates
149	M28_Spy1678	gbs1946						141.16	4.58	PTS system, glucose-specific IIABC component (EC 2.7.1.69)	149	Carbohydrates
150	M28_Spy1889	gbs2116	-			4.18		-10.69	2.25	Glucose uptake family protein	150	Carbohydrates
151	M28_Spy0008	gbs0010	divIC					-8.554		Cell division protein DIVIC	151	Cell envelope and division
152	M28_Spy0013	gbs0015	ftsH					-21.994	-4.49	Cell division protein ftsH (EC 3.4.24.-)	152	Cell envelope and division
153	M28_Spy0017	gbs0016	pcsB					-5.89		Glucan-binding protein B	153	Cell envelope and division
154	M28_Spy0207	gbs0033	-			-7.78		5.38		N-acetylneuraminate-binding protein	154	Cell envelope and division
155	M28_Spy0208	gbs0034	-			-3.32				N-acetylneuraminate transport system permease protein	155	Cell envelope and division
156	M28_Spy0209	gbs0035	-	6.08						N-acetylneuraminate transport system permease protein	156	Cell envelope and division
157	M28_Spy0211	gbs0038	nanH			-5.15	-3.246			N-acetylneuraminate lyase (EC 4.1.3.3)	157	Cell envelope and division
158	M28_Spy1491	gbs0092						-2.308		D-alanyl-D-alanine metallocarboxypeptidase (EC 3.4.17.14)	158	Cell envelope and division
159	M28_Spy1490	gbs0093						-2.398	-2.124	N-acetylmuramoyl-L-alanine amidase (EC 3.5.1.28)	159	Cell envelope and division
160	M28_Spy0242	gbs0142	-	-2.59	-2.52	-3.6				D-alanyl-D-alanine serine-type carboxypeptidase (EC 3.4.16.4)	160	Cell envelope and division
161	M28_Spy0243	gbs0143	dacA2				-2.09	-5.813		D-alanyl-D-alanine serine-type carboxypeptidase (EC 3.4.16.4)	161	Cell envelope and division
162	M28_Spy0080	gbs0155						-2.49		Multimodular transpeptidase-transglycosylase PBP 1B (EC 2.4.1.129)	162	Cell envelope and division
163	M28_Spy1409	gbs0276	ftsL					-50.663		Cell division protein ftsL	163	Cell envelope and division
164	M28_Spy1408	gbs0277						-11.506		Division specific D,D-transpeptidase Cell division protein ftsI	164	Cell envelope and division
165	M28_Spy1407	gbs0278	mraY					-7.309		Phospho-N-acetylmuramoyl-pentapeptide-transferase (EC 2.7.8.13)	165	Cell envelope and division
166	M28_Spy1396	gbs0288	pbp1A			2.78		-3.473		Multimodular transpeptidase-transglycosylase PBP 1A	166	Cell envelope and division
167	M28_Spy1393	gbs0291	-			4.75		-3.176		Cell division initiation protein DivIVA	167	Cell envelope and division
168	M28_Spy1886	gbs0441	hasC					-11.67		UTP--glucose-1-phosphate uridylyltransferase (EC 2.7.7.9)	168	Cell envelope and division
169	M28_Spy1192	gbs0522	murD					-2.328		UDP-N-acetylmuramoylalanine--D-glutamate ligase (EC 6.3.2.9)	169	Cell envelope and division
170	M28_Spy1191	gbs0523	murG					-2.888	3.91	UDP-N-acetylglucosamine--N-acetylmuramyl-(pentapeptide) pyrophosphoryl-undecaprenol N-acetylglucosamine transferase	170	Cell envelope and division
171	M28_Spy1190	gbs0524	divIB					-3.2		Cell-division initiation protein DivIB	171	Cell envelope and division
172	M28_Spy1189	gbs0525	ftsA					-2.137		Cell division protein ftsA	172	Cell envelope and division
173	M28_Spy0490	gbs0555	murM					-4.093	-2.27	UDP-N-acetylmuramoylpentapeptide-lysine N(6)-alanyltransferase (EC 2.3.2.10)	173	Cell envelope and division
174	M28_Spy0892	gbs0556						-3.998	-2.947	UDP-N-acetylmuramoylpentapeptide-lysine N(6)-alanyltransferase (EC 2.3.2.10)	174	Cell envelope and division
175	M28_Spy0510	gbs0565	ftsE					-3.238	-2.244	Cell division ATP-binding protein ftsE	175	Cell envelope and division
176	M28_Spy0511	gbs0566	ftsX					-2.398	-2.21	Cell division protein ftsX	176	Cell envelope and division
177	M28_Spy0533	gbs0604						-2.114		Septation ring formation regulator	177	Cell envelope and division
178	M28_Spy0413	gbs0682	-			-2.64		-2.235	-3.376	Glycosyltransferase (EC 2.4.1.-)	178	Cell envelope and division
179	M28_Spy0414	gbs0683	-			-2.27		-2.333	-5.653	1,2-diacylglycerol 3-glucosyltransferase (EC 2.4.1.157)	179	Cell envelope and division
180	M28_Spy0427	gbs0746	smc		-2.83	-3.24		-6.68		Chromosome partition protein smc	180	Cell envelope and division
181	M28_Spy0453	gbs0749	ftsY					-3.043		Cell division protein ftsY	181	Cell envelope and division
182	M28_Spy0479	gbs0776	-		2.31	2.48		-2.777	-2.066	N-acetylmuramoyl-L-alanine amidase (EC 3.5.1.28)	182	Cell envelope and division
183	M28_Spy0485	gbs0781	ftsW			-4.54	-2.981	-11.587		Cell division protein ftsW	183	Cell envelope and division
184	M28_Spy1152	gbs0787	ddl					-12.994	-2.489	D-alanine--D-alanine ligase (EC 6.3.2.4)	184	Cell envelope and division
185	M28_Spy1151	gbs0788	murF		-2.16	-4.11		-13.301		UDP-N-acetylmuramoyl-tripeptide--D-alanyl-D-alanine ligase (EC 6.3.2.10)	185	Cell envelope and division
186	M28_Spy1111	gbs0842	-	-2.2						Peptidoglycan N-acetylglucosamine deacetylase (EC 3.5.1.-)	186	Cell envelope and division
187	M28_Spy1099	gbs0861	murZ		-2.19	-3.16		-13.297		UDP-N-acetylglucosamine 1-carboxyvinyltransferase (EC 2.5.1.7)	187	Cell envelope and division
188	M28_Spy0562	gbs0883	murA					-6.02		UDP-N-acetylglucosamine 1-carboxyvinyltransferase (EC 2.5.1.7)	188	Cell envelope and division
189	M28_Spy0739	gbs0901						-5.365		UDP-N-acetylmuramoylalanyl-D-glutamate--2,6-diaminopimelate ligase (EC 6.3.2.13)	189	Cell envelope and division
190	M28_Spy0866	gbs0955	gid			-3.75				Glucose inhibited division protein A	190	Cell envelope and division
191	M28_Spy0802	gbs1179	murB			-4.83		-16.381		UDP-N-acetylenolpyruvoylglucosamine reductase (EC 1.1.1.158)	191	Cell envelope and division
192	M28_Spy0795	gbs1188						-4.456		Polysaccharide deacetylase	192	Cell envelope and division
193	M28_Spy1884	gbs1239	cpsJ					-15.981		beta-D-Galp beta-1,3-N-acetylglucosaminyltransferase (EC 2.4.1.-)	193	Cell envelope and division
194	M28_Spy0612	gbs1441	capA			2.35			-2.965	Capsule biosynthesis protein capA	194	Cell envelope and division
195	M28_Spy0315	gbs1460	-			-2.64		-5.049		Export protein for polysaccharides and teichoic acids	195	Cell envelope and division
196	M28_Spy0314	gbs1461	murE					-8.21		UDP-N-acetylmuramoyl-L-alanyl-D-glutamate--lysine ligase (EC 6.3.2.7)	196	Cell envelope and division
197	M28_Spy0589	gbs1491						-7.767		Glycosyltransferase involved in cell wall biogenesis (EC 2.4.-.-)	197	Cell envelope and division
198	M28_Spy0583	gbs1492	rgpBc			-2.48		-15.15		alpha-L-Rha alpha-1,3-L-rhamnosyltransferase (EC 2.4.1.-)	198	Cell envelope and division
199	M28_Spy0582	gbs1493	rgpAc					-17.263		alpha-D-GlcNAc alpha-1,2-L-rhamnosyltransferase (EC 2.4.1.-)	199	Cell envelope and division
200	M28_Spy0581	gbs1494	rmlD					-9.184		dTDP-4-dehydrorhamnose reductase (EC 1.1.1.133)	200	Cell envelope and division
201	M28_Spy1236	gbs1529						-8.728		Fibronectin-binding protein	201	Cell envelope and division
202	M28_Spy0178	gbs1556					6.53	7.03	2.84	S-layer homology domain Putative murein endopeptidase	202	Cell envelope and division
203	M28_Spy0361	gbs1585	ftsK					-13.125		Cell division protein ftsK	203	Cell envelope and division
204	M28_Spy0351	gbs1594	gcaD					-2.251		UDP-N-acetylglucosamine pyrophosphorylase (EC 2.7.7.23)	204	Cell envelope and division
205	M28_Spy0298	gbs1643	scpB					-4.69		Segregation and condensation protein ScpB	205	Cell envelope and division
206	M28_Spy0297	gbs1644	scpA					-4.843	-2.832	Segregation and condensation protein ScpA	206	Cell envelope and division
207	M28_Spy0292	gbs1649	glr					-20.834		Glutamate racemase (EC 5.1.1.3)	207	Cell envelope and division
208	M28_Spy0282	gbs1664	murC					-11.933		UDP-N-acetylmuramate--alanine ligase (EC 6.3.2.8)	208	Cell envelope and division
209	M28_Spy1522	gbs1728	alr			-4.75				Alanine racemase (EC 5.1.1.1)	209	Cell envelope and division
210	M28_Spy1051	gbs1830	dltD	-2.47		-2.38				Protein dltD precursor	210	Cell envelope and division
211	M28_Spy0645	gbs1899	mur1.2			2.2		-6.254		N-acetylmuramidase (EC 3.2.1.17)	211	Cell envelope and division
212	M28_Spy1739	gbs2020	pbp2A					-5.566		Multimodular transpeptidase-transglycosylase PBP 2A	212	Cell envelope and division
213	M28_Spy1870	gbs2101	gidA		3.2					Putative tRNA (5-carboxymethylaminomethyl-2-thiouridylate) synthase subunit GidA	213	Cell envelope and division
214	M28_Spy1875	gbs2106	-			2.57				Transglycosylase SLT domain family protein	214	Cell envelope and division
215	M28_Spy0195	gbs0110						-14.295		Carbonic anhydrase (EC 4.2.1.1)	215	Central metabolism
216	M28_Spy0235	gbs0136						-3.747		Undecaprenyl-phosphate alpha-N-acetylglucosaminephosphotransferase (EC 2.7.8.-)	216	Central metabolism
217	M28_Spy1392	gbs0292						-31.702		Methyltransferase (EC 2.1.1.-)	217	Central metabolism
218	M28_Spy1383	gbs0295						-31.646	-3.349	Hydrolase (HAD superfamily)	218	Central metabolism
219	M28_Spy1372	gbs0311						-2.658		Peptidyl-prolyl cis-trans isomerase (EC 5.2.1.8)	219	Central metabolism
220	M28_Spy1467	gbs0349						-25.296		Hydrolase (HAD superfamily)	220	Central metabolism
221	M28_Spy1464	gbs0354						-8.506		Acetyltransferase, GNAT family	221	Central metabolism
222	M28_Spy1436	gbs0424						-2.097		Hydrolase (HAD superfamily)	222	Central metabolism
223	M28_Spy0491	gbs0557						-2.627	-2.291	Hydrolase (HAD superfamily)	223	Central metabolism
224	M28_Spy0525	gbs0582						-2.868	-2.288	Phosphoesterase, DHH family protein	224	Central metabolism
225	M28_Spy0531	gbs0602						-2.439		Phosphatase	225	Central metabolism
226	M28_Spy0863	gbs0668	ddh					2.85		D-2-hydroxyacid dehydrogenase (EC 1.1.1.-)	226	Central metabolism
227	M28_Spy0451	gbs0747					-2.17	-6.394	-3.394	Hydrolase (HAD superfamily)	227	Central metabolism
228	M28_Spy0452	gbs0748						-4.02		Hydrolase (HAD superfamily)	228	Central metabolism
229	M28_Spy0475	gbs0772						-57.317		Haloacid dehalogenase-like hydrolase	229	Central metabolism
230	M28_Spy0840	gbs1034					-2.238		-2.068	Acetyltransferase (EC 2.3.1.-)	230	Central metabolism
231	M28_Spy1658	gbs1113						2.95		NADPH-dependent FMN reductase family protein	231	Central metabolism
232	M28_Spy0827	gbs1158					-2.164			Short chain dehydrogenase	232	Central metabolism
233	M28_Spy0706	gbs1281					-2.089	-3.362		Short chain dehydrogenase	233	Central metabolism
234	M28_Spy0602	gbs1450						-6.976		Methyltransferase (EC 2.1.1.-)	234	Central metabolism
235	M28_Spy0601	gbs1451						-14.862		Sulfatase family protein	235	Central metabolism
236	M28_Spy0305	gbs1470						-2.332		SAM-dependent methyltransferase (EC 2.1.-.-)	236	Central metabolism
237	M28_Spy0697	gbs1504						-7.986	-3.861	Rhodanese-related sulfurtransferases	237	Central metabolism
238	M28_Spy0283	gbs1663						-18.987		Acetyltransferase, GNAT family	238	Central metabolism
239	M28_Spy0270	gbs1676	gidB					-9.835		Methyltransferase gidB (EC 2.1.-.-)	239	Central metabolism
240	M28_Spy1504	gbs1722						-9.085		Hydrolase (HAD superfamily)	240	Central metabolism
241	M28_Spy1774	gbs2038	-		-2.31			-2.16		Acetyltransferase (EC 2.3.1.-)	241	Central metabolism
242	M28_Spy1775	gbs2039						-2.605		NAD-dependent oxidoreductase	242	Central metabolism
243	M28_Spy1869	gbs2100						-4.683		Phosphoesterase, DHH family protein	243	Central metabolism
244	M28_Spy1212	gbs2123	-			-529.82		77.46	4.15	Acetyltransferase (EC 2.3.1.-)	244	Central metabolism
245	M28_Spy1605	gbs0100	thiD				2.19			Phosphomethylpyrimidine kinase (EC 2.7.4.7) Hydroxymethylpyrimidine kinase (EC 2.7.1.49)	245	Coenzymes
246	M28_Spy0237	gbs0137	-	2.09				-2.981		ABC transporter ATP-binding protein	246	Coenzymes
247	M28_Spy0238	gbs0138						-2.103		SufD protein	247	Coenzymes
248	M28_Spy1399	gbs0285	nadE					-4.341		Nicotinate phosphoribosyltransferase (EC 2.4.2.11)	248	Coenzymes
249	M28_Spy0175	gbs0434	-			2.38		-2.481		BioY protein	249	Coenzymes
250	M28_Spy1205	gbs0501						-8.022	-2.557	Phosphopantetheine adenylyltransferase (EC 2.7.7.3)	250	Coenzymes
251	M28_Spy1683	gbs0509	trpG				-2.352			Anthranilate synthase component II (EC 4.1.3.27)	251	Coenzymes
252	M28_Spy1173	gbs0540	folD			-2.72		-3.029		Methylenetetrahydrofolate dehydrogenase (NADP+) (EC 1.5.1.5)	252	Coenzymes
253	M28_Spy1170	gbs0544	fps					-2.466	-8.601	Dimethylallyltransferase (EC 2.5.1.1) Geranyltranstransferase (EC 2.5.1.10)	253	Coenzymes
254	M28_Spy1100	gbs0849	metK2					-5.022	-3.383	S-adenosylmethionine synthetase (EC 2.5.1.6)	254	Coenzymes
255	M28_Spy0744	gbs0907	hemN				-2.274	-2.651		Oxygen-independent coproporphyrinogen-III oxidase (EC 1.3.99.22)	255	Coenzymes
256	M28_Spy0917	gbs0939	coaA			-2.13	-2.484	-4.041		Pantothenate kinase (EC 2.7.1.33)	256	Coenzymes
257	M28_Spy0933	gbs1032	mreA		2.01	2		-11.462		Riboflavin kinase (EC 2.7.1.26) FMN adenylyltransferase (EC 2.7.7.2)	257	Coenzymes
258	M28_Spy0900	gbs1090	lplA	2.96	2.49	-2.64		-10.593		Lipoate-protein ligase A (EC 6.3.2.-)	258	Coenzymes
259	M28_Spy0906	gbs1096	-	2.64	2.18	-2.94		-21.243	-3.142	Lipoate-protein ligase A (EC 6.3.2.-)	259	Coenzymes
260	M28_Spy0907	gbs1097	dpfB					-5.484		Phosphopantothenate--cysteine ligase (EC 6.3.2.5)	260	Coenzymes
261	M28_Spy0908	gbs1098	dfp					-3.903		Phosphopantothenoylcysteine decarboxylase (EC 4.1.1.36)	261	Coenzymes
262	M28_Spy0834	gbs1112	apbE				-2.046			Iron-sulfur cluster assembly repair protein ApbE	262	Coenzymes
263	M28_Spy0801	gbs1180	folK					-3.277		2-amino-4-hydroxy-6-hydroxymethyldihydropteridine pyrophosphokinase (EC 2.7.6.3)	263	Coenzymes
264	M28_Spy0800	gbs1181	folQ					-2.302		Dihydroneopterin aldolase (EC 4.1.2.25)	264	Coenzymes
265	M28_Spy0799	gbs1182	folP					-2.377	3.02	Dihydropteroate synthase (EC 2.5.1.15)	265	Coenzymes
266	M28_Spy0798	gbs1183	folE					-3.76		GTP cyclohydrolase I (EC 3.5.4.16)	266	Coenzymes
267	M28_Spy0797	gbs1184	folC.1					-2.745		Folylpolyglutamate synthase (EC 6.3.2.17) Dihydrofolate synthase (EC 6.3.2.12)	267	Coenzymes
268	M28_Spy0669	gbs1384	dyr			-2.72		-9.299		Dihydrofolate reductase (EC 1.5.1.3)	268	Coenzymes
269	M28_Spy0640	gbs1421	apbA					-2.365	-3.114	Ketopantoate reductase PanE ApbA family protein	269	Coenzymes
270	M28_Spy0397	gbs1553	coaE					-5.129		Dephospho-CoA kinase (EC 2.7.1.24)	270	Coenzymes
271	M28_Spy0256	gbs1705						-6.149		Hydrolase (HAD superfamily)	271	Coenzymes
272	M28_Spy0255	gbs1706	nadD					-4.01		Nicotinate-nucleotide adenylyltransferase (EC 2.7.7.18)	272	Coenzymes
273	M28_Spy1592	gbs1810	lppC					8.97		Acid phosphatase (EC 3.1.3.2)	273	Coenzymes
274	M28_Spy0219	gbs1818						-7.192		Thiamin pyrophosphokinase (EC 2.7.6.2)	274	Coenzymes
275	M28_Spy0039	gbs0053	adh2	-3.84		-42.17	3.86	7.54	-7.902	Alcohol dehydrogenase (EC 1.1.1.1) Acetaldehyde dehydrogenase [acetylating] (EC 1.2.1.10)	275	Energy production and modification
276	M28_Spy0040	gbs0054	adhA			-41.26		191.11		Alcohol dehydrogenase (EC 1.1.1.1)	276	Energy production and modification
277	M28_Spy0092	gbs0167	ackA					-12.749		Acetate kinase (EC 2.7.2.1)	277	Energy production and modification
278	M28_Spy0098	gbs0175						-7.594		Thioredoxin	278	Energy production and modification
279	M28_Spy1424	gbs0263	glpK			-8.57		8.1	-3.205	Glycerol kinase (EC 2.7.1.30)	279	Energy production and modification
280	M28_Spy1423	gbs0264	glpO		2.1	-2.31		5.73	-2.663	Alpha-glycerophosphate oxidase (EC 1.1.3.21)	280	Energy production and modification
281	M28_Spy1422	gbs0265	glpF			-4.22		5.63	-2.107	Glycerol uptake facilitator protein	281	Energy production and modification
282	M28_Spy1421	gbs0266	-			-44.56			-4.362	NADH peroxidase (EC 1.11.1.1)	282	Energy production and modification
283	M28_Spy1418	gbs0268	tkt		-5					Transketolase (EC 2.2.1.1)	283	Energy production and modification
284	M28_Spy1401	gbs0284						-3.315		Thioredoxin reductase (EC 1.8.1.9)	284	Energy production and modification
285	M28_Spy1736	gbs0313						44.73	30.71	Pyruvate formate-lyase activating enzyme (EC 1.97.1.4)	285	Energy production and modification
286	M28_Spy1730	gbs0319	pflD			-5		132.04	73.09	Formate acetyltransferase (EC 2.3.1.54)	286	Energy production and modification
287	M28_Spy1729	gbs0320	mipB			-5.68	-2.098	95.26	76.01	Transaldolase (EC 2.2.1.2)	287	Energy production and modification
288	M28_Spy1728	gbs0321	gldA			-2.29		57.7	50.42	Glycerol dehydrogenase (EC 1.1.1.6)	288	Energy production and modification
289	M28_Spy0188	gbs0442	gpsA					-20.681		Glycerol-3-phosphate dehydrogenase [NAD(P)+] (EC 1.1.1.94)	289	Energy production and modification
290	M28_Spy0508	gbs0563							-2.001	iron-sulfur cluster-binding protein	290	Energy production and modification
291	M28_Spy0526	gbs0584						-4.398		Flavodoxin	291	Energy production and modification
292	M28_Spy0535	gbs0608	eno			2.29	2.03	2.43	-2.072	Enolase (EC 4.2.1.11)	292	Energy production and modification
293	M28_Spy0484	gbs0780	ppc	3.32					-2.092	Phosphoenolpyruvate carboxylase (EC 4.1.1.31)	293	Energy production and modification
294	M28_Spy0488	gbs0783	tpiA			3.55				Triosephosphate isomerase (EC 5.3.1.1)	294	Energy production and modification
295	M28_Spy1112	gbs0841	gapN					-3.662	2.36	NADP-dependent glyceraldehyde-3-phosphate dehydrogenase (EC 1.2.1.9)	295	Energy production and modification
296	M28_Spy0553	gbs0875	atpE			-3.23			-3.342	ATP synthase C chain (EC 3.6.3.14)	296	Energy production and modification
297	M28_Spy0554	gbs0876	atpB	-2.13	-2.68	-3.37			-3.094	ATP synthase A chain (EC 3.6.3.14)	297	Energy production and modification
298	M28_Spy0555	gbs0877	atpF			-2.74			-5.295	ATP synthase B chain (EC 3.6.3.14)	298	Energy production and modification
299	M28_Spy0556	gbs0878	atpH			-2.75			-2.976	ATP synthase delta chain (EC 3.6.3.14)	299	Energy production and modification
300	M28_Spy0557	gbs0879	atpA			-2.57			-3.726	ATP synthase alpha chain (EC 3.6.3.14)	300	Energy production and modification
301	M28_Spy0558	gbs0880	atpG			-3.68			-4.509	ATP synthase gamma chain (EC 3.6.3.14)	301	Energy production and modification
302	M28_Spy0559	gbs0881	atpD			-3.67			-4.128	ATP synthase beta chain (EC 3.6.3.14)	302	Energy production and modification
303	M28_Spy0560	gbs0882	atpC	-2.3	-2.23	-3.15			-2.748	ATP synthase epsilon chain (EC 3.6.3.14)	303	Energy production and modification
304	M28_Spy0730	gbs0895	acoA			2.32		2.04	-2.809	Pyruvate dehydrogenase E1 component alpha subunit (EC 1.2.4.1)	304	Energy production and modification
305	M28_Spy0731	gbs0896	acoB			2.3		2.07	-2.38	Pyruvate dehydrogenase E1 component beta subunit (EC 1.2.4.1)	305	Energy production and modification
306	M28_Spy0732	gbs0897	acoC			2.73				component of pyruvate dehydrogenase complex (EC 2.3.1.12)	306	Energy production and modification
307	M28_Spy0734	gbs0898	acoL			2.6				Dihydrolipoamide dehydrogenase (EC 1.8.1.4)	307	Energy production and modification
308	M28_Spy0955	gbs0936						-16.008		Histidine transport ATP-binding protein hisP	308	Energy production and modification
309	M28_Spy0846	gbs0946	nox		2.89				5.92	NADH oxidase H2O-forming (EC 1.6.-.-)	309	Energy production and modification
310	M28_Spy0847	gbs0947	ldh				2.14	3.41	2.89	L-lactate dehydrogenase (EC 1.1.1.27)	310	Energy production and modification
311	M28_Spy0904	gbs1094	-	2.84		-2.91		-43.603		Luciferase-like monooxygenase (EC 1.14.-.-)	311	Energy production and modification
312	M28_Spy0905	gbs1095	-	2.83	2.01	-3.29		-10.727		Probable NADH-dependent flavin oxidoreductase yqiG (EC 1.-.-.-)	312	Energy production and modification
313	M28_Spy0835	gbs1111						-2.824		4-oxalocrotonate tautomerase (EC 5.3.2.-)	313	Energy production and modification
314	M28_Spy0826	gbs1159	pta			-2.17		-3.908		Phosphate acetyltransferase (EC 2.3.1.8)	314	Energy production and modification
315	M28_Spy0764	gbs1192	gabD			-3.59		5.15		Succinate-semialdehyde dehydrogenase [NADP+] (EC 1.2.1.16)	315	Energy production and modification
316	M28_Spy0675	gbs1256	rpiA			-2.16		-2.491	-2.505	Ribose 5-phosphate isomerase (EC 5.3.1.6)	316	Energy production and modification
317	M28_Spy0766	gbs1292	-			-2.33		-3.533		NAD(P)H-dependent quinone reductase (EC 1.-.-.-)	317	Energy production and modification
318	M28_Spy0628	gbs1293					-2.294	-4.644	2.83	glycerophosphoryl diester phosphodiesterase	318	Energy production and modification
319	M28_Spy0607	gbs1445	gor					-5.153		Glutathione reductase (EC 1.8.1.7)	319	Energy production and modification
320	M28_Spy0595	gbs1457	-			3.3				Ferredoxin	320	Energy production and modification
321	M28_Spy0307	gbs1468	pflC					3.7		Pyruvate formate-lyase activating enzyme (EC 1.97.1.4)	321	Energy production and modification
322	M28_Spy0811	gbs1684	-			-4.73		175.32	-4.837	Zn-dependent alcohol dehydrogenases and related dehydrogenases	322	Energy production and modification
323	M28_Spy1547	gbs1762	trx			2.94		-2.693	-2.146	Thioredoxin	323	Energy production and modification
324	M28_Spy1557	gbs1772	pfl	-8.92	-11.2	-25.83	-2.015	7.8		Formate acetyltransferase (EC 2.3.1.54)	324	Energy production and modification
325	M28_Spy1515	gbs1785							-2.945	Transport ATP-binding protein cydD	325	Energy production and modification
326	M28_Spy1419	gbs1850	-			-29.56	-2.475	2.39		Transaldolase (EC 2.2.1.2)	326	Energy production and modification
327	M28_Spy1752	gbs1874	ahpC					3.09		Peroxiredoxin (EC 1.11.1.15)	327	Energy production and modification
328	M28_Spy1753	gbs1875	ahpF					3.16		Peroxiredoxin reductase (NAD(P)H) (EC 1.6.4.-) NADH oxidase H2O2-forming (EC 1.6.3.-)	328	Energy production and modification
329	M28_Spy0503	gbs1891	idnO			-3.89	-10.694			2-deoxy-D-gluconate 3-dehydrogenase (EC 1.1.1.125)	329	Energy production and modification
330	M28_Spy1666	gbs1905	-		3.76	3.45		-2.548	-2.86	Thioredoxin	330	Energy production and modification
331	M28_Spy1771	gbs2035					-3.544			Glyoxalase family protein	331	Energy production and modification
332	M28_Spy0020	gbs0021	plsX			2.52		-15.264		Fatty acid phospholipid synthesis protein plsX	332	Fatty Acids
333	M28_Spy0021	gbs0022	acpP.2			3.15		-23.849		Acyl carrier protein	333	Fatty Acids
334	M28_Spy0038	gbs0052	-			2.57				Acyltransferase family	334	Fatty Acids
335	M28_Spy1594	gbs0129	-			-2.25				Dihydroxyacetone kinase family protein	335	Fatty Acids
336	M28_Spy0073	gbs0149	-		2.35	2.22		-2.865		4-diphosphocytidyl-2-C-methyl-D-erythritol kinase (EC 2.7.1.148)	336	Fatty Acids
337	M28_Spy1638	gbs0206	-			5.68		-3.815		Fatty acid-binding protein, DegV family	337	Fatty Acids
338	M28_Spy1485	gbs0329	phaB	-3.58		2.48	-2.337		-3.548	Enoyl-CoA hydratase (EC 4.2.1.17)	338	Fatty Acids
339	M28_Spy1483	gbs0331	fabH	-3.37					-2.652	3-oxoacyl-[acyl-carrier-protein] synthase III (EC 2.3.1.41)	339	Fatty Acids
340	M28_Spy1482	gbs0332	acpP			2.01			-3.938	Acyl carrier protein	340	Fatty Acids
341	M28_Spy1481	gbs0333	fabK	-6.18				2.4		Enoyl-[acyl-carrier protein] reductase (NADH) (EC 1.3.1.9)	341	Fatty Acids
342	M28_Spy1480	gbs0334	fabD	-7.23			-2.077			Malonyl-CoA-[acyl-carrier-protein] transacylase (EC 2.3.1.39)	342	Fatty Acids
343	M28_Spy1479	gbs0335	fabG	-6.58			-2.483		-6.66	3-oxoacyl-[acyl-carrier protein] reductase (EC 1.1.1.100)	343	Fatty Acids
344	M28_Spy1478	gbs0336	fabF	-7.99					-4.14	3-oxoacyl-[acyl-carrier-protein] synthase (EC 2.3.1.41)	344	Fatty Acids
345	M28_Spy1477	gbs0337	accB	-5.24					-5.956	Biotin carboxyl carrier protein of acetyl-CoA carboxylase (EC 6.4.1.2)	345	Fatty Acids
346	M28_Spy1476	gbs0338	fabZ					2.34	-6.969	(3R)-hydroxyacyl-[acyl carrier protein] dehydratase (EC 4.2.1.60)	346	Fatty Acids
347	M28_Spy1476	gbs0338	fabZ	-7.78						(3R)-hydroxyacyl-[acyl carrier protein] dehydratase (EC 4.2.1.60)	347	Fatty Acids
348	M28_Spy1475	gbs0339	accC	-6.74				2.26	-5.454	Biotin carboxylase (EC 6.3.4.14)	348	Fatty Acids
349	M28_Spy1474	gbs0340	accA	-5.15			-2.1		-2.548	Acetyl-coenzyme A carboxylase carboxyl transferase subunit beta (EC 6.4.1.2)	349	Fatty Acids
350	M28_Spy1473	gbs0341	accD				-2.129		-4.402	Acetyl-coenzyme A carboxylase carboxyl transferase subunit alpha (EC 6.4.1.2)	350	Fatty Acids
351	M28_Spy1450	gbs0419	-	-16.8			3.32	-14.01		Esterase (EC 3.1.1.-)	351	Fatty Acids
352	M28_Spy0421	gbs0514					-3.566			Long-chain-fatty-acid--CoA ligase (EC 6.2.1.3)	352	Fatty Acids
353	M28_Spy1164	gbs0549	-			-2.12		-6.557		Lipase Acylhydrolase with GDSL-like motif	353	Fatty Acids
354	M28_Spy0513	gbs0569						10.68		(R,R)-butanediol dehydrogenase (EC 1.1.1.4) Acetoin dehydrogenase (EC 1.1.1.5)	354	Fatty Acids
355	M28_Spy1145	gbs0800						-23.005		1-acyl-sn-glycerol-3-phosphate acyltransferase (EC 2.3.1.51)	355	Fatty Acids
356	M28_Spy0552	gbs0869							-3.52	Diacylglycerol kinase family protein	356	Fatty Acids
357	M28_Spy0745	gbs0908	-			-3.35	-2.506	-2.765		Acyl-[acyl-carrier-protein] hydrolase (EC 3.1.2.14)	357	Fatty Acids
358	M28_Spy0898	gbs1088	-	4.24	3.3					Cardiolipin synthetase (EC 2.7.8.-)	358	Fatty Acids
359	M28_Spy0814	gbs1171						-4.276		Lipase Acylhydrolase family protein	359	Fatty Acids
360	M28_Spy0727	gbs1258	estA			3.49				Acetyl esterase (EC 3.1.1.-)	360	Fatty Acids
361	M28_Spy0667	gbs1386	mvaS.1			-2.6		-37.792		Hydroxymethylglutaryl-CoA synthase (EC 2.3.3.10)	361	Fatty Acids
362	M28_Spy0666	gbs1387	-			-3.82		-12.108		3-hydroxy-3-methylglutaryl-coenzyme A reductase (EC 1.1.1.34)	362	Fatty Acids
363	M28_Spy0853	gbs1390	-			2.42				Diacylglycerol kinase family protein	363	Fatty Acids
364	M28_Spy0665	gbs1393	-			-2.47		-4.729		Isopentenyl-diphosphate delta-isomerase (EC 5.3.3.2)	364	Fatty Acids
365	M28_Spy0664	gbs1394	mvaK2			-2.23		-7.985		Phosphomevalonate kinase (EC 2.7.4.2)	365	Fatty Acids
366	M28_Spy0663	gbs1395	mvaD			-3.19		-11.539		Diphosphomevalonate decarboxylase (EC 4.1.1.33)	366	Fatty Acids
367	M28_Spy0662	gbs1396	mvaK1			-2.86		-7.812		Mevalonate kinase (EC 2.7.1.36)	367	Fatty Acids
368	M28_Spy0652	gbs1412						-3.275		Fatty acid-binding protein, DegV family	368	Fatty Acids
369	M28_Spy0303	gbs1472						-7.261		Membrane-associated phospholipid phosphatase	369	Fatty Acids
370	M28_Spy0375	gbs1561	dgk					-2.166	-2.624	Diacylglycerol kinase (EC 2.7.1.107)	370	Fatty Acids
371	M28_Spy0348	gbs1600	fabG			-2.42				Short chain dehydrogenase	371	Fatty Acids
372	M28_Spy0287	gbs1656	-			4.61				Acylphosphatase (EC 3.6.1.7)	372	Fatty Acids
373	M28_Spy1523	gbs1729	acpS			-5.59		-5.669		Holo-[acyl-carrier protein] synthase (EC 2.7.8.7)	373	Fatty Acids
374	M28_Spy1548	gbs1763						-2.418		Phosphatidylglycerophosphatase B (EC 3.1.3.27)	374	Fatty Acids
375	M28_Spy1749	gbs1868	clpC					-12.384	5.51	Phosphinothricin N-acetyltransferase (EC 2.3.1.-)	375	Fatty Acids
376	M28_Spy1663	gbs1902	cdsA					-6.292		Phosphatidate cytidylyltransferase (EC 2.7.7.41)	376	Fatty Acids
377	M28_Spy1664	gbs1903	uppS					-8.524		Undecaprenyl pyrophosphate synthetase (EC 2.5.1.31)	377	Fatty Acids
378	M28_Spy1879	gbs2111	pgsA					-4.476		CDP-diacylglycerol--glycerol-3-phosphate 3-phosphatidyltransferase (EC 2.7.8.5)	378	Fatty Acids
379	M28_Spy0077	gbs0152	adcB	2.11		2.02				High-affinity zinc uptake system membrane protein znuB	379	Inorganic ions
380	M28_Spy1448	gbs0421	copA	-3.12				2.78		Copper-exporting ATPase (EC 3.6.3.4)	380	Inorganic ions
381	M28_Spy1447	gbs0422	copZ			3.87				Copper chaperone copZ	381	Inorganic ions
382	M28_Spy0159	gbs0427	perR					-2.651		Oxidative stress response regulator BosR	382	Inorganic ions
383	M28_Spy0634	gbs0467	czcD		-2.68		-2.263	-3.641		Cobalt-zinc-cadmium resistance protein czcD	383	Inorganic ions
384	M28_Spy0495	gbs0560	pacL			7.92		-3.427		Calcium-transporting ATPase (EC 3.6.3.8)	384	Inorganic ions
385	M28_Spy0521	gbs0580	-	-2.75	-4.4	-2.85		-3.874	-3.006	High-affinity zinc uptake system protein znuA precursor	385	Inorganic ions
386	M28_Spy0528	gbs0586						-3.271		Chloride channel protein	386	Inorganic ions
387	M28_Spy1139	gbs0808	sodA		3.06	2.94				Superoxide dismutase (EC 1.15.1.1)	387	Inorganic ions
388	M28_Spy0957	gbs0934					-2.922	-117.734		PhnA protein	388	Inorganic ions
389	M28_Spy0923	gbs1022	phoU					-4.051	-2.136	Phosphate transport system protein phoU	389	Inorganic ions
390	M28_Spy0924	gbs1023	pstB					-3.617		Phosphate transport ATP-binding protein pstB	390	Inorganic ions
391	M28_Spy0925	gbs1024	pstB2	2.12			-2.203	-4.808		Phosphate transport ATP-binding protein pstB	391	Inorganic ions
392	M28_Spy0926	gbs1025	pstA				-2.212	-5.69	-2.072	Phosphate transport system permease protein pstA	392	Inorganic ions
393	M28_Spy0927	gbs1026	pstC					-3.348		Phosphate transport system permease protein pstC	393	Inorganic ions
394	M28_Spy0928	gbs1027	pstS	2.2				-3.96		Phosphate-binding protein	394	Inorganic ions
395	M28_Spy0932	gbs1031	spxA					-6.35		Arsenate reductase family protein	395	Inorganic ions
396	M28_Spy1518	gbs1042	-			-4.85	-2.376	-8.374		Ferrichrome-binding protein	396	Inorganic ions
397	M28_Spy1155	gbs1115						5.95		Formate nitrite transporter family protein	397	Inorganic ions
398	M28_Spy0813	gbs1174						-3.027		Chloride channel protein	398	Inorganic ions
399	M28_Spy0942	gbs1201	-	2.05		-4.13		-3.303	-4.69	NAD-dependent K+ or Na+ uptake system component Transcriptional regulator, GntR family	399	Inorganic ions
400	M28_Spy0952	gbs1213						-10.287	-2.789	Cobalt-zinc-cadmium resistance protein czcD	400	Inorganic ions
401	M28_Spy1119	gbs1252							-4.448	Chloride channel protein	401	Inorganic ions
402	M28_Spy0677	gbs1254	arsC			-2.36			-3.698	Arsenate reductase (EC 1.20.4.1)	402	Inorganic ions
403	M28_Spy0313	gbs1462	fhuA			-4.82	-2.35	-18.445		Ferrichrome transport ATP-binding protein fhuC	403	Inorganic ions
404	M28_Spy0312	gbs1463	fhuD			-2.44		-4.572		Ferrichrome-binding protein	404	Inorganic ions
405	M28_Spy0311	gbs1464	fhuB			-1.47		-2.379		Ferrichrome transport system permease protein fhuB	405	Inorganic ions
406	M28_Spy0310	gbs1465	fhuG				-2.09	-2.653		Ferrichrome transport system permease protein fhuG	406	Inorganic ions
407	M28_Spy0359	gbs1587	mtsC					2.44		Manganese transport system membrane protein	407	Inorganic ions
408	M28_Spy0358	gbs1588	mtsB					2.26	2.16	Manganese transport system ATP-binding protein	408	Inorganic ions
409	M28_Spy0357	gbs1589	mtsA					3.48	3.09	Manganese-binding protein	409	Inorganic ions
410	M28_Spy0326	gbs1617	-		2.16		-2.056			Arsenate reductase family protein	410	Inorganic ions
411	M28_Spy0325	gbs1622	cutC				-2.344	-9.784		Copper homeostasis protein cutC	411	Inorganic ions
412	M28_Spy0269	gbs1677						-3.856		Potassium uptake protein ktrB	412	Inorganic ions
413	M28_Spy0268	gbs1678						-3.754		Potassium uptake protein ktrA	413	Inorganic ions
414	M28_Spy1511	gbs1742						-2.51		Cobalt transport ATP-binding protein cbiO	414	Inorganic ions
415	M28_Spy1538	gbs1756	corA			-3.19	-2.022	-19.738		Magnesium and cobalt transport protein corA	415	Inorganic ions
416	M28_Spy0132	gbs1864						-3.814		Tellurite resistance protein	416	Inorganic ions
417	M28_Spy0763	gbs1933					-2.339	-2.383	-6.71	Iron(III)-binding protein	417	Inorganic ions
418	M28_Spy1782	gbs2046	spxA		2.45	3			-2.425	Arsenate reductase family protein	418	Inorganic ions
419	M28_Spy1876	gbs2108	cbiQ				-2.452	-8.411		Hyaluronan ABC exporter permease protein	419	Inorganic ions
420	M28_Spy1877	gbs2109	cbiO2					-13.459		Hyaluronan ABC exporter ATP-binding protein	420	Inorganic ions
421	M28_Spy1878	gbs2110	cbiO1					-2.476		Hyaluronan ABC exporter ATP-binding protein	421	Inorganic ions
422	M28_Spy0012	gbs0014						-16.173		Hypoxanthine-guanine phosphoribosyltransferase (EC 2.4.2.8)	422	Nucleotides
423	M28_Spy0018	gbs0017	prsA.2					-5.805	-2.769	Ribose-phosphate pyrophosphokinase (EC 2.7.6.1)	423	Nucleotides
424	M28_Spy0022	gbs0023	-		10.73	35.84	32.87			Phosphoribosylaminoimidazole-succinocarboxamide synthase (EC 6.3.2.6)	424	Nucleotides
425	M28_Spy0023	gbs0024					38.9	32.49	5.28	Phosphoribosylformylglycinamidine synthase (EC 6.3.5.3)	425	Nucleotides
426	M28_Spy0024	gbs0025	purF		10.89	13.45	25.1	38.45	5.33	Amidophosphoribosyltransferase (EC 2.4.2.14)	426	Nucleotides
427	M28_Spy0025	gbs0026	purM	5.09			25.65	49.46		Phosphoribosylformylglycinamidine cyclo-ligase (EC 6.3.3.1)	427	Nucleotides
428	M28_Spy0026	gbs0027	purN		18.63	17.69	32.06	53		Phosphoribosylglycinamide formyltransferase (EC 2.1.2.2)	428	Nucleotides
429	M28_Spy0027	gbs0029	purH	17.83		3.85	27.59	39.13	12.39	Phosphoribosylaminoimidazolecarboxamide formyltransferase (EC 2.1.2.3)	429	Nucleotides
430	M28_Spy0029	gbs0042	purD		9.89	11.31	36.39	23.04		Phosphoribosylamine--glycine ligase (EC 6.3.4.13)	430	Nucleotides
431	M28_Spy0030	gbs0043	purE	16.52	7.5	11.42	48.99	47.37		Phosphoribosylaminoimidazole carboxylase carboxyltransferase subunit (EC 4.1.1.21)	431	Nucleotides
432	M28_Spy0031	gbs0044	purK		6.05	11.19	34.88	26.56		Phosphoribosylaminoimidazole carboxylase NCAIR mutase subunit (EC 4.1.1.21)	432	Nucleotides
433	M28_Spy0033	gbs0047	purB				2.97	3.01		Adenylosuccinate lyase (EC 4.3.2.2)	433	Nucleotides
434	M28_Spy0064	gbs0079	adk			-8.25	-2.527	-10.54		Adenylate kinase (EC 2.7.4.3) Nucleoside-diphosphate kinase (EC 2.7.4.6)	434	Nucleotides
435	M28_Spy1599	gbs0106	pyrG			-2.64		-20.792		CTP synthase (EC 6.3.4.2)	435	Nucleotides
436	M28_Spy0193	gbs0108	-			-2.67		-3.777		Deoxyuridine 5 -triphosphate nucleotidohydrolase (EC 3.6.1.23)	436	Nucleotides
437	M28_Spy1382	gbs0301						-16.965		Guanylate kinase (EC 2.7.4.8)	437	Nucleotides
438	M28_Spy1466	gbs0352	-	5.01		5.14	5.04	-3.971		Guanine-hypoxanthine permease	438	Nucleotides
439	M28_Spy1461	gbs0357	hit					-2.096	-2.797	Adenosine 5 -monophosphoramidase	439	Nucleotides
440	M28_Spy1078	gbs0449						-2.834		Phosphorylase, Pnp Udp family	440	Nucleotides
441	M28_Spy0334	gbs0453	nrdF.1	-5.27				-9.264		Ribonucleoside-diphosphate reductase beta chain (EC 1.17.4.1)	441	Nucleotides
442	M28_Spy0335	gbs0454	nrdI	-4.58				-6.168		NrdI protein	442	Nucleotides
443	M28_Spy0336	gbs0455	nrdE.1	-2.37				-2.314		Ribonucleoside-diphosphate reductase alpha chain (EC 1.17.4.1)	443	Nucleotides
444	M28_Spy1159	gbs0553	pyrD		2.15		6.55		7.13	Dihydroorotate dehydrogenase (EC 1.3.3.1)	444	Nucleotides
445	M28_Spy1118	gbs0836	nrdF.2			2.32		-7.589		Ribonucleoside-diphosphate reductase beta chain (EC 1.17.4.1)	445	Nucleotides
446	M28_Spy1116	gbs0837	nrdE.2					-9.6		Ribonucleoside-diphosphate reductase alpha chain (EC 1.17.4.1)	446	Nucleotides
447	M28_Spy1109	gbs0844	udk			-2.44		-72.515		Uridine kinase (EC 2.7.1.48)	447	Nucleotides
448	M28_Spy0915	gbs0941	cdd					-3.837	-2.353	Cytidine deaminase (EC 3.5.4.5)	448	Nucleotides
449	M28_Spy0914	gbs0942	-			2.11				Nucleoside-binding protein	449	Nucleotides
450	M28_Spy0913	gbs0943					2.02	-7.304		Nucleoside transport ATP-binding protein	450	Nucleotides
451	M28_Spy0912	gbs0944						-2.314		Nucleoside transport system permease protein	451	Nucleotides
452	M28_Spy0911	gbs0945							-3.054	Nucleoside transport system permease protein	452	Nucleotides
453	M28_Spy0891	gbs0953	guaA					-14.57		GMP synthase [glutamine-hydrolyzing] (EC 6.3.5.2)	453	Nucleotides
454	M28_Spy0624	gbs1077	carB	5.93		-2.87	6.01	15.96		Carbamoyl-phosphate synthase large chain (EC 6.3.5.5)	454	Nucleotides
455	M28_Spy0622	gbs1078	carA	4.79		-2.17	6.27	10.6		Carbamoyl-phosphate synthase small chain (EC 6.3.5.5)	455	Nucleotides
456	M28_Spy0621	gbs1079	pyrB	4.87			7.09	4.88		Aspartate carbamoyltransferase (EC 2.1.3.2)	456	Nucleotides
457	M28_Spy0689	gbs1080	pyrC	2.82	2.39	2.51	3.74	2.22		Dihydroorotase (EC 3.5.2.3)	457	Nucleotides
458	M28_Spy0684	gbs1081	pyrE	4.03			4.69			Orotate phosphoribosyltransferase (EC 2.4.2.10)	458	Nucleotides
459	M28_Spy0683	gbs1082	pyrF				5.62		3.88	Orotidine 5 -phosphate decarboxylase (EC 4.1.1.23)	459	Nucleotides
460	M28_Spy0897	gbs1085	rnhB		2.92	8.45				Anaerobic ribonucleoside-triphosphate reductase (EC 1.17.4.2)	460	Nucleotides
461	M28_Spy0899	gbs1089	fhs.1	5.53	4.21		3.13			Formate--tetrahydrofolate ligase (EC 6.3.4.3)	461	Nucleotides
462	M28_Spy0836	gbs1110	tdk2					-9.46		Thymidine kinase (EC 2.7.1.21)	462	Nucleotides
463	M28_Spy0833	gbs1116	-		45.75	76.46			-2.615	Xanthine permease	463	Nucleotides
464	M28_Spy0832	gbs1117	xpt		40.85	90.15				Xanthine phosphoribosyltransferase (EC 2.4.2.-)	464	Nucleotides
465	M28_Spy0831	gbs1154	guaC	68.2	23.6	95.96	2.45	6.01		GMP reductase (EC 1.7.1.7)	465	Nucleotides
466	M28_Spy0823	gbs1162						-10.449	4.13	GTP pyrophosphokinase homolog	466	Nucleotides
467	M28_Spy0821	gbs1164	-			2.04				Ribose-phosphate pyrophosphokinase (EC 2.7.6.1)	467	Nucleotides
468	M28_Spy0620	gbs1211	pyrP	6.66				-13.842		Uracil permease	468	Nucleotides
469	M28_Spy0679	gbs1251	deoD2			-2.85			-5.133	Purine nucleoside phosphorylase (EC 2.4.2.1)	469	Nucleotides
470	M28_Spy0678	gbs1253	punA						-3.356	Purine nucleoside phosphorylase (EC 2.4.2.1)	470	Nucleotides
471	M28_Spy0708	gbs1278	apt			-2.13		-3.666		Adenine phosphoribosyltransferase (EC 2.4.2.7)	471	Nucleotides
472	M28_Spy0668	gbs1385	thyA			-3.67		-10.277		Thymidylate synthase (EC 2.1.1.45)	472	Nucleotides
473	M28_Spy0658	gbs1403	-	68.19	15.18	11.5	8.14	5.17		5 -nucleotidase (EC 3.1.3.5)	473	Nucleotides
474	M28_Spy0597	gbs1455	cmk			2.59				Cytidylate kinase (EC 2.7.4.14)	474	Nucleotides
475	M28_Spy0365	gbs1572	pyrH					-4.189		Uridylate kinase (EC 2.7.4.-)	475	Nucleotides
476	M28_Spy0352	gbs1593							-3.378	ADP-ribose pyrophosphatase (EC 3.6.1.13)	476	Nucleotides
477	M28_Spy0316	gbs1635	upp			-2.43				Uracil phosphoribosyltransferase (EC 2.4.2.9)	477	Nucleotides
478	M28_Spy0293	gbs1648						-5.403		Xanthosine triphosphate pyrophosphatase (EC 3.6.1.-)	478	Nucleotides
479	M28_Spy1535	gbs1750	comEB					-2.405		ComE operon protein 2	479	Nucleotides
480	M28_Spy0134	gbs1859	purA			3.17		-3.82		Adenylosuccinate synthetase (EC 6.3.4.4)	480	Nucleotides
481	M28_Spy0101	gbs1867						-55.816		Deoxyadenosine kinase (EC 2.7.1.76) Deoxyguanosine kinase (EC 2.7.1.113)	481	Nucleotides
482	M28_Spy1676	gbs1930						-3.209		NrdI protein	482	Nucleotides
483	M28_Spy1578	gbs2024	deoC					3.59	2.92	Deoxyribose-phosphate aldolase (EC 4.1.2.4)	483	Nucleotides
484	M28_Spy1579	gbs2025	nupC					4.35		Nucleoside permease nupC	484	Nucleotides
485	M28_Spy1580	gbs2026	udp			-2.83		5.5	2.05	Uridine phosphorylase (EC 2.4.2.3)	485	Nucleotides
486	M28_Spy1773	gbs2037	nrdG	-2.39	-2.45			-2.19		Anaerobic ribonucleoside-triphosphate reductase activating protein	486	Nucleotides
487	M28_Spy1777	gbs2041	nrdD	-2.22	-3.5			-4.681		Anaerobic ribonucleoside-triphosphate reductase (EC 1.17.4.2)	487	Nucleotides
488	M28_Spy1890	gbs2118	guaB			-2.28		-3.47		Inosine-5 -monophosphate dehydrogenase (EC 1.1.1.205)	488	Nucleotides
489	M28_Spy1488	gbs0095	grpE					-3.733		GrpE protein	489	Posttranslational modifications, protein turnover and chaperones
490	M28_Spy1486	gbs0097	dnaJ					-3.715	-6.263	Chaperone protein dnaJ	490	Posttranslational modifications, protein turnover and chaperones
491	M28_Spy1601	gbs0104	tig					-8.056		Trigger factor, ppiase (EC 5.2.1.8)	491	Posttranslational modifications, protein turnover and chaperones
492	M28_Spy1593	gbs0130						2.53	3.98	Membrane protease protein family	492	Posttranslational modifications, protein turnover and chaperones
493	M28_Spy1179	gbs0535	clpE		2.64	2.04		2.3		ATP-dependent endopeptidase clp ATP-binding subunit clpE	493	Posttranslational modifications, protein turnover and chaperones
494	M28_Spy0463	gbs0755	-			-2.95		-3.265		Metallopeptidase, SprT family (EC 3.4.24.-)	494	Posttranslational modifications, protein turnover and chaperones
495	M28_Spy0466	gbs0758	lgt			2.26		2.23		Prolipoprotein diacylglyceryl transferase (EC 2.4.99.-)	495	Posttranslational modifications, protein turnover and chaperones
496	M28_Spy0470	gbs0762	-		-2.23	-2.82		-16.385		Peptidase family U32	496	Posttranslational modifications, protein turnover and chaperones
497	M28_Spy0471	gbs0763	-			-2.98		-27.18		Peptidase family U32	497	Posttranslational modifications, protein turnover and chaperones
498	M28_Spy1136	gbs0815	-			34.77				Peptidase family S11	498	Posttranslational modifications, protein turnover and chaperones
499	M28_Spy1128	gbs0826	-			-5.16		-4.891		O-methyltransferase (EC 2.1.1.-)	499	Posttranslational modifications, protein turnover and chaperones
500	M28_Spy1127	gbs0827	prsA	-2.39				-8.668	3.46	Peptidyl-prolyl cis-trans isomerase (EC 5.2.1.8)	500	Posttranslational modifications, protein turnover and chaperones
501	M28_Spy1115	gbs0838	nrdH					-11.759		Glutaredoxin	501	Posttranslational modifications, protein turnover and chaperones
502	M28_Spy0849	gbs0949						-4.003		Sortase	502	Posttranslational modifications, protein turnover and chaperones
503	M28_Spy0887	gbs1017	ffh					-4.441		SIGNAL RECOGNITION PARTICLE, SUBUNIT FFH SRP54	503	Posttranslational modifications, protein turnover and chaperones
504	M28_Spy0945	gbs1204						8.26		General stress protein, Gls24 family	504	Posttranslational modifications, protein turnover and chaperones
505	M28_Spy0728	gbs1257						-3.107		Endopeptidase, M10 family (EC 3.4.24.-)	505	Posttranslational modifications, protein turnover and chaperones
506	M28_Spy0674	gbs1376	clpL	3.29	6.32		-3.335	2.46	5.23	ATP-dependent endopeptidase clp ATP-binding subunit clpL	506	Posttranslational modifications, protein turnover and chaperones
507	M28_Spy0657	gbs1404	fms		6.3	2.55		2.49		Peptide deformylase (EC 3.5.1.88)	507	Posttranslational modifications, protein turnover and chaperones
508	M28_Spy0617	gbs1436	lsp					-3.842		Lipoprotein signal peptidase (EC 3.4.23.36)	508	Posttranslational modifications, protein turnover and chaperones
509	M28_Spy0106	gbs1475					-4.771	-3.865		Sortase	509	Posttranslational modifications, protein turnover and chaperones
510	M28_Spy0403	gbs1547	-			2.36	-2.308	-8.542		SsrA-binding protein	510	Posttranslational modifications, protein turnover and chaperones
511	M28_Spy0401	gbs1549	secG					-13.153		Protein translocase subunit secG	511	Posttranslational modifications, protein turnover and chaperones
512	M28_Spy0360	gbs1586						-4.812		Peptidyl-prolyl cis-trans isomerase (EC 5.2.1.8)	512	Posttranslational modifications, protein turnover and chaperones
513	M28_Spy0317	gbs1634	clpP			3.01		-2.569		ATP-dependent endopeptidase clp proteolytic subunit clpP (EC 3.4.21.92)	513	Posttranslational modifications, protein turnover and chaperones
514	M28_Spy0272	gbs1674						2.01	2.94	Endopeptidase htpX (EC 3.4.24.-)	514	Posttranslational modifications, protein turnover and chaperones
515	M28_Spy1553	gbs1768	spi					-9.153		Signal peptidase I (EC 3.4.21.89)	515	Posttranslational modifications, protein turnover and chaperones
516	M28_Spy1565	gbs1781	pepXP		2.31	4.45		-2.381		Xaa-Pro dipeptidyl-peptidase (EC 3.4.14.11)	516	Posttranslational modifications, protein turnover and chaperones
517	M28_Spy1583	gbs1800						-13.005	-4.544	O-sialoglycoprotein endopeptidase (EC 3.4.24.57)	517	Posttranslational modifications, protein turnover and chaperones
518	M28_Spy1585	gbs1802						-8.006		Non-proteolytic protein, peptidase family M22	518	Posttranslational modifications, protein turnover and chaperones
519	M28_Spy0103	gbs1865	hslO					-25.526		33 kDa chaperonin	519	Posttranslational modifications, protein turnover and chaperones
520	M28_Spy1766	gbs1879	pepO	-2.78					3.14	Oligoendopeptidase O (EC 3.4.24.-)	520	Posttranslational modifications, protein turnover and chaperones
521	M28_Spy1657	gbs1883	def			-3.3		-3.566		Peptide deformylase (EC 3.5.1.88)	521	Posttranslational modifications, protein turnover and chaperones
522	M28_Spy1662	gbs1901						-7.444		Membrane endopeptidase, M50 family	522	Posttranslational modifications, protein turnover and chaperones
523	M28_Spy0329	gbs2008	spyCEP	-16.21		-2.54	35.86	67.47	18.82	Endopeptidase lactocepin (EC 3.4.21.96)	523	Posttranslational modifications, protein turnover and chaperones
524	M28_Spy1747	gbs2029	groEL			2.34				60 kDa chaperonin GROEL	524	Posttranslational modifications, protein turnover and chaperones
525	M28_Spy1748	gbs2030	groES			2.36				10 kDa chaperonin GROES	525	Posttranslational modifications, protein turnover and chaperones
526	M28_Spy1751	gbs2053	csp		2.24	8.5		-83.977	-6.017	Cold shock protein	526	Posttranslational modifications, protein turnover and chaperones
527	M28_Spy1880	gbs2112						-6.791		Peptidase, M16 family	527	Posttranslational modifications, protein turnover and chaperones
528	M28_Spy1898	gbs2133	htrA				-2.206	-20.067		Endopeptidase degP (EC 3.4.21.-)	528	Posttranslational modifications, protein turnover and chaperones
529	M28_Spy0063	gbs0078	secY			-4.5				Protein translocase subunit secY	529	Protein and peptide secretion and trafficking
530	M28_Spy0959	gbs0932	sipC			6.92		2.18		Signal peptidase I (EC 3.4.21.89)	530	Protein and peptide secretion and trafficking
531	M28_Spy0286	gbs1657	-			2.19		-2.643		60 kDa inner membrane protein YIDC	531	Protein and peptide secretion and trafficking
532	M28_Spy1524	gbs1731	secA			-2.87		-3.051		Protein translocase subunit secA	532	Protein and peptide secretion and trafficking
533	M28_Spy1665	gbs1904	yajC		2.24	2.38		-2.727	-2.41	Protein translocase subunit YajC	533	Protein and peptide secretion and trafficking
534	M28_Spy1737	gbs2019	secE			3.94	-2.171	-19.152		Protein translocase subunit secE	534	Protein and peptide secretion and trafficking
535	M28_Spy0005	gbs0007	pth				-3.788	-9.129		Peptidyl-tRNA hydrolase (EC 3.1.1.29)	535	Protein Synthesis
536	M28_Spy0007	gbs0009						-12.047		Heat shock protein 15	536	Protein Synthesis
537	M28_Spy0011	gbs0013	tilS				-2.047	-11.902		tRNA(Ile)-lysidine synthetase TilS	537	Protein Synthesis
538	M28_Spy0042	gbs0057	rpsJ			-5.59		-14.319		SSU ribosomal protein S10P	538	Protein Synthesis
539	M28_Spy0043	gbs0058	rplC			-5.46		-4.931		LSU ribosomal protein L3P	539	Protein Synthesis
540	M28_Spy0044	gbs0059	rplD			-5.25		-2.374	2.03	LSU ribosomal protein L1E (= L4P)	540	Protein Synthesis
541	M28_Spy0045	gbs0060	rplW			-6.25		-2.293		LSU ribosomal protein L23P	541	Protein Synthesis
542	M28_Spy0046	gbs0061	rplB			-4.96		-2.541		LSU ribosomal protein L2P	542	Protein Synthesis
543	M28_Spy0047	gbs0062	rpsS			-4.57		-2.091	2.42	SSU ribosomal protein S19P	543	Protein Synthesis
544	M28_Spy0048	gbs0063	rplV			-3.95			2.33	LSU ribosomal protein L22P	544	Protein Synthesis
545	M28_Spy0049	gbs0064	rpsC			-4.23			3.31	SSU ribosomal protein S3P	545	Protein Synthesis
546	M28_Spy0050	gbs0065	rplP			-5.27			2.8	LSU ribosomal protein L16P	546	Protein Synthesis
547	M28_Spy0051	gbs0066	rpmC			-5.21			3.21	LSU ribosomal protein L29P	547	Protein Synthesis
548	M28_Spy0052	gbs0067	rpsQ			-5.44			3.67	SSU ribosomal protein S17P	548	Protein Synthesis
549	M28_Spy0053	gbs0068	rplN			-7.69			3.68	LSU ribosomal protein L14P	549	Protein Synthesis
550	M28_Spy0054	gbs0069	rplX			-6.64			3.65	LSU ribosomal protein L24P	550	Protein Synthesis
551	M28_Spy0055	gbs0070	rplE			-6.17				LSU ribosomal protein L5P	551	Protein Synthesis
552	M28_Spy0056	gbs0071	rpsN			-5.89			2.75	SSU ribosomal protein S14P	552	Protein Synthesis
553	M28_Spy0057	gbs0072	rpsH			-6.62			2.81	SSU ribosomal protein S8P	553	Protein Synthesis
554	M28_Spy0058	gbs0073	rplF			-5.15			2.43	LSU ribosomal protein L6P	554	Protein Synthesis
555	M28_Spy0059	gbs0074	rplR			-7.31			4.16	LSU ribosomal protein L18P	555	Protein Synthesis
556	M28_Spy0060	gbs0075	rpsE			-5.34			3.21	SSU ribosomal protein S5P	556	Protein Synthesis
557	M28_Spy0061	gbs0076	rpmD			-4.45			2.75	LSU ribosomal protein L30P	557	Protein Synthesis
558	M28_Spy0062	gbs0077	rplO			-4.83	2.05	2.25	3.24	LSU ribosomal protein L15P	558	Protein Synthesis
559	M28_Spy0065	gbs0080	infA			-3.12		-5.731		Bacterial Protein Translation Initiation Factor 1 (IF-1)	559	Protein Synthesis
560	M28_Spy0066	gbs0081	rpmJ			-3.46		-4.638		LSU ribosomal protein L36P	560	Protein Synthesis
561	M28_Spy0067	gbs0082	rpsM			-3.22		-4.006		SSU ribosomal protein S13P	561	Protein Synthesis
562	M28_Spy0068	gbs0083	rpsK			-3.32		-4.176		SSU ribosomal protein S11P	562	Protein Synthesis
563	M28_Spy0070	gbs0085	rplQ			-3.26		-8.069		LSU ribosomal protein L17P	563	Protein Synthesis
564	M28_Spy0197	gbs0112	gltX			-2.62		-7.081		Glutamyl-tRNA synthetase (EC 6.1.1.17)	564	Protein Synthesis
565	M28_Spy1596	gbs0127	rpmB			-6.78		-3.482		LSU ribosomal protein L28P	565	Protein Synthesis
566	M28_Spy0079	gbs0154	tyrS					-16.615		Tyrosyl-tRNA synthetase (EC 6.1.1.1)	566	Protein Synthesis
567	M28_Spy1654	gbs0197	rpsO					-10.075		SSU ribosomal protein S15P	567	Protein Synthesis
568	M28_Spy1648	gbs0198	pnpA					-9.784		Polyribonucleotide nucleotidyltransferase (EC 2.7.7.8)	568	Protein Synthesis
569	M28_Spy1643	gbs0202	cysS					-5.144		Cysteinyl-tRNA synthetase (EC 6.1.1.16)	569	Protein Synthesis
570	M28_Spy1635	gbs0209	rplM			-4.5		-9.395		LSU ribosomal protein L13P	570	Protein Synthesis
571	M28_Spy1634	gbs0210	rpsI			-2.88		-3.931		SSU ribosomal protein S9P	571	Protein Synthesis
572	M28_Spy1428	gbs0258	glyQ		-2.27	-3.74		-4.916		Glycyl-tRNA synthetase alpha chain (EC 6.1.1.14)	572	Protein Synthesis
573	M28_Spy1427	gbs0260	glyS		-6.99			-2.708		Glycyl-tRNA synthetase beta chain (EC 6.1.1.14)	573	Protein Synthesis
574	M28_Spy1379	gbs0304	-			2.92				Methionyl-tRNA formyltransferase (EC 2.1.2.9)	574	Protein Synthesis
575	M28_Spy1378	gbs0305	sunL			2.51		-3.032	2	16S rRNA m(5)C 967 methyltransferase (EC 2.1.1.-)	575	Protein Synthesis
576	M28_Spy1371	gbs0312						-2.081	-2.266	S1-type RNA-binding domain	576	Protein Synthesis
577	M28_Spy1366	gbs0326						16.03	2.46	Ribosome-associated factor Y	577	Protein Synthesis
578	M28_Spy1472	gbs0343	serS		-2.23					Seryl-tRNA synthetase (EC 6.1.1.11)	578	Protein Synthesis
579	M28_Spy1457	gbs0412						-7.711		tRNA (m(7)G46) methyltransferase (EC 2.1.1.33)	579	Protein Synthesis
580	M28_Spy1453	gbs0416	-			-2.27				LSU ribosomal protein L7AE	580	Protein Synthesis
581	M28_Spy0173	gbs0432	tgt		-2.37	-2.25	-3.433	-20.022		Queuine tRNA-ribosyltransferase (EC 2.4.2.29)	581	Protein Synthesis
582	M28_Spy0177	gbs0436							-3.173	tRNA-specific adenosine deaminase (EC 3.5.4.-)	582	Protein Synthesis
583	M28_Spy1360	gbs0448						-2.553		tRNA (Uracil-5-) -methyltransferase (EC 2.1.1.35)	583	Protein Synthesis
584	M28_Spy1298	gbs0490	-			-2.3		-3.15		Ribosomal-protein-serine acetyltransferase (EC 2.3.1.-)	584	Protein Synthesis
585	M28_Spy1296	gbs0492	valS	-2.22	-2.45	-16.54				Valyl-tRNA synthetase (EC 6.1.1.9)	585	Protein Synthesis
586	M28_Spy1169	gbs0545						-2.311	-2.671	Hemolysin	586	Protein Synthesis
587	M28_Spy0509	gbs0564	prfB			-2.37		-8.453		Bacterial Peptide Chain Release Factor 2 (RF-2)	587	Protein Synthesis
588	M28_Spy0516	gbs0572	asnS			-2.33		-11.797		Asparaginyl-tRNA synthetase (EC 6.1.1.22)	588	Protein Synthesis
589	M28_Spy0524	gbs0581	rpmE					-3.513		LSU ribosomal protein L31P	589	Protein Synthesis
590	M28_Spy0529	gbs0587	rplS			-4.25		-3.655		LSU ribosomal protein L19P	590	Protein Synthesis
591	M28_Spy1090	gbs0613					-2.152	-11.292		23S rRNA m(5)U 1939 methyltransferase (EC 2.1.1.-)	591	Protein Synthesis
592	M28_Spy0415	gbs0684	thrS					-10.546		Threonyl-tRNA synthetase (EC 6.1.1.3)	592	Protein Synthesis
593	M28_Spy0474	gbs0771	lysS					-16.466		Lysyl-tRNA synthetase (EC 6.1.1.6)	593	Protein Synthesis
594	M28_Spy0487	gbs0782	tuf				2.41	3.63		Protein Translation Elongation Factor Tu (EF-TU)	594	Protein Synthesis
595	M28_Spy1149	gbs0792	prfC			-2.46		-7.027		Bacterial Peptide Chain Release Factor 3 (RF-3)	595	Protein Synthesis
596	M28_Spy1134	gbs0817	queA			-2.45		-54.14		S-adenosylmethionine:tRNA ribosyltransferase-isomerase (EC 5.-.-.-)	596	Protein Synthesis
597	M28_Spy1132	gbs0821	-	-2.87	-2.24	-4.5	-2.305	-6.049		Ribosomal small subunit pseudouridine synthase A (EC 4.2.1.70)	597	Protein Synthesis
598	M28_Spy1126	gbs0829	alaS		-2.54	-2.55				Alanyl-tRNA synthetase (EC 6.1.1.7)	598	Protein Synthesis
599	M28_Spy1097	gbs0862						-6.96	-3.969	Ribosomal-protein-S5-alanine acetyltransferase (EC 2.3.1.128)	599	Protein Synthesis
600	M28_Spy1095	gbs0864	map					-2.972	-2.034	Methionine aminopeptidase (EC 3.4.11.18)	600	Protein Synthesis
601	M28_Spy0566	gbs0886	pheS			-2.18		-4.454		Phenylalanyl-tRNA synthetase alpha chain (EC 6.1.1.20)	601	Protein Synthesis
602	M28_Spy0567	gbs0888	pheT			-2.37			9.02	Phenylalanyl-tRNA synthetase beta chain (EC 6.1.1.20)	602	Protein Synthesis
603	M28_Spy0768	gbs0893	thdF		-2.64	-2.99		-4.818		tRNA (5-carboxymethylaminomethyl-2-thiouridylate) synthase	603	Protein Synthesis
604	M28_Spy0918	gbs0938	rpsT					-2.956		SSU ribosomal protein S20P	604	Protein Synthesis
605	M28_Spy0916	gbs0940	-	4.95	2.93		-2.316	-19.161	-2.414	16S rRNA m(2)G 1207 methyltransferase (EC 2.1.1.52)	605	Protein Synthesis
606	M28_Spy0929	gbs1028	-			-2.64		-2.439		Putative 23S rRNA m(5)C methyltransferase (EC 2.1.1.-)	606	Protein Synthesis
607	M28_Spy0934	gbs1033	truB					-7.865		tRNA pseudouridine synthase B (EC 4.2.1.70)	607	Protein Synthesis
608	M28_Spy0839	gbs1107						-6.953		Sua5 YciO YrdC YwlC family protein	608	Protein Synthesis
609	M28_Spy0838	gbs1108	hemK					-6.649		Peptide release factor-glutamine N5-methyltransferase (EC 2.1.1.-)	609	Protein Synthesis
610	M28_Spy0837	gbs1109	prfA					-6.593		Bacterial Peptide Chain Release Factor 1 (RF-1)	610	Protein Synthesis
611	M28_Spy0825	gbs1160	-		-2.33	-4.3		-5.071		Ribosomal large subunit pseudouridine synthase D (EC 4.2.1.70)	611	Protein Synthesis
612	M28_Spy0695	gbs1225	-			-3.12		-7.971		SSU ribosomal protein S1P	612	Protein Synthesis
613	M28_Spy0702	gbs1285	miaA			-4.48	-2.737			tRNA delta(2)-isopentenylpyrophosphate transferase (EC 2.5.1.8)	613	Protein Synthesis
614	M28_Spy0770	gbs1374	rplL			-6.68		2.33	2.92	LSU ribosomal protein L12P (L7 L12)	614	Protein Synthesis
615	M28_Spy0769	gbs1375	rplJ			-7.73			2.21	LSU ribosomal protein L10P	615	Protein Synthesis
616	M28_Spy0653	gbs1411	papS			-2.34	-2.142	-8.817		tRNA nucleotidyltransferase (EC 2.7.7.25)	616	Protein Synthesis
617	M28_Spy0637	gbs1424	trmD		-2.37	-3.49		-9.773		tRNA (Guanine-N(1)-)-methyltransferase (EC 2.1.1.31)	617	Protein Synthesis
618	M28_Spy0636	gbs1425	rimM			-2.7		-8.855		16S rRNA processing protein rimM	618	Protein Synthesis
619	M28_Spy0629	gbs1428	rpsP					-9.365	2.79	SSU ribosomal protein S16P	619	Protein Synthesis
620	M28_Spy0618	gbs1435						-2.042		Ribosomal large subunit pseudouridine synthase D (EC 4.2.1.70)	620	Protein Synthesis
621	M28_Spy0615	gbs1438	rpmA					-3.277		LSU ribosomal protein L27P	621	Protein Synthesis
622	M28_Spy0613	gbs1440	rpl21					-3.99		LSU ribosomal protein L21P	622	Protein Synthesis
623	M28_Spy0611	gbs1442	thiI			-3.82		-8.368	-2.53	Thiamine biosynthesis protein thiI	623	Protein Synthesis
624	M28_Spy0600	gbs1452	rplT			-3.87		-4.173		LSU ribosomal protein L20P	624	Protein Synthesis
625	M28_Spy0599	gbs1453	rpmI			-6.49		-4.414		LSU ribosomal protein L35P	625	Protein Synthesis
626	M28_Spy0598	gbs1454	infC			-7.99		-3.211		Bacterial Protein Translation Initiation Factor 3 (IF-3)	626	Protein Synthesis
627	M28_Spy0576	gbs1499	-			-2.36		-2.054	-3.914	SSU ribosomal protein S21P	627	Protein Synthesis
628	M28_Spy1073	gbs1541	rsuA			-2.82		-2.831		Ribosomal small subunit pseudouridine synthase A (EC 4.2.1.70)	628	Protein Synthesis
629	M28_Spy0332	gbs1611	metG			-2.42		-2.806		Methionyl-tRNA synthetase (EC 6.1.1.10) Protein secretion chaperonin CsaA	629	Protein Synthesis
630	M28_Spy0301	gbs1637					-3.291	-19.456		23S rRNA methyltransferase (EC 2.1.1.-)	630	Protein Synthesis
631	M28_Spy0299	gbs1642						-3.276		Ribosomal large subunit pseudouridine synthase B (EC 4.2.1.70)	631	Protein Synthesis
632	M28_Spy0288	gbs1655						-10.379		23S rRNA methyltransferase (EC 2.1.1.-)	632	Protein Synthesis
633	M28_Spy1495	gbs1711	gatB			-2.49		-2.602		Aspartyl glutamyl-tRNA(Asn Gln) amidotransferase subunit B (EC 6.3.5.-)	633	Protein Synthesis
634	M28_Spy1496	gbs1712	gatA					-8.607	-3.971	Aspartyl glutamyl-tRNA(Asn Gln) amidotransferase subunit A (EC 6.3.5.-)	634	Protein Synthesis
635	M28_Spy1497	gbs1713	gatC		-2.22	-2.53		-19.904	-4.164	Glutamyl-tRNA(Gln) amidotransferase subunit C (EC 6.3.5.-)	635	Protein Synthesis
636	M28_Spy1534	gbs1739	efp			2.04			-3.928	Protein Translation Elongation Factor P (EF-P)	636	Protein Synthesis
637	M28_Spy1542	gbs1759	rpsF			-3.23		-2.533		SSU ribosomal protein S6P	637	Protein Synthesis
638	M28_Spy1582	gbs1798	rpsN2	-4.36	-5.52	-5.24		-7.509		SSU ribosomal protein S14P	638	Protein Synthesis
639	M28_Spy1584	gbs1801						-14.61		Ribosomal-protein-S18-alanine acetyltransferase (EC 2.3.1.128)	639	Protein Synthesis
640	M28_Spy0225	gbs1813	rpsG					-5.027		SSU ribosomal protein S7P	640	Protein Synthesis
641	M28_Spy0224	gbs1814	rpsL			-2.4		-4.512		SSU ribosomal protein S12P	641	Protein Synthesis
642	M28_Spy0216	gbs1822	ksgA					-7.071		Dimethyladenosine transferase (EC 2.1.1.-)	642	Protein Synthesis
643	M28_Spy0205	gbs1836	rpmH					-2.119		LSU ribosomal protein L34P	643	Protein Synthesis
644	M28_Spy0102	gbs1866						-7.479	-2.374	tRNA-dihydrouridine synthase	644	Protein Synthesis
645	M28_Spy1765	gbs1872	tsf					-2.868		Protein Translation Elongation Factor Ts (EF-Ts)	645	Protein Synthesis
646	M28_Spy1764	gbs1873	rpsB			-2.82		-11.733		SSU ribosomal protein S2P	646	Protein Synthesis
647	M28_Spy1661	gbs1900	proS					-3.039		Prolyl-tRNA synthetase (EC 6.1.1.15)	647	Protein Synthesis
648	M28_Spy1673	gbs1927					-2.032	-4.975		D-tyrosyl-tRNA(Tyr) deacylase (EC 3.1.-.-)	648	Protein Synthesis
649	M28_Spy1680	gbs1956	-			2.59	2.85			Ribosomal protein L11 methyltransferase (EC 2.1.1.-)	649	Protein Synthesis
650	M28_Spy0145	gbs2012	leuS					-4.453		Leucyl-tRNA synthetase (EC 6.1.1.4)	650	Protein Synthesis
651	M28_Spy1742	gbs2021						-22.338		Ribosomal large subunit pseudouridine synthase D (EC 4.2.1.70)	651	Protein Synthesis
652	M28_Spy1817	gbs2056	argS					-2.209		Arginyl-tRNA synthetase (EC 6.1.1.19)	652	Protein Synthesis
653	M28_Spy1822	gbs2060	aspS			-2.12		-22.743	-2.148	Aspartyl-tRNA synthetase (EC 6.1.1.12)	653	Protein Synthesis
654	M28_Spy1823	gbs2061	hisS			-2.73		-20.191		Histidyl-tRNA synthetase (EC 6.1.1.21)	654	Protein Synthesis
655	M28_Spy1824	gbs2062	rpmF			-6.87		-2.811		LSU ribosomal protein L32P	655	Protein Synthesis
656	M28_Spy1825	gbs2063	rpmG			-3.86			2.34	LSU ribosomal protein L33P	656	Protein Synthesis
657	M28_Spy1865	gbs2096	rpsD			-2.79		-6.929		SSU ribosomal protein S4P	657	Protein Synthesis
658	M28_Spy1868	gbs2099	rplI					-2.08		LSU ribosomal protein L9P	658	Protein Synthesis
659	M28_Spy1872	gbs2103	trmU		2.18		-2.403	-40.65		tRNA (5-methylaminomethyl-2-thiouridylate)-methyltransferase (EC 2.1.1.61)	659	Protein Synthesis
660	M28_Spy1891	gbs2127	trsA			-2.32		-2.489		Tryptophanyl-tRNA synthetase (EC 6.1.1.2)	660	Protein Synthesis
661	M28_Spy0364	gbsp001	rplA			-3.22		-6.178		LSU ribosomal protein L1P	661	Protein Synthesis
662	M28_Spy0363	gbsp002	rplK			-3.33		-11.234		LSU ribosomal protein L11P	662	Protein Synthesis
663	M28_Spy0006	gbs0008	trcF		-2.35		-2.823	-12.71		Transcription-repair coupling factor	663	Replication, recombination and repair
664	M28_Spy0019	gbs0019	recO			3.84				DNA repair protein recO	664	Replication, recombination and repair
665	M28_Spy0035	gbs0049	ruvB					-5.671		Holliday junction DNA helicase ruvB	665	Replication, recombination and repair
666	M28_Spy0194	gbs0109	radA			-2.43		-11.135	-2.396	DNA repair protein RadA	666	Replication, recombination and repair
667	M28_Spy0091	gbs0166						-20.237		Adenine-specific methyltransferase (EC 2.1.1.72)	667	Replication, recombination and repair
668	M28_Spy1630	gbs0222						3.83	-3.079	DNA-damage-inducible protein J	668	Replication, recombination and repair
669	M28_Spy1406	gbs0279							-3.21	ATP-dependent RNA helicase	669	Replication, recombination and repair
670	M28_Spy1395	gbs0289	recU			3.69		-14.535	-2.839	Recombination protein recU	670	Replication, recombination and repair
671	M28_Spy1380	gbs0303	priA					-4.631		Primosomal protein N	671	Replication, recombination and repair
672	M28_Spy1367	gbs0325	comFC			5.01				COMF operon protein 3	672	Replication, recombination and repair
673	M28_Spy0157	gbs0425	polA					-2.996	-2.731	DNA polymerase I (EC 2.7.7.7)	673	Replication, recombination and repair
674	M28_Spy1361	gbs0447	recX					-13.067		Regulatory protein recX	674	Replication, recombination and repair
675	M28_Spy0444	gbs0471							-2.284	DNA-damage-inducible protein J	675	Replication, recombination and repair
676	M28_Spy1206	gbs0499						-7.852		Methyltransferase (EC 2.1.1.-)	676	Replication, recombination and repair
677	M28_Spy0710	gbs0515	nth						-2.804	Endonuclease III (EC 4.2.99.18)	677	Replication, recombination and repair
678	M28_Spy1180	gbs0534	mutT			7				Mutator mutT protein (7,8-dihydro-8-oxoguanine-triphosphatase) (EC 3.6.1.-)	678	Replication, recombination and repair
679	M28_Spy1172	gbs0542							-2.633	Exodeoxyribonuclease VII large subunit (EC 3.1.11.6)	679	Replication, recombination and repair
680	M28_Spy1171	gbs0543	xseB						-4.509	Exodeoxyribonuclease VII small subunit (EC 3.1.11.6)	680	Replication, recombination and repair
681	M28_Spy1167	gbs0547	recN					-2.325		DNA repair protein recN	681	Replication, recombination and repair
682	M28_Spy1162	gbs0551	-			2.37			2.06	DNA-binding protein HU	682	Replication, recombination and repair
683	M28_Spy0514	gbs0570	dinG					-5.963		ATP-dependent helicase, DinG family	683	Replication, recombination and repair
684	M28_Spy1153	gbs0786	recR			-3.29		-9.601	4.34	Recombination protein recR	684	Replication, recombination and repair
685	M28_Spy1148	gbs0797	deaD			-2.17		-283.036		ATP-dependent RNA helicase	685	Replication, recombination and repair
686	M28_Spy1131	gbs0823	-	-2.92	-3.39	-16.85				Putative competence protein transcription factor	686	Replication, recombination and repair
687	M28_Spy1110	gbs0843	deaD2				-2.219	-2.673	-3.102	ATP-dependent RNA helicase	687	Replication, recombination and repair
688	M28_Spy1105	gbs0846						-5.205	-2.73	DNA polymerase III subunit gamma tau (EC 2.7.7.7)	688	Replication, recombination and repair
689	M28_Spy0551	gbs0868	lig						-2.106	NAD-dependent DNA ligase (EC 6.5.1.2)	689	Replication, recombination and repair
690	M28_Spy0573	gbs0890	rexB			-2.13		-3.715		ATP-dependent nuclease subunit B	690	Replication, recombination and repair
691	M28_Spy0962	gbs0929	dnaE		2.01			-2.488		DNA polymerase III alpha subunit (EC 2.7.7.7)	691	Replication, recombination and repair
692	M28_Spy0848	gbs0948	gyrA					-4.527		DNA gyrase subunit A (EC 5.99.1.3)	692	Replication, recombination and repair
693	M28_Spy0859	gbs1040	-			-3.33		-24.236		DNA topoisomerase I (EC 5.99.1.2)	693	Replication, recombination and repair
694	M28_Spy0858	gbs1041	smf						8.43	DNA processing protein	694	Replication, recombination and repair
695	M28_Spy0902	gbs1092	-		2.03	-2.83		-14.512		ATPase associated with chromosome architecture replication	695	Replication, recombination and repair
696	M28_Spy0816	gbs1168	radC					3.13	3	DNA repair protein radC	696	Replication, recombination and repair
697	M28_Spy0949	gbs1209	pcrA			-3.35		-26.275		DNA helicase II (EC 3.6.1.-)	697	Replication, recombination and repair
698	M28_Spy0692	gbs1228	parC					-14.026		Topoisomerase IV subunit A (EC 5.99.1.-)	698	Replication, recombination and repair
699	M28_Spy0691	gbs1229	parE			-3.39	-2.216	-38.926		Topoisomerase IV subunit B (EC 5.99.1.-)	699	Replication, recombination and repair
700	M28_Spy0688	gbs1231	ung	2.61	2.02	2.07		-3.004		Uracil-DNA glycosylase (EC 3.2.2.-)	700	Replication, recombination and repair
701	M28_Spy1871	gbs1268						-5.797		Phosphohydrolase (MutT nudix family protein)	701	Replication, recombination and repair
702	M28_Spy0709	gbs1277	dnaD			-3.31	-2.402	-32.985		DNA replication protein dnaD	702	Replication, recombination and repair
703	M28_Spy0707	gbs1280	recJ	-2.53		-6.69		-11.302		Single-stranded-DNA-specific exonuclease recJ (EC 3.1.-.-)	703	Replication, recombination and repair
704	M28_Spy0765	gbs1294	uvrC			-3.47		-3.824		Excinuclease ABC subunit C	704	Replication, recombination and repair
705	M28_Spy0774	gbs1370						4.04		DNA-cytosine methyltransferase (EC 2.1.1.37)	705	Replication, recombination and repair
706	M28_Spy0578	gbs1497	dnaG					-3.468	-5.777	DNA primase (EC 2.7.7.-)	706	Replication, recombination and repair
707	M28_Spy1056	gbs1531	UvrB					-11.525	-3.465	Excinuclease ABC subunit B	707	Replication, recombination and repair
708	M28_Spy0402	gbs1548	-			3.24		-10.135		Exoribonuclease II (EC 3.1.13.1)	708	Replication, recombination and repair
709	M28_Spy0396	gbs1554	fpg					-13.662	-2.233	Formamidopyrimidine-DNA glycosylase (EC 3.2.2.23)	709	Replication, recombination and repair
710	M28_Spy0377	gbs1564						-23.464		Phosphohydrolase (MutT nudix family protein)	710	Replication, recombination and repair
711	M28_Spy0327	gbs1616	exoA			2.85		-2.332	-2.168	Exodeoxyribonuclease III (EC 3.1.11.2)	711	Replication, recombination and repair
712	M28_Spy0320	gbs1625	dnaX				-2.224	-3.231		DNA polymerase III, delta subunit (EC 2.7.7.7)	712	Replication, recombination and repair
713	M28_Spy0278	gbs1668	dnaI					-3.445		Primosomal protein dnaI	713	Replication, recombination and repair
714	M28_Spy0277	gbs1669	dnaB					-4.828		Replicative DNA helicase (EC 3.6.1.-)	714	Replication, recombination and repair
715	M28_Spy1537	gbs1754	uvrA			2.92		-4.001		Excinuclease ABC subunit A	715	Replication, recombination and repair
716	M28_Spy1541	gbs1758	ssb3			-2.29		-2.307		Single strand binding protein	716	Replication, recombination and repair
717	M28_Spy1544	gbs1760	mutY	-2.37						A G-specific adenine DNA glycosylase (EC 3.2.2.-)	717	Replication, recombination and repair
718	M28_Spy1549	gbs1764	mutS2					-4.531		DNA mismatch repair protein mutS	718	Replication, recombination and repair
719	M28_Spy1554	gbs1769	recD	-2.83				-4.188		Exodeoxyribonuclease V alpha chain (EC 3.1.11.5)	719	Replication, recombination and repair
720	M28_Spy1570	gbs1794	dnaQ				-3.866	-7.381		DNA polymerase III, epsilon chain (EC 2.7.7.7)	720	Replication, recombination and repair
721	M28_Spy0215	gbs1824	-			-2.23		-5.447		Ribonuclease M5 (EC 3.1.26.8)	721	Replication, recombination and repair
722	M28_Spy0214	gbs1825	tatD				-2.236	-7.719		DNase, TatD family (EC 3.1.-.-)	722	Replication, recombination and repair
723	M28_Spy1660	gbs1898	polC			-2.11		-3.055		DNA polymerase III alpha subunit (EC 2.7.7.7)	723	Replication, recombination and repair
724	M28_Spy1677	gbs1945	-			-2.31				Endonuclease Exonuclease phosphatase family protein	724	Replication, recombination and repair
725	M28_Spy1684	gbs1964						-2.767		ATPase, AAA family	725	Replication, recombination and repair
726	M28_Spy1783	gbs2047	recA		2.09	2.83		-2.143		RecA protein	726	Replication, recombination and repair
727	M28_Spy1785	gbs2049	tag					-3.414		DNA-3-methyladenine glycosylase (EC 3.2.2.20)	727	Replication, recombination and repair
728	M28_Spy1786	gbs2050	ruvA					-3.513		Holliday junction DNA helicase ruvA	728	Replication, recombination and repair
729	M28_Spy1788	gbs2052	mutL		-8.85			-4.665		DNA mismatch repair protein mutL	729	Replication, recombination and repair
730	M28_Spy1814	gbs2054	mutS					-5.489		DNA mismatch repair protein mutS	730	Replication, recombination and repair
731	M28_Spy1867	gbs2098	holB					-2.367	-3.185	Replicative DNA helicase (EC 3.6.1.-)	731	Replication, recombination and repair
732	M28_Spy1888	gbs2115	recF					-10.574		DNA replication and repair protein recF	732	Replication, recombination and repair
733	M28_Spy0258	gbs1702					-2.641	-9.833		Methyltransferase (EC 2.1.1.-)	733	SEC
734	M28_Spy1500	gbs1718						-14.802		Pyrazinamidase (EC 3.5.1.-) Nicotinamidase (EC 3.5.1.19)	734	SEC
735	M28_Spy0700	gbs1287	-			2.38				Transporter	735	T
736	M28_Spy0041	gbs0056	-		3.22					Na+ driven multidrug efflux pump	736	Toxin production and resistance
737	M28_Spy0438	gbs0231	mefE			2.12		-2.764	6.75	Macrolide-efflux protein	737	Toxin production and resistance
738	M28_Spy0176	gbs0435							-2.065	Metal-dependent hydrolase (EC 3.-.-.-)	738	Toxin production and resistance
739	M28_Spy0489	gbs0554						-2.861	-2.338	Factor essential for expression of methicillin resistance	739	Toxin production and resistance
740	M28_Spy1101	gbs0918	inlA					-2.477		Internalin protein	740	Toxin production and resistance
741	M28_Spy0845	gbs1102				-2.32	-2.583	-3.121		Multidrug protein lipid ABC transporter family, ATP-binding and permease protein	741	Toxin production and resistance
742	M28_Spy0844	gbs1103						-2.679		Multidrug resistance ABC transporter ATP-binding and permease protein	742	Toxin production and resistance
743	M28_Spy0454	gbs1155				-4.82		-34.309		Multidrug resistance protein B	743	Toxin production and resistance
744	M28_Spy0828	gbs1156	-		6.74	8.34		-5.728		Na+ driven multidrug efflux pump	744	Toxin production and resistance
745	M28_Spy0190	gbs1401		3.36				-2.714	5.61	Multidrug resistance ABC transporter ATP-binding and permease protein	745	Toxin production and resistance
746	M28_Spy0399	gbs1550	-			-4.39		-6.208		Multidrug resistance efflux pump	746	Toxin production and resistance
747	M28_Spy1558	gbs1774				-4.2		-13.854		Beta-lactamase family protein	747	Toxin production and resistance
748	M28_Spy0154	gbs1841					-2.412	3.45	-4.164	Metal-dependent hydrolase (EC 3.-.-.-)	748	Toxin production and resistance
749	M28_Spy1787	gbs2051	lmrP					-3.433		Multidrug resistance protein imrP	749	Toxin production and resistance
750	M28_Spy1826	gbs2064	cadD					-2.564		Cadmium resistance protein	750	Toxin production and resistance
751	M28_Spy1827	gbs2065	cadC					-2.474		Cadmium efflux system accessory protein	751	Toxin production and resistance
752	M28_Spy0213	gbs0041					-2.109	-2.319	2.87	Transcriptional regulator, RpiR family	752	Transcription
753	M28_Spy0034	gbs0048	-	3.25	3.68	9.66		-2.585		Transcriptional regulator	753	Transcription
754	M28_Spy0036	gbs0050	-			3.14		-2.089		Protein tyrosine phosphatase (EC 3.1.3.48)	754	Transcription
755	M28_Spy0069	gbs0084	rpoA			-3.83		-4.27		DNA-directed RNA polymerase alpha chain (EC 2.7.7.6)	755	Transcription
756	M28_Spy0251	gbs0090	comX1.1					-5.532		Competence-specific sigma factor ComX	756	Transcription
757	M28_Spy1607	gbs0090	comX1.1					-5.532		Competence-specific sigma factor ComX	757	Transcription
758	M28_Spy1489	gbs0094	hrcA					-2.254		Heat-inducible transcription repressor hrcA	758	Transcription
759	M28_Spy1600	gbs0105	rpoE					-41.082		DNA-directed RNA polymerase delta chain (EC 2.7.7.6)	759	Transcription
760	M28_Spy1203	gbs0118					-5.752	119.65		Ribose operon repressor	760	Transcription
761	M28_Spy0234	gbs0135	mecA					-15.075		Negative regulator of genetic competence mecA	761	Transcription
762	M28_Spy0075	gbs0150	adcR					-2.37		Transcriptional regulator, MarR family	762	Transcription
763	M28_Spy0081	gbs0156	rpoB			-2.84		-10.05		DNA-directed RNA polymerase beta chain (EC 2.7.7.6)	763	Transcription
764	M28_Spy0082	gbs0157	rpoC			-2.16				DNA-directed RNA polymerase beta chain (EC 2.7.7.6)	764	Transcription
765	M28_Spy0086	gbs0161	comYC				-3.765			ComG operon protein 3	765	Transcription
766	M28_Spy0087	gbs0162					-4.093			ComG operon protein 4	766	Transcription
767	M28_Spy0088	gbs0163					-14.839	-4.464		ComG operon protein 5	767	Transcription
768	M28_Spy0089	gbs0164	comYD				-4.441			ComG operon protein 6	768	Transcription
769	M28_Spy1652	gbs0191	-			-6.17	-2.13	5.33		Transcription antiterminator, BglG family	769	Transcription
770	M28_Spy1636	gbs0207	-			2.06		-2.016		Transcriptional regulator, Cro CI family	770	Transcription
771	M28_Spy1835	gbs0254						-7.785		Transcriptional regulator, PadR family	771	Transcription
772	M28_Spy1420	gbs0267	-			-16.19				trans-acting positive regulator	772	Transcription
773	M28_Spy1390	gbs0294					-2.036			Autoinducer-2 production protein luxS (EC 3.13.1.-)	773	Transcription
774	M28_Spy1381	gbs0302						-22.742		DNA-directed RNA polymerase omega chain (EC 2.7.7.6)	774	Transcription
775	M28_Spy1377	gbs0306	pppL					-3.064		Protein phosphatase 2C (EC 3.1.3.16)	775	Transcription
776	M28_Spy1376	gbs0307						-2.027		Serine threonine protein kinase (EC 2.7.1.37)	776	Transcription
777	M28_Spy1374	gbs0309	yvqE		2.28	3.93				Two-component sensor protein yvqE (EC 2.7.3.-)	777	Transcription
778	M28_Spy1373	gbs0310	yvqC			2.05				Two-component response regulator yvqC	778	Transcription
779	M28_Spy1734	gbs0315							5.36	Transcriptional regulatory protein	779	Transcription
780	M28_Spy1368	gbs0324	comFA				-11.878		8.92	COMF operon protein 1	780	Transcription
781	M28_Spy1484	gbs0330	-	-3.76					-2.48	Transcriptional regulator, MarR family	781	Transcription
782	M28_Spy1463	gbs0355	lytR					-3.416		Transcriptional regulator, LytR family	782	Transcription
783	M28_Spy1455	gbs0414	nusA					-2.831	-2.586	N utilization substance protein A	783	Transcription
784	M28_Spy1449	gbs0420	copY	-3.22				3.71		CopAB ATPases metal-fist type repressor	784	Transcription
785	M28_Spy0201	gbs0443	rnpA					-2.493		Ribonuclease P protein component (EC 3.1.26.5)	785	Transcription
786	M28_Spy0635	gbs0468					-2.004	-8.017		Transcriptional regulator, TetR family	786	Transcription
787	M28_Spy1204	gbs0502						-8.33		ATP-dependent endopeptidase Lon (EC 3.4.21.53)	787	Transcription
788	M28_Spy1194	gbs0520	typA					-16.48		GTP-binding protein TypA BipA	788	Transcription
789	M28_Spy1168	gbs0546	argR1					-3.543	-2.575	Arginine repressor, argR	789	Transcription
790	M28_Spy1708	gbs0598	ihk					-4.935		Phosphate regulon sensor protein phoR (EC 2.7.3.-)	790	Transcription
791	M28_Spy1091	gbs0612							2.52	Transcriptional regulator, LytR family	791	Transcription
792	M28_Spy0860	gbs0666						-2.063		Transcriptional regulators, LysR family	792	Transcription
793	M28_Spy0412	gbs0680	ccpA			-3.65			-4.366	Catabolite control protein A	793	Transcription
794	M28_Spy0426	gbs0745	rncS		-3.24	-4.28	-2.181	-6.665		Ribonuclease III (EC 3.1.26.3)	794	Transcription
795	M28_Spy0461	gbs0754						-6.338		TRANSCRIPTION ACCESSORY PROTEIN (S1 RNA binding domain)	795	Transcription
796	M28_Spy0464	gbs0756	-			3.23				Stress-responsive transcriptional regulator PspC	796	Transcription
797	M28_Spy0465	gbs0757	ptsK			2.66		2.95	-2.032	HPR(SER) KINASE (EC 2.7.1.-) PHOSPHATASE (EC 3.1.3.-)	797	Transcription
798	M28_Spy1143	gbs0801							3.24	COME operon protein 1	798	Transcription
799	M28_Spy1125	gbs0833					-2.531	3.76	23.82	Transcriptional regulator, Cro CI family	799	Transcription
800	M28_Spy1106	gbs0845						-8.944		GAF domain-containing proteins	800	Transcription
801	M28_Spy1102	gbs0848	birA					-3.896	-2.735	Biotin operon repressor Biotin--[acetyl-CoA-carboxylase] synthetase (EC 6.3.4.15)	801	Transcription
802	M28_Spy1096	gbs0863						-5.806	-4.478	Cytosolic protein containing multiple CBS domains	802	Transcription
803	M28_Spy1094	gbs0865						-2.048		Ribonuclease BN (EC 3.1.-.-)	803	Transcription
804	M28_Spy0565	gbs0885	endA				-2.043	-19.313		DNA-entry nuclease (EC 3.1.30.-)	804	Transcription
805	M28_Spy0963	gbs0928						-2.614		Transcriptional regulator, GntR family	805	Transcription
806	M28_Spy0889	gbs0954						-2.822		Transcriptional regulator, GntR family	806	Transcription
807	M28_Spy0919	gbs1019	ciaH			-3.35				Sensor protein ciaH (EC 2.7.3.-)	807	Transcription
808	M28_Spy0920	gbs1020	ciaR			-2.58				Transcriptional regulatory protein ciaR	808	Transcription
809	M28_Spy0857	gbs1047	rnhB					-5.156		Ribonuclease HII (EC 3.1.26.4)	809	Transcription
810	M28_Spy0901	gbs1091						-15.241		SIR2 family protein	810	Transcription
811	M28_Spy0681	gbs1248	cpsY					-3.001	-2.506	Transcriptional regulators, LysR family	811	Transcription
812	M28_Spy0680	gbs1250	cpsX						-4.821	Histidine protein kinase	812	Transcription
813	M28_Spy0705	gbs1282	elaC	-2.53	-2.52	-6.32		-3.634		Ribonuclease Z (EC 3.1.26.11)	813	Transcription
814	M28_Spy0788	gbs1327						-2.66		Transcriptional regulator, Cro CI family	814	Transcription
815	M28_Spy0661	gbs1397					-2.701	-11.579		Two component system histidine kinase (EC 2.7.3.-)	815	Transcription
816	M28_Spy0660	gbs1398					-2.151	-9.127		Two-component response regulator	816	Transcription
817	M28_Spy0189	gbs1402	-	4.81				-9.424		Transcriptional regulator, MarR family	817	Transcription
818	M28_Spy0641	gbs1418	fruR					-4.44		Fructose repressor	818	Transcription
819	M28_Spy0638	gbs1423	trxB			-3.69		-7.824		Thioredoxin reductase (EC 1.8.1.9)	819	Transcription
820	M28_Spy0538	gbs1426	-			2.69		-2.231	-4.062	Transcriptional regulator	820	Transcription
821	M28_Spy0616	gbs1437						-4.715		Transcriptional regulators, LysR family	821	Transcription
822	M28_Spy0579	gbs1496	rpoD					-4.132	-2.801	RNA polymerase sigma factor rpoD	822	Transcription
823	M28_Spy1038	gbs1509	malR			-3.47		-6.51	4.39	Transcriptional regulator, LacI family	823	Transcription
824	M28_Spy0104	gbs1530	rofA	-2.89	-3.56	-2.69			-5.295	Transcriptional regulator RofA	824	Transcription
825	M28_Spy0395	gbs1555	mutR				-2.072	-10.169		Transcriptional regulator	825	Transcription
826	M28_Spy0372	gbs1566	phoH					-51.392		PhoH protein	826	Transcription
827	M28_Spy0356	gbs1590	scaR			3.96	-2.129	2.05		Iron-dependent repressor	827	Transcription
828	M28_Spy1157	gbs1652	-			13.63	-2.852	-8.176		Transcriptional regulator, biotin repressor family	828	Transcription
829	M28_Spy0285	gbs1661	greA			-2.22	-2.614	-34.003		Transcription elongation factor greA	829	Transcription
830	M28_Spy0276	gbs1670						-3.273		Putative regulatory protein	830	Transcription
831	M28_Spy0275	gbs1671	covS					-3.236		Transmembrane histidine kinase CsrS	831	Transcription
832	M28_Spy0274	gbs1672	covR					-2.444		Response regulator CsrR	832	Transcription
833	M28_Spy1501	gbs1719	codY					-19.436		Transcription pleiotropic repressor codY	833	Transcription
834	M28_Spy1531	gbs1736	scrR	-2.66		-3.63	-4.315	-4.412		Sucrose operon repressor	834	Transcription
835	M28_Spy1532	gbs1737	nusB						-2.966	N utilization substance protein B	835	Transcription
836	M28_Spy1552	gbs1767						-17.446		Ribonuclease HIII (EC 3.1.26.4)	836	Transcription
837	M28_Spy1564	gbs1780	srv			3.77		-7.799		Transcription regulator, crp family	837	Transcription
838	M28_Spy1569	gbs1793					-4.088	-2.599		Transcriptional regulator, MerR family	838	Transcription
839	M28_Spy1589	gbs1807	-	-2.45	-3.33					Transcriptional regulator, MerR family	839	Transcription
840	M28_Spy0153	gbs1842	-			-3.22	-2.351	-2.32		Transcription antiterminator, BglG family	840	Transcription
841	M28_Spy0122	gbs1860	sloR	-11.53	-13.76		-5.235	-15.975	-2.597	Transcriptional regulator pfoR	841	Transcription
842	M28_Spy1750	gbs1870	ctsR					-5.807		Transcriptional regulator ctsR	842	Transcription
843	M28_Spy1656	gbs1882						-8.217		Catabolite gene activator	843	Transcription
844	M28_Spy0496	gbs1884	regR						-4.819	Transcriptional regulator, LacI family	844	Transcription
845	M28_Spy1659	gbs1897	-			-2.8	-4.518	-15.412		Transcriptional regulator, MarR family	845	Transcription
846	M28_Spy0808	gbs1908	dpiB	2.16				-2.145	-3.507	Sensor kinase dpiB (EC 2.7.3.-)	846	Transcription
847	M28_Spy0807	gbs1909	dpiA	2.09				-2.116	-18.55	Transcriptional regulatory protein dpiA	847	Transcription
848	M28_Spy1671	gbs1913	lrp					-2.116		Leucine rich protein	848	Transcription
849	M28_Spy0762	gbs1934	-			-3.19	-2.657	-2.917	-13.406	Two-component response regulator yesN	849	Transcription
850	M28_Spy0761	gbs1935	-			-4.83		-2.04	-11.538	Two-component sensor kinase yesM (EC 2.7.3.-)	850	Transcription
851	M28_Spy0198	gbs1943	fasB			-3.31				Sensory transduction protein kinase FasB (EC 2.7.3.-)	851	Transcription
852	M28_Spy0200	gbs1944	fasA			-3.69	2.01			Response regulator FasA	852	Transcription
853	M28_Spy1567	gbs1972	-			2.13	-3.009	-3.5	-2.734	Transcriptional regulator	853	Transcription
854	M28_Spy0953	gbs2000	cfa	15.18	2.52			3.24		CMP factor	854	Transcription
855	M28_Spy0136	gbs2017	nusG					-9.92	-7.033	Transcription antitermination protein nusG	855	Transcription
856	M28_Spy1816	gbs2055	argR2					-5.107		Arginine repressor, argR	856	Transcription
857	M28_Spy1839	gbs2094					-2.866			Transcriptional regulator, TetR family	857	Transcription
858	M28_Spy1215	gbs2119	ahrC.2			-16.22		-2.84	-3.311	Arginine repressor, argR	858	Transcription
859	M28_Spy1214	gbs2120	-			-9.76		-3.712		Transcription regulator, crp family	859	Transcription
860	M28_Spy1899	gbs2134	parB					-7.721		Chromosome partitioning protein parB	860	Transcription
861	M28_Spy1362	gbs0446						-9.905		Hypothetical cytosolic protein	861	Unkown
862	M28_Spy1077	gbs1210						-5.346		Thioesterase superfamily protein	862	Unkown
863	M28_Spy1054	gbs1833	dltA					-2.202		D-alanine-activating enzyme (EC 6.3.2.-)	863	Unkown
864	M28_Spy0010	gbs0012						-8.66		Beta-lactamase (EC 3.5.2.6)	864	Virulence
865	M28_Spy0370	gbs0031						-9.84		Surface antigen	865	Virulence
866	M28_Spy0548	gbs0251	sagI			-14.21				Streptolysin S export transmembrane protein SagI	866	Virulence
867	M28_Spy0546	gbs0252	sagG			-18.88	-5.311			Streptolysin S export ATP-binding protein SagG	867	Virulence
868	M28_Spy0416	gbs0641	drrA			-4.12				Daunorubicin resistance ATP-binding protein drrA	868	Virulence
869	M28_Spy0843	gbs1104					-2.063	-3.123		Antigen	869	Virulence
870	M28_Spy0539	gbs1143	epf				-3.009	-2.463		Cell surface protein	870	Virulence
871	M28_Spy1695	gbs1306	-		-3.86	-8.34				Streptococcal histidine triad protein	871	Virulence
872	M28_Spy1696	gbs1307	lmb		-2.93	-5.32		-6.326		Laminin-binding surface protein	872	Virulence
873	M28_Spy1700	gbs1308	scpA	-47.34						C5A peptidase precursor (EC 3.4.21.-)	873	Virulence
874	M28_Spy0191	gbs1407	-	4.08						Multidrug ABC transporter family	874	Virulence
875	M28_Spy0028	gbs1420					-2.842	3.061		Choline-binding protein	875	Virulence
	GENES UNIQUE FOR GAS
876	M28_Spy1286	---	msrA		3.73	2.41				Peptide methionine sulfoxide reductase msrA msrB (EC 1.8.4.6)	876	Adaptation to atypcal conditions
877	M28_Spy1562	---	-		-12.42	-18				Universal stress protein family	877	Adaptation to atypcal conditions
878	M28_Spy0144	---	metB	7.64		-8.17				Cystathionine beta-lyase (EC 4.4.1.8)	878	Amino Acids
879	M28_Spy0245	---	oppB		2.55					Oligopeptide transport system permease protein oppB	879	Amino Acids
880	M28_Spy0337	---	spyA			2.25				C3 family ADP-ribosyltransferase (EC 2.4.2.-)	880	Amino Acids
881	M28_Spy1209	---	-			-199.49				Xaa-His dipeptidase (EC 3.4.13.3)	881	Amino Acids
882	M28_Spy1760	---	-			-3.45				Amino acid permease	882	Amino Acids
883	M28_Spy1762	---	hutG			-3.12				Formiminoglutamase (EC 3.5.3.8)	883	Amino Acids
884	M28_Spy0523	---	agaS	2.5						Galactosamine-6-phosphate deaminase (isomerizing) (EC 3.5.99.-)	884	Carbohydrates
885	M28_Spy1044	---	malD			-34.73				Maltodextrin transport system permease protein malD	885	Carbohydrates
886	M28_Spy1045	---	malC			-38.87				Maltodextrin transport system permease protein malC	886	Carbohydrates
887	M28_Spy1046	---	amyA			-82.63				Cyclodextrin glucanotransferase (EC 2.4.1.19)	887	Carbohydrates
888	M28_Spy1047	---	amyB	2.06		-24.86				Neopullulanase (EC 3.2.1.135)	888	Carbohydrates
889	M28_Spy1048	---	malX			-37.14				Maltose maltodextrin-binding protein	889	Carbohydrates
890	M28_Spy1062	---	-			-2.13				PTS system, cellobiose-specific IIA component (EC 2.7.1.69)	890	Carbohydrates
891	M28_Spy1063	---	-			-2.34				PTS system, cellobiose-specific IIB component (EC 2.7.1.69)	891	Carbohydrates
892	M28_Spy1349	---	-			-42.74				Sugar-binding protein	892	Carbohydrates
893	M28_Spy1350	---	-			-13.77				Sugar transport system permease protein	893	Carbohydrates
894	M28_Spy1351	---	-			-7.72				Sugar transport system permease protein	894	Carbohydrates
895	M28_Spy1352	---	-			-3.62				Glucokinase (EC 2.7.1.2) transcription regulator	895	Carbohydrates
896	M28_Spy1354	---	-			-2.17				Beta-glucosidase (EC 3.2.1.21)	896	Carbohydrates
897	M28_Spy1438	---	lacD.1			-49.45				Tagatose-bisphosphate aldolase (EC 4.1.2.40)	897	Carbohydrates
898	M28_Spy1498	---	-	8.28	22.29	3.96				Pyruvate,phosphate dikinase (EC 2.7.9.1)	898	Carbohydrates
899	M28_Spy1499	---	-	10.28	12.56	2.77				Pyruvate,phosphate dikinase (EC 2.7.9.1)	899	Carbohydrates
900	M28_Spy1627	---	lacB.2			-21.89				Galactose-6-phosphate isomerase lacB subunit (EC 5.3.1.26)	900	Carbohydrates
901	M28_Spy1629	---	lacR.2			-3.72				Lactose phosphotransferase system repressor	901	Carbohydrates
902	M28_Spy0435	---	-			2.07				Glycosyltransferase involved in cell wall biogenesis (EC 2.4.-.-)	902	Cell envelope and division
903	M28_Spy0168	---	nadC	12.14	12.17					Nicotinate-nucleotide pyrophosphorylase [carboxylating] (EC 2.4.2.19)	903	Coenzymes
904	M28_Spy0608	---	folC.2			-2.92				Folylpolyglutamate synthase (EC 6.3.2.17) Dihydrofolate synthase (EC 6.3.2.12)	904	Coenzymes
905	M28_Spy0895	---	-	9.95	7.96	7.39				Pyridoxine kinase (EC 2.7.1.35)	905	Coenzymes
906	M28_Spy0124	---	ntpI			-9.48				V-type sodium ATP synthase subunit I (EC 3.6.3.15)	906	Energy production and modification
907	M28_Spy0125	---	ntpK			-3.73				V-type sodium ATP synthase subunit K (EC 3.6.3.15)	907	Energy production and modification
908	M28_Spy0126	---	ntpE			-33.47				V-type sodium ATP synthase subunit E (EC 3.6.3.15)	908	Energy production and modification
909	M28_Spy0127	---	ntpC			-6.52				V-type sodium ATP synthase subunit C (EC 3.6.3.15)	909	Energy production and modification
910	M28_Spy0128	---	ntpF			-22.86				V-type sodium ATP synthase subunit F (EC 3.6.3.15)	910	Energy production and modification
911	M28_Spy0129	---	ntpA			-3.97				V-type sodium ATP synthase subunit A (EC 3.6.3.15)	911	Energy production and modification
912	M28_Spy0130	---	ntpB			-9.82				V-type sodium ATP synthase subunit B (EC 3.6.3.15)	912	Energy production and modification
913	M28_Spy0137	---	nga	-37.98						NAD glycohydrolase (EC 3.2.2.5)	913	Energy production and modification
914	M28_Spy0328	---	lctO	6.55	3.61	-3.19				L-lactate oxidase (EC 1.13.12.-)	914	Energy production and modification
915	M28_Spy0867	---	oadA2		2.01					Na+ transporting oxaloacetate decarboxylase alpha chain (EC 4.1.1.3)	915	Energy production and modification
916	M28_Spy0876	---	oadB			-2.49				Na+ transporting oxaloacetate decarboxylase beta chain (EC 4.1.1.3)	916	Energy production and modification
917	M28_Spy0878	---	citD			-4.36				Citrate lyase acyl carrier protein	917	Energy production and modification
918	M28_Spy0879	---	citE			-4.58				Citrate lyase beta chain (EC 4.1.3.6) Citryl-CoA lyase subunit (EC 4.1.3.34)	918	Energy production and modification
919	M28_Spy0880	---	citF			-4.28				Citrate lyase alpha chain (EC 4.1.3.6) Citrate CoA-transferase (EC 2.8.3.10)	919	Energy production and modification
920	M28_Spy0882	---	oadA1			-6.42				Oxaloacetate decarboxylase alpha chain (EC 4.1.1.3)	920	Energy production and modification
921	M28_Spy0883	---	citC	2.92	3.84					[Citrate [pro-3S]-lyase] ligase (EC 6.2.1.22)	921	Energy production and modification
922	M28_Spy1527	---	endoS	-5.97	2.21					Endo-beta-N-acetylglucosaminidase F2 precursor (EC 3.2.1.96)	922	Energy production and modification
923	M28_Spy0419	---	-	2.73		-4.21				Dihydroxyacetone kinase (EC 2.7.1.29)	923	Fatty Acids
924	M28_Spy0875	---	-			-9.67				Biotin carboxyl carrier protein of oxaloacetate decarboxylase (EC 4.1.1.3)	924	Fatty Acids
925	M28_Spy1050	---	-	-2.56		-2.16				Esterase (EC 3.1.1.-)	925	Fatty Acids
926	M28_Spy1727	---	-			3.18				Low temperature requirement C protein	926	Fatty Acids
927	M28_Spy1147	---	-	7.09				-13.907		Kup system potassium uptake protein	927	Inorganic ions
928	M28_Spy1161	---	-	-3.23		2.21				Lead, cadmium, zinc and mercury transporting ATPase (EC 3.6.3.-)	928	Inorganic ions
929	M28_Spy1432	---	-			-3.76				Sodium-dependent phosphate transporter	929	Inorganic ions
930	M28_Spy1516	---	fhuC			-2.59				Ferrichrome transport ATP-binding protein fhuC	930	Inorganic ions
931	M28_Spy1517	---	-			-8.62				Ferrichrome transport system permease protein fhuB	931	Inorganic ions
932	M28_Spy1520	---	-	-4.34						Putative Fe3+-siderophore transport protein	932	Inorganic ions
933	M28_Spy1758	---	fhs.2		2.32					Formate--tetrahydrofolate ligase (EC 6.3.4.3)	933	Nucleotides
934	M28_Spy0572	---	-			2.31				Neutral zinc metallopeptidase family	934	Posttranslational modifications, protein turnover and chaperones
935	M28_Spy0671	---	clpX			-6.23		-7.918		ATP-dependent endopeptidase clp ATP-binding subunit clpX	935	Posttranslational modifications, protein turnover and chaperones
936	M28_Spy0699	---	-		2.25	5.22				Glutathione S-transferase (EC 2.5.1.18)	936	Posttranslational modifications, protein turnover and chaperones
937	M28_Spy1718	---	prsA	-12.17	-26.87	-4.29				Peptidyl-prolyl cis-trans isomerase (EC 5.2.1.8)	937	Posttranslational modifications, protein turnover and chaperones
938	M28_Spy1744	---	-		-4.28	-22.44				Dipeptidase A (EC 3.4.13.-)	938	Posttranslational modifications, protein turnover and chaperones
939	M28_Spy0108	---	-			5.17				Signal peptidase I (EC 3.4.21.89)	939	Protein and peptide secretion and trafficking
940	M28_Spy0121	---	-	-5.86	-3.92	-4.53				Translation initiation inhibitor	940	Protein Synthesis
941	M28_Spy0400	---	-			-5.16				LSU ribosomal protein L33P	941	Protein Synthesis
942	M28_Spy1740	---	-			3.23				Translation initiation inhibitor	942	Protein Synthesis
943	M28_Spy1306	---			7.6					Cell surface protein	943	RD2
944	M28_Spy1311	---			5.91					DNA segregation ATPase and related proteins	944	RD2
945	M28_Spy1328	---			4.16	2.9				Glutaredoxin-like protein	945	RD2
946	M28_Spy1330	---				2.23				Transcriptional regulator, Cro CI family	946	RD2
947	M28_Spy1334	---			2.35	6.34				DNA-damage-inducible protein J	947	RD2
948	M28_Spy1336	---	R28		-53.13	-9.92				Cell surface protein	948	RD2
949	M28_Spy0549	---	-	-2.78		-3.57				Endonuclease Exonuclease phosphatase family protein	949	Replication, recombination and repair
950	M28_Spy1175	---	phr		2.01					Deoxyribodipyrimidine photolyase (EC 4.1.99.3)	950	Replication, recombination and repair
951	M28_Spy1198	---	dpr			4.93				Non-specific DNA-binding protein Dps	951	Replication, recombination and repair
952	M28_Spy1725	---	spd	-3.97	-5.97	-15.46				Deoxyribonuclease precursor (EC 3.1.21.1)	952	Replication, recombination and repair
953	M28_Spy1833	---	-		3.78	4.46				Phosphohydrolase (MutT nudix family protein)	953	Replication, recombination and repair
954	M28_Spy0116	---	-			-8.27				Transcriptional regulators, LysR family	954	Transcription
955	M28_Spy0184	---	-	-14.8	-2.17	-3.9				Transcriptional regulator	955	Transcription
956	M28_Spy0199	---	fasC	-2.78	-2.86	-4.77				Sensory transduction protein kinase FasC (EC 2.7.3.-)	956	Transcription
957	M28_Spy0428	---	-	2.49						Transcriptional regulator	957	Transcription
958	M28_Spy0439	---	-			2.19				Transcriptional regulator	958	Transcription
959	M28_Spy0872	---	citG			-2.5				Transcriptional regulator, GntR family	959	Transcription
960	M28_Spy1346	---	-			-4.45				Two-component response regulator yesN	960	Transcription
961	M28_Spy1347	---	-			-3.32				Two-component sensor kinase yesM (EC 2.7.3.-)	961	Transcription
962	M28_Spy1356	---	-			-6.96				Transcriptional regulator, GntR family Transcriptional regulator, LacI family	962	Transcription
963	M28_Spy1384	---	-			3.08				Transcriptional regulators, LysR family	963	Transcription
964	M28_Spy1435	---	-			3.33				Transcriptional regulator, TetR family	964	Transcription
965	M28_Spy1446	---	-		2.67					Copper chaperone	965	Transcription
966	M28_Spy1610	---	hsdR			2.04				Type I restriction-modification system restriction subunit (EC 3.1.21.3)	966	Transcription
967	M28_Spy1724	---	rgg	6.47	2.19					Transcriptional regulator	967	Transcription
968	M28_Spy1763	---	-			-8.78				Transcriptional regulator, LuxR family	968	Transcription
969	M28_Spy1769	---	-			-2.15				Trehalose operon transcriptional repressor	969	Transcription
970	M28_Spy1831	---	-			6.95				Transcriptional regulator	970	Transcription
971	M28_Spy1304	---				16.1				Hypothetical Protein	971	Unkown
972	M28_Spy1305	---			2.43					Hypothetical membrane spanning protein	972	Unkown
973	M28_Spy1318	---				6.31				Hypothetical protein	973	Unkown
974	M28_Spy1320	---				10.89				Hypothetical cytosolic protein	974	Unkown
975	M28_Spy1323	---			6.88					Hypothetical cytosolic protein	975	Unkown
976	M28_Spy1331	---		2.22	2.51	4.28				Hypothetical cytosolic protein	976	Unkown
977	M28_Spy1332	---		2.42	2.5	8.66				Hypothetical exported protein	977	Unkown
978	M28_Spy1333	---				5.46				Hypothetical cytosolic protein	978	Unkown
979	M28_Spy0105	---		-4.2	-12.76	-28.84				Fibronectin-binding protein	979	Virulence
980	M28_Spy0107	---	-	-2.49	-9.14	-7.83				Fibronectin-binding protein	980	Virulence
981	M28_Spy0109	---	-	-2.33	-5.79	-5.36				Fibronectin-binding protein	981	Virulence
982	M28_Spy0113	---		-2.49	-2.64	-16.21				Collagen adhesion protein	982	Virulence
983	M28_Spy0139	---	slo		-45.27	2.68				Streptolysin O	983	Virulence
984	M28_Spy0180	---	speG			-2.59				Enterotoxin	984	Virulence
985	M28_Spy0540	---	sagA			-2.56				Streptolysin S precursor	985	Virulence
986	M28_Spy0541	---	sagB			-12.23				Streptolysin S biosynthesis protein SagB	986	Virulence
987	M28_Spy0542	---	sagC			-18.65				Streptolysin S biosynthesis protein SagC	987	Virulence
988	M28_Spy0543	---	sagD			-15.39				Streptolysin S biosynthesis protein SagD	988	Virulence
989	M28_Spy0544	---	sagE			-15.65				Streptolysin S putative self-immunity protein SagE	989	Virulence
990	M28_Spy0545	---	sagF			-15.58				Streptolysin S biosynthesis protein SagF	990	Virulence
991	M28_Spy0547	---	sagH			-16.89				Streptolysin S export transmembrane protein SagH	991	Virulence
992	M28_Spy0754	---	-	-2.41						Collagen-like surface protein	992	Virulence
993	M28_Spy0781	---	srtA			4.29				Lantibiotic srtA precursor	993	Virulence
994	M28_Spy1326	---		2.18						M protein homolog	994	Virulence
995	M28_Spy1507	---		-5.78	-3.26	-5.17				Lantibiotic transport ATP-binding protein	995	Virulence
996	M28_Spy1619	---	salX			-8.47				Lantibiotic transport ATP-binding protein	996	Virulence
997	M28_Spy1620	---	salB			-3.57				Serine (threonine) dehydratase (lantibiotic biosynthesis)	997	Virulence
998	M28_Spy1621	---	salA			-4.28				Lantibiotic salivaricin A	998	Virulence
999	M28_Spy1675	---	sclA	-167.84	-13.82	-2.83				Collagen-like surface protein	999	Virulence
1000	M28_Spy1701	---		-5.96						M protein	1000	Virulence
1001	M28_Spy1702	---	emm	-21.63	-3.84					M protein	1001	Virulence
1002	M28_Spy1715	---		-53.54	-8.97	-3.47				Fibronectin-binding protein	1002	Virulence
1003	M28_Spy1716	---		-75.85	-15.54	-5.98				Fibronectin-binding protein	1003	Virulence
	GENES UNIQUE FOR GBS
1004	---	gbs1778							-26.971	Universal stress protein family	1004	Adaptation to atypcal conditions
1005	---	gbs0055	thrC					2.16		Threonine synthase (EC 4.2.3.1)	1005	Amino Acids
1006	---	gbs0123							-2.239	Argininosuccinate synthase (EC 6.3.4.5)	1006	Amino Acids
1007	---	gbs0124						-2.4		Argininosuccinate lyase (EC 4.3.2.1)	1007	Amino Acids
1008	---	gbs0145						2.64		Oligopeptide transport system permease protein oppB	1008	Amino Acids
1009	---	gbs0233							2.2	Glycine betaine carnitine choline-binding protein	1009	Amino Acids
1010	---	gbs0235						-2.697		Glycine betaine carnitine choline transport ATP-binding protein opuCA	1010	Amino Acids
1011	---	gbs0327					-2.024	-5.755		Aspartokinase (EC 2.7.2.4)	1011	Amino Acids
1012	---	gbs0438							-5.927	5-formyltetrahydrofolate cyclo-ligase (EC 6.3.3.2)	1012	Amino Acids
1013	---	gbs0605						-2.742		Phosphoserine phosphatase (EC 3.1.3.3)	1013	Amino Acids
1014	---	gbs0688	glnP				-6.478	5	8.23	Glutamine transport system permease protein glnP	1014	Amino Acids
1015	---	gbs0689	glnP				-6.796	3.89		Glutamine transport system permease protein glnP	1015	Amino Acids
1016	---	gbs0690					-4.219	2.39		Glutamine-binding protein	1016	Amino Acids
1017	---	gbs0691					-5.191			Glutamine transport ATP-binding protein glnQ	1017	Amino Acids
1018	---	gbs0966						6.81	5.69	Oligopeptide-binding protein oppA	1018	Amino Acids
1019	---	gbs1186						-4.929		Homoserine kinase (EC 2.7.1.39)	1019	Amino Acids
1020	---	gbs1187						-6.56	2.35	Homoserine dehydrogenase (EC 1.1.1.3)	1020	Amino Acids
1021	---	gbs1191						-5.201		Glycine betaine transporter	1021	Amino Acids
1022	---	gbs1265						-2.095		Acetolactate synthase (EC 2.2.1.6)	1022	Amino Acids
1023	---	gbs1405						2.2		NADP-specific glutamate dehydrogenase (EC 1.4.1.4)	1023	Amino Acids
1024	---	gbs1513						-8.921		Di- tripeptide transporter	1024	Amino Acids
1025	---	gbs1574							3.4	Nickel transport ATP-binding protein nikD	1025	Amino Acids
1026	---	gbs1610					3.44			Branched-chain amino acid transport system carrier protein	1026	Amino Acids
1027	---	gbs1621	serC				2.71	-4.143		Phosphoserine aminotransferase (EC 2.6.1.52)	1027	Amino Acids
1028	---	gbs1628					14.5	97.61	9.83	Branched-chain amino acid transport ATP-binding protein livF	1028	Amino Acids
1029	---	gbs1629					17.68	104.68		Branched-chain amino acid transport ATP-binding protein livG	1029	Amino Acids
1030	---	gbs1630					16.9	124.58		Branched-chain amino acid transport system permease protein livM	1030	Amino Acids
1031	---	gbs1631					19.72	50.71	12.07	Branched-chain amino acid transport system permease protein livH	1031	Amino Acids
1032	---	gbs1632					8.6	8.91	20.37	Leucine-, isoleucine-, valine-, threonine-, and alanine-binding protein	1032	Amino Acids
1033	---	gbs1636						-17.874		Cystathionine beta-lyase (EC 4.4.1.8)	1033	Amino Acids
1034	---	gbs1638						-6.013	3.47	Amino acid permease	1034	Amino Acids
1035	---	gbs1687						-12.117		Acetylornithine deacetylase Succinyl-diaminopimelate desuccinylase and related deacylases	1035	Amino Acids
1036	---	gbs1799					2.2	-2.579		Low-specificity L-threonine aldolase (EC 4.1.2.5)	1036	Amino Acids
1037	---	gbs2004						2.63		5-methyltetrahydrofolate--homocysteine methyltransferase (EC 2.1.1.13)	1037	Amino Acids
1038	---	gbs2005					2.05		24.84	5-methyltetrahydropteroyltriglutamate--homocysteine methyltransferase (EC 2.1.1.14)	1038	Amino Acids
1039	---	gbs2006							2.83	Branched-chain amino acid transport protein azlD	1039	Amino Acids
1040	---	gbs2007					2.68		6.84	Branched-chain amino acid transport protein azlC	1040	Amino Acids
1041	---	gbs2084					-3.582	4.93	-43.53	Carbamate kinase (EC 2.7.2.2)	1041	Amino Acids
1042	---	gbs2085					-2.331	4.76	-19.679	Ornithine carbamoyltransferase (EC 2.1.3.3)	1042	Amino Acids
1043	---	gbs2125						53.05	5.48	Arginine ornithine antiporter	1043	Amino Acids
1044	---	gbs0113					-2.537	57.44	9.46	D-ribose-binding protein	1044	Carbohydrates
1045	---	gbs0114					-2.338	137.18	9.69	Ribose transport system permease protein rbsC	1045	Carbohydrates
1046	---	gbs0115						110.77	5.75	Ribose transport ATP-binding protein rbsA	1046	Carbohydrates
1047	---	gbs0116						205.2	6.17	D-ribose mutarotase (EC 5.1.3.-)	1047	Carbohydrates
1048	---	gbs0117						70.22	3.01	Ribokinase (EC 2.7.1.15)	1048	Carbohydrates
1049	---	gbs0179						-2.725		Beta-phosphoglucomutase (EC 5.4.2.6) Glucose-1-phosphate phosphodismutase (EC 2.7.1.41)	1049	Carbohydrates
1050	---	gbs0194					-2.691		-2.869	Transketolase (EC 2.2.1.1)	1050	Carbohydrates
1051	---	gbs0195					-2.042		-2.497	Transketolase (EC 2.2.1.1)	1051	Carbohydrates
1052	---	gbs0272						-2.133		PTS system, beta-glucoside-specific IIABC component (EC 2.7.1.69)	1052	Carbohydrates
1053	---	gbs0541						-2.332		Sugar kinase	1053	Carbohydrates
1054	---	gbs0669						5.88	6.92	SUGAR SODIUM SYMPORTER	1054	Carbohydrates
1055	---	gbs0673						7.02		4-Hydroxy-2-oxoglutarate aldolase (EC 4.1.3.16)	1055	Carbohydrates
1056	---	gbs0674					-2.426	7.41		Uronate isomerase (EC 5.3.1.12)	1056	Carbohydrates
1057	---	gbs0676					-2.036			Fructuronate reductase (EC 1.1.1.57)	1057	Carbohydrates
1058	---	gbs0678					-2.383			Beta-N-acetylhexosaminidase (EC 3.2.1.52)	1058	Carbohydrates
1059	---	gbs0681							-9.292	Alpha-amylase (EC 3.2.1.1)	1059	Carbohydrates
1060	---	gbs0870							-3.42	Pullulanase (EC 3.2.1.41)	1060	Carbohydrates
1061	---	gbs0871						8.93	-2.152	1,4-alpha-glucan branching enzyme (EC 2.4.1.18)	1061	Carbohydrates
1062	---	gbs0872	glgC				2.14	15.4		Glucose-1-phosphate adenylyltransferase catalytic subunit (EC 2.7.7.27)	1062	Carbohydrates
1063	---	gbs0873					2.5	19.5		Glucose-1-phosphate adenylyltransferase regulatory subunit (EC 2.7.7.27)	1063	Carbohydrates
1064	---	gbs0874						13.71	-3.007	Glycogen synthase (EC 2.4.1.21)	1064	Carbohydrates
1065	---	gbs1170							4.18	6-phospho-beta-glucosidase (EC 3.2.1.86)	1065	Carbohydrates
1066	---	gbs1255							-2.495	Phosphopentomutase (EC 5.4.2.7)	1066	Carbohydrates
1067	---	gbs1528						-4.806	-5.404	Putative galactofuranosyltransferase (EC 2.4.1.-)	1067	Carbohydrates
1068	---	gbs1540						-2.603		Amidase family protein	1068	Carbohydrates
1069	---	gbs1614						-4.803		PTS system, cellobiose-specific IIC component	1069	Carbohydrates
1070	---	gbs1619					2.31			D-3-phosphoglycerate dehydrogenase (EC 1.1.1.95)	1070	Carbohydrates
1071	---	gbs1692					-2.653			Dihydroxyacetone kinase (EC 2.7.1.29)	1071	Carbohydrates
1072	---	gbs1694						64.77	5.91	Dihydroxyacetone kinase (EC 2.7.1.29)	1072	Carbohydrates
1073	---	gbs1695						36.17	8.38	Dihydroxyacetone kinase (EC 2.7.1.29)	1073	Carbohydrates
1074	---	gbs1697					-2.445	37.07	11.84	Glycerol uptake facilitator protein	1074	Carbohydrates
1075	---	gbs1714							3.93	Pyruvate,phosphate dikinase (EC 2.7.9.1)	1075	Carbohydrates
1076	---	gbs1840						4.27		Xylulose-5-phosphate (EC 4.1.2.9) Fructose-6-phosphate phosphoketolase (EC 4.1.2.22)	1076	Carbohydrates
1077	---	gbs1846					-3.586	5.29		PTS system, galactitol-specific IIC component (EC 2.7.1.69)	1077	Carbohydrates
1078	---	gbs1890						10.99		PTS system, N-acetylgalactosamine-specific IIA component (EC 2.7.1.69)	1078	Carbohydrates
1079	---	gbs1890					-4.058			PTS system, N-acetylgalactosamine-specific IIA component (EC 2.7.1.69)	1079	Carbohydrates
1080	---	gbs1914					-7.264	-8.719		Aldose 1-epimerase family protein	1080	Carbohydrates
1081	---	gbs1915					-3.304	-3.522	-2.465	Tagatose-bisphosphate aldolase (EC 4.1.2.40)	1081	Carbohydrates
1082	---	gbs1916					-3.105	-3.728		Tagatose-6-phosphate kinase (EC 2.7.1.144)	1082	Carbohydrates
1083	---	gbs1917					-3.116	-2.238		Galactose-6-phosphate isomerase lacB subunit (EC 5.3.1.26)	1083	Carbohydrates
1084	---	gbs1919						-7.242		Sialidase A precursor (EC 3.2.1.18)	1084	Carbohydrates
1085	---	gbs1931						-2.186		Deblocking aminopeptidase (EC 3.4.11.-)	1085	Carbohydrates
1086	---	gbs0182						7		Murein hydrolase exporter	1086	Cell envelope and division
1087	---	gbs0183					-3.266			Murein hydrolase export regulator	1087	Cell envelope and division
1088	---	gbs0452						-24.377		alpha-L-Rha alpha-1,3-L-rhamnosyltransferase (EC 2.4.1.-)	1088	Cell envelope and division
1089	---	gbs0452					2.32			alpha-L-Rha alpha-1,3-L-rhamnosyltransferase (EC 2.4.1.-)	1089	Cell envelope and division
1090	---	gbs0601						-10.905		Rod shape-determining protein rodA	1090	Cell envelope and division
1091	---	gbs0785						-12.295		Penicillin-binding protein	1091	Cell envelope and division
1092	---	gbs0988							-3.962	M protein	1092	Cell envelope and division
1093	---	gbs1068					5.67	8.58	3.61	DNA segregation ATPase and related proteins (FtsK SpoIIIE family)	1093	Cell envelope and division
1094	---	gbs1214					-2.925	-6.281		Murein hydrolase exporter	1094	Cell envelope and division
1095	---	gbs1215						-8.509		Murein hydrolase export regulator	1095	Cell envelope and division
1096	---	gbs1233	neuA					-2.779		Acylneuraminate cytidylyltransferase (EC 2.7.7.43)	1096	Cell envelope and division
1097	---	gbs1234	neuD					-2.86	2.66	Sialic acid biosynthesis protein NeuD	1097	Cell envelope and division
1098	---	gbs1235	neuC					-3.682		UDP-N-acetylglucosamine 2-epimerase (N-acetylmannosamine-forming) (EC 5.1.3.-)	1098	Cell envelope and division
1099	---	gbs1236	neuB					-3.264		N-acetylneuraminate synthase (EC 2.5.1.56)	1099	Cell envelope and division
1100	---	gbs1237	cpsM					-5.086		Capsular polysaccharide protein CpsK	1100	Cell envelope and division
1101	---	gbs1237.1	cpsL					-5.363		beta-D-Galp alpha-2,3-sialyltransferase (EC 2.4.99.-)	1101	Cell envelope and division
1102	---	gbs1238	CpsIaJ					-8.133		beta-D-GlcNAc beta-1,4-galactosyltransferase (EC 2.4.1.-)	1102	Cell envelope and division
1103	---	gbs1240	cpsI				-2.544	-18.416		Secreted polysaccharide polymerase	1103	Cell envelope and division
1104	---	gbs1241	cpsG					-8.669		beta-D-Glcp beta-1,4-galactosyltransferase (EC 2.4.1.-)	1104	Cell envelope and division
1105	---	gbs1242	cpsF					-7.932		Beta-1,4-galactosyltransferase accessory protein	1105	Cell envelope and division
1106	---	gbs1243	cpsE					-4.291		Undecaprenyl-phosphate beta-glucosephosphotransferase (EC 2.7.8.-)	1106	Cell envelope and division
1107	---	gbs1244	cpsD					-2.173		Tyrosine-protein kinase (capsular polysaccharide biosynthesis)	1107	Cell envelope and division
1108	---	gbs1245	cpsC					-2.957		Chain length regulator (capsular polysaccharide biosynthesis)	1108	Cell envelope and division
1109	---	gbs1246	cpsB					-2.101		Phosphotyrosine-protein phosphatase (capsular polysaccharide biosynthesis) (EC 3.1.3.48)	1109	Cell envelope and division
1110	---	gbs1279						3.24		M protein	1110	Cell envelope and division
1111	---	gbs1478					-2.743	-3.431	-5.045	Collagen adhesion protein	1111	Cell envelope and division
1112	---	gbs1480					-2.031	-6.149	-2.901	N-acetylglucosaminyl-phosphatidylinositol biosynthetic protein	1112	Cell envelope and division
1113	---	gbs1481						-3.831		dTDP-rhamnosyl transferase rfbF (EC 2.-.-.-)	1113	Cell envelope and division
1114	---	gbs1484						-3.275		Glycosyltransferase involved in cell wall biogenesis (EC 2.4.-.-)	1114	Cell envelope and division
1115	---	gbs1485						-3.748		Glycosyltransferase involved in cell wall biogenesis (EC 2.4.-.-)	1115	Cell envelope and division
1116	---	gbs1485						-3.748		Glycosyltransferase involved in cell wall biogenesis (EC 2.4.-.-)	1116	Cell envelope and division
1117	---	gbs1487						-4.552		2-C-methyl-D-erythritol 4-phosphate cytidylyltransferase (EC 2.7.7.60)	1117	Cell envelope and division
1118	---	gbs1488						-5.759		Lipooligosaccharide cholinephosphotransferase (EC 2.7.8.-)	1118	Cell envelope and division
1119	---	gbs1792						-8.804		Cyclopropane-fatty-acyl-phospholipid synthase (EC 2.1.1.79)	1119	Cell envelope and division
1120	---	gbs1878	mccF					4.84	4.44	Muramoyltetrapeptide carboxypeptidase (EC 3.4.17.13)	1120	Cell envelope and division
1121	---	gbs2102					-2.126	-20.059		MarC family integral membrane protein	1121	Cell envelope and division
1122	---	gbs2107					5.56	-3.377		peptidoglycan binding protein (LysM domain)	1122	Cell envelope and division
1123	---	gbs0245							-3.464	Acetyltransferase (EC 2.3.1.-)	1123	Central metabolism
1124	---	gbs0245						2.63		Acetyltransferase (EC 2.3.1.-)	1124	Central metabolism
1125	---	gbs0450							-4.161	Acetyltransferase, GNAT family	1125	Central metabolism
1126	---	gbs0460					-3.42		-2.706	4-carboxymuconolactone decarboxylase (EC 4.1.1.44)	1126	Central metabolism
1127	---	gbs0466					-2.235	-2.225		Aldose reductase (EC 1.1.1.21)	1127	Central metabolism
1128	---	gbs0494						-3.947		NAD-dependent oxidoreductase	1128	Central metabolism
1129	---	gbs0561						-8.214	-2.553	Phosphoesterase	1129	Central metabolism
1130	---	gbs0803						-6.093		Hydrolase (HAD superfamily)	1130	Central metabolism
1131	---	gbs0820						-2.518	2.16	Glutathione S-transferase family protein	1131	Central metabolism
1132	---	gbs0825						-3.331		Phosphoglycolate phosphatase (EC 3.1.3.18)	1132	Central metabolism
1133	---	gbs0831						-4.732		Lipopolysaccharide 1,2-glucosyltransferase (EC 2.4.1.58)	1133	Central metabolism
1134	---	gbs0920						-9.294		Acetyltransferase (EC 2.3.1.-)	1134	Central metabolism
1135	---	gbs0956						-2.286		Acetyltransferase (EC 2.3.1.-)	1135	Central metabolism
1136	---	gbs1114						4.22		Oxidoreductase (EC 1.1.1.-)	1136	Central metabolism
1137	---	gbs1172						-3.655		Hydrolase (HAD superfamily)	1137	Central metabolism
1138	---	gbs1200						-5.153		Hydrolase (HAD superfamily)	1138	Central metabolism
1139	---	gbs1409						-4.168		Acetyltransferase yjgM (EC 2.3.1.-)	1139	Central metabolism
1140	---	gbs1517						-2.131	-4.132	Probable poly(Glycerol-phosphate) alpha-glucosyltransferase (EC 2.4.1.52)	1140	Central metabolism
1141	---	gbs1524					-2.037	-3.837		Glycosyltransferase (EC 2.4.1.-)	1141	Central metabolism
1142	---	gbs1525					-2.221	-2.403		Glycosyl transferase, family 8	1142	Central metabolism
1143	---	gbs1526						-2.806	-4.775	Glycosyl transferase, family 8	1143	Central metabolism
1144	---	gbs1527						-2.715		Glycosyl transferase, family 8	1144	Central metabolism
1145	---	gbs1605					-4.187	-2.706		Glycosyltransferase (EC 2.4.1.-)	1145	Central metabolism
1146	---	gbs1620					2.76	-3.98		Acetyltransferase (EC 2.3.1.-)	1146	Central metabolism
1147	---	gbs1725							-2.389	Oxidoreductase (EC 1.1.1.-)	1147	Central metabolism
1148	---	gbs1847					-2.165			Glyoxylate reductase (NADP+) (EC 1.1.1.79) Glyoxylate reductase (NAD+) (EC 1.1.1.26) Hydroxypyruvate reductase (EC 1.1.1.81)	1148	Central metabolism
1149	---	gbs1880						-4.939		NAD-dependent oxidoreductase	1149	Central metabolism
1150	---	gbs1963						-3.429		Acetyltransferase, GNAT family	1150	Central metabolism
1151	---	gbs1991						-2.498		Acetyltransferase, GNAT family	1151	Central metabolism
1152	---	gbs2015						-6.011		Glycosyl transferase, family 8	1152	Central metabolism
1153	---	gbs2016						-4.94		Glycosyl transferase, family 8	1153	Central metabolism
1154	---	gbs2034					-2.49			Hydrolase (HAD superfamily)	1154	Central metabolism
1155	---	gbs0510						-3.193		BioY protein	1155	Coenzymes
1156	---	gbs0767						-55.116		Diaminohydroxyphosphoribosylaminopyrimidine deaminase (EC 3.5.4.26)	1156	Coenzymes
1157	---	gbs0768						-7.33		Riboflavin synthase alpha chain (EC 2.5.1.9)	1157	Coenzymes
1158	---	gbs0769						-7.355		GTP cyclohydrolase II (EC 3.5.4.25) 3,4-dihydroxy-2-butanone-4-phosphate synthase (EC 4.1.2.-)	1158	Coenzymes
1159	---	gbs0770						-3.566		6,7-dimethyl-8-ribityllumazine synthase (EC 2.5.1.9)	1159	Coenzymes
1160	---	gbs0858					-6.328			Phosphomethylpyrimidine kinase (EC 2.7.4.7) Hydroxymethylpyrimidine kinase (EC 2.7.1.49)	1160	Coenzymes
1161	---	gbs0859						2.58	7.43	Hydroxyethylthiazole kinase (EC 2.7.1.50)	1161	Coenzymes
1162	---	gbs1783						-2.683	-5.747	Farnesyl pyrophosphate synthetase (EC 2.5.1.1)	1162	Coenzymes
1163	---	gbs1789						-2.417	-4.194	1,4-dihydroxy-2-naphthoate polyprenyltransferase (EC 2.5.1.-)	1163	Coenzymes
1164	---	gbs1862						-22.634		Amino acid ligase family protein (putative polyamide biosynthesis enzyme)	1164	Coenzymes
1165	---	gbs0126						3.24		L-2-hydroxyisocaproate dehydrogenase (EC 1.1.1.-)	1165	Energy production and modification
1166	---	gbs0498						-10.299		Thioredoxin	1166	Energy production and modification
1167	---	gbs0636					-5.902			Collagen adhesion protein	1167	Energy production and modification
1168	---	gbs0753						-3.732		Luciferase-like monooxygenase (EC 1.14.-.-)	1168	Energy production and modification
1169	---	gbs1198	tpx					3.21	-3.088	Thioredoxin peroxidase (EC 1.11.1.15)	1169	Energy production and modification
1170	---	gbs1198	tpx							Thioredoxin peroxidase (EC 1.11.1.15)	1170	Energy production and modification
1171	---	gbs1297						-2.582	-7.281	PhnB protein	1171	Energy production and modification
1172	---	gbs1618						-2.498		O6-methylguanine-DNA methyltransferase (EC 2.1.1.63)	1172	Energy production and modification
1173	---	gbs1627					16.35	140.17		Acetoin utilization acuB protein	1173	Energy production and modification
1174	---	gbs1784							-4.621	Transport ATP-binding protein cydC	1174	Energy production and modification
1175	---	gbs1786							-2.091	Cytochrome d ubiquinol oxidase subunit II (EC 1.10.3.-)	1175	Energy production and modification
1176	---	gbs1786						2.14		Cytochrome d ubiquinol oxidase subunit II (EC 1.10.3.-)	1176	Energy production and modification
1177	---	gbs1787							-2.394	Cytochrome d ubiquinol oxidase subunit I (EC 1.10.3.-)	1177	Energy production and modification
1178	---	gbs1788							-2.155	NADH dehydrogenase family	1178	Energy production and modification
1179	---	gbs1910						2.17		UDP-glucose 4-epimerase (EC 5.1.3.2)	1179	Energy production and modification
1180	---	gbs2002					4.53	22.42	4.04	Glycerol dehydrogenase (EC 1.1.1.6)	1180	Energy production and modification
1181	---	gbs0259						-3.718		FMN-dependent NADH-azoreductase (EC 1.6.99.2)	1181	Fatty Acids
1182	---	gbs0645	cylD				2.595	4.437		Malonyl-CoA-[acyl-carrier-protein] transacylase (EC 2.3.1.39)	1182	Fatty Acids
1183	---	gbs0646	cylG				3.68	5.55		3-oxoacyl-[acyl-carrier protein] reductase (EC 1.1.1.100)	1183	Fatty Acids
1184	---	gbs0647	acpC				3.89	4		Acyl carrier protein	1184	Fatty Acids
1185	---	gbs0648					2.67	3.17		(3R)-hydroxymyristoyl-[acyl carrier protein] dehydratase (EC 4.2.1.-)	1185	Fatty Acids
1186	---	gbs0653	cylI				4.013			3-oxoacyl-[acyl-carrier-protein] synthase (EC 2.3.1.41)	1186	Fatty Acids
1187	---	gbs0805						-12.642		Esterase (EC 3.1.1.-)	1187	Fatty Acids
1188	---	gbs0923					-2.077		-5.906	Lipase	1188	Fatty Acids
1189	---	gbs1046					-2.066	-5.552	-3.361	O-acetyltransferase (cell wall biosynthesis) (EC 2.3.1.-)	1189	Fatty Acids
1190	---	gbs1696						60.74	14.53	Dihydroxyacetone kinase phosphotransfer protein	1190	Fatty Acids
1191	---	gbs1717							-22.528	3-hydroxybutyryl-CoA dehydrogenase (EC 1.1.1.157)	1191	Fatty Acids
1192	---	gbs1995					-6.214	-8.493	6.82	Phosphatidylglycerophosphatase B homolog	1192	Fatty Acids
1193	---	gbs0196					-2.682			Vanillate O-demethylase oxidoreductase (EC 1.14.13.-)	1193	Inorganic ions
1194	---	gbs0495						-3.411		Magnesium and cobalt transport protein corA	1194	Inorganic ions
1195	---	gbs0766						-8.495		Manganese transport protein mntH	1195	Inorganic ions
1196	---	gbs0794							2.24	Probable D-methionine transport ATP-binding protein metN	1196	Inorganic ions
1197	---	gbs0794						-17.086		Probable D-methionine transport ATP-binding protein metN	1197	Inorganic ions
1198	---	gbs0855					-2.286			Transporter	1198	Inorganic ions
1199	---	gbs0856					-8.116		2.64	Hydroxymethylpyrimidine transport system permease protein	1199	Inorganic ions
1200	---	gbs0856								Hydroxymethylpyrimidine transport system permease protein	1200	Inorganic ions
1201	---	gbs0922							-3.987	Calcium-transporting ATPase (EC 3.6.3.8)	1201	Inorganic ions
1202	---	gbs0952						-3.252		Na+ H+ antiporter napA	1202	Inorganic ions
1203	---	gbs1043					-2.114	-8.797		Ferric anguibactin transport ATP-binding protein	1203	Inorganic ions
1204	---	gbs1044						-10.128		Ferric anguibactin transport system permease protein fatC	1204	Inorganic ions
1205	---	gbs1045						-17.424		Ferric anguibactin transport system permease protein fatD	1205	Inorganic ions
1206	---	gbs1368							4.1	Arsenate reductase (EC 1.20.4.1)	1206	Inorganic ions
1207	---	gbs1612							-3.053	Tellurite resistance protein tehB	1207	Inorganic ions
1208	---	gbs1639						-4.87	7.17	Trk system potassium uptake protein trkA	1208	Inorganic ions
1209	---	gbs1640						-5.186		Trk system potassium uptake protein trkH	1209	Inorganic ions
1210	---	gbs1679					-3.039	-3.889		Cobalt transport protein cbiQ	1210	Inorganic ions
1211	---	gbs1680						-7.723		Cobalt transport ATP-binding protein cbiO	1211	Inorganic ions
1212	---	gbs1876						-6.184		Na+ H+ antiporter nhaP	1212	Inorganic ions
1213	---	gbs1926						-3.279		Laminin-binding surface protein	1213	Inorganic ions
1214	---	gbs1949					-2.239	-2.807		Phosphate transport system protein phoU	1214	Inorganic ions
1215	---	gbs1950					-3.812	-5.441		Phosphate transport ATP-binding protein pstB	1215	Inorganic ions
1216	---	gbs1951					-2.007		12.77	Phosphate transport system permease protein pstA	1216	Inorganic ions
1217	---	gbs1952						2.21		Phosphate transport system permease protein pstC	1217	Inorganic ions
1218	---	gbs1953					-2.674	-3.393		probable hemolysin precursor	1218	Inorganic ions
1219	---	gbs1999						3.7		Rhodanese-related sulfurtransferases	1219	Inorganic ions
1220	---	gbs0503						-4.04		5 -nucleotidase (EC 3.1.3.5)	1220	Nucleotides
1221	---	gbs0574					-7.249	-7.669		Inosine-uridine preferring nucleoside hydrolase (EC 3.2.2.1)	1221	Nucleotides
1222	---	gbs0583					4.45			Adenosine deaminase (EC 3.5.4.4)	1222	Nucleotides
1223	---	gbs0916	ndk						2.36	Nucleoside diphosphate kinase (EC 2.7.4.6)	1223	Nucleotides
1224	---	gbs1432							-3.219	Carbamoyl-phosphate synthase large chain (EC 6.3.5.5)	1224	Nucleotides
1225	---	gbs0020							14.54	CAAX amino terminal protease family	1225	Posttranslational modifications, protein turnover and chaperones
1226	---	gbs0451					3.24			C5A peptidase precursor (EC 3.4.21.-)	1226	Posttranslational modifications, protein turnover and chaperones
1227	---	gbs0575						-6.673	-3.635	Osmotically inducible protein C	1227	Posttranslational modifications, protein turnover and chaperones
1228	---	gbs0631							2.87	Sortase	1228	Posttranslational modifications, protein turnover and chaperones
1229	---	gbs0631							2.869	Sortase	1229	Posttranslational modifications, protein turnover and chaperones
1230	---	gbs1037						-3.21	-3.19	CAAX amino terminal protease family	1230	Posttranslational modifications, protein turnover and chaperones
1231	---	gbs1476					-3.309	-2.779		Sortase	1231	Posttranslational modifications, protein turnover and chaperones
1232	---	gbs1503					-2.435	-2.443		Oxidoreductase (EC 1.1.1.-)	1232	Posttranslational modifications, protein turnover and chaperones
1233	---	gbs1518						-2.891		Protein translocase subunit secA	1233	Posttranslational modifications, protein turnover and chaperones
1234	---	gbs1522						-2.706		Protein translocase subunit secY	1234	Posttranslational modifications, protein turnover and chaperones
1235	---	gbs1532						-9.766	3.3	CAAX amino terminal protease family	1235	Posttranslational modifications, protein turnover and chaperones
1236	---	gbs1998						-2.857		CAAX amino terminal protease family	1236	Posttranslational modifications, protein turnover and chaperones
1237	---	gbs2014						-4.035		Phospholipase (EC 3.1.-.-)	1237	Posttranslational modifications, protein turnover and chaperones
1238	---	gbs0177						-5.785		Methyltransferase (EC 2.1.1.-)	1238	Protein and peptide secretion and trafficking
1239	---	gbs0247						2.11		Ribosomal-protein-serine acetyltransferase (EC 2.3.1.-)	1239	Protein Synthesis
1240	---	gbs0489						-4.021		Ribosomal-protein-serine acetyltransferase (EC 2.3.1.-)	1240	Protein Synthesis
1241	---	gbs1821					-2.094	-8.126		23S rRNA m(1)G 745 methyltransferase (EC 2.1.1.51)	1241	Protein Synthesis
1242	---	gbs0606							-3.644	Phosphohydrolase (MutT nudix family protein)	1242	Replication, recombination and repair
1243	---	gbs0991					-4.029			DNA topoisomerase III (EC 5.99.1.2)	1243	Replication, recombination and repair
1244	---	gbs1120					-4.547			Chromosome partitioning protein parB Adenine-specific methyltransferase (EC 2.1.1.72)	1244	Replication, recombination and repair
1245	---	gbs1371							3.07	DNA-cytosine methyltransferase (EC 2.1.1.37)	1245	Replication, recombination and repair
1246	---	gbs1514						-2.313		Phosphohydrolase (MutT nudix family protein)	1246	Replication, recombination and repair
1247	---	gbs1982							9.74	DNA-damage-inducible protein J	1247	Replication, recombination and repair
1248	---	gbs0806							2.1	Biotin synthesis protein bioC	1248	SEC
1249	---	gbs1264							-3.78	Alpha-acetolactate decarboxylase (EC 4.1.1.5)	1249	SEC
1250	---	gbs1563					-2.513	-3.705		Polyketide synthase O-methyltransferase (EC 2.1.1.-)	1250	SEC
1251	---	gbs1704						-6.577		Isochorismatase family protein	1251	SEC
1252	---	gbs0507					-2.002	-2.455		Multidrug resistance ABC transporter ATP-binding and permease protein	1252	Toxin production and resistance
1253	---	gbs0508					-2.992	-2.348		Multidrug protein lipid ABC transporter family, ATP-binding and permease protein	1253	Toxin production and resistance
1254	---	gbs0919						-15.709		Metal dependent hydrolase	1254	Toxin production and resistance
1255	---	gbs1400					-2.027			Multidrug protein lipid ABC transporter family, ATP-binding and permease protein	1255	Toxin production and resistance
1256	---	gbs1753						-2.398		Multidrug resistance protein B	1256	Toxin production and resistance
1257	---	gbs1871						-7.28		Small multidrug export protein	1257	Toxin production and resistance
1258	---	gbs1987					-2.498			Streptomycin adenyltransferase (Aminoglycoside 6- adenylyltranserase) (Aminoglycoside adenyltransferase)	1258	Toxin production and resistance
1259	---	gbs0121						-2.656	-2.613	Two-component response regulator	1259	Transcription
1260	---	gbs0168					-3.307			Transcriptional regulator, Cro CI family	1260	Transcription
1261	---	gbs0230							5.36	Transcriptional regulator	1261	Transcription
1262	---	gbs0230						-2.319		Transcriptional regulator	1262	Transcription
1263	---	gbs0249					-3.421	-13.466	-5.92	RNA polymerase ECF-type sigma factor	1263	Transcription
1264	---	gbs0250						-3.515		Transcriptional regulator, TetR family	1264	Transcription
1265	---	gbs0298						-12.303		Sensory Transduction Histidine Kinase (EC 2.7.3.-)	1265	Transcription
1266	---	gbs0299						-7.54		Two-component response regulator	1266	Transcription
1267	---	gbs0429					-2.027	-3.001		Two-component response regulator SaeR	1267	Transcription
1268	---	gbs0430						-2.427		Sensory transduction protein kinase SaeS (EC 2.7.3.-)	1268	Transcription
1269	---	gbs0458					-6.162		-5.844	Transcriptional regulator, AraC family	1269	Transcription
1270	---	gbs0462					-2.166		-4.328	Transcriptional regulator, MerR family	1270	Transcription
1271	---	gbs0469						-8.756		Transcriptional regulator, AraC family	1271	Transcription
1272	---	gbs0475					-3.857	-10.761		Transcriptional regulator, Cro CI family	1272	Transcription
1273	---	gbs0618					-2.421	-3.084		Transcriptional regulator, TetR family	1273	Transcription
1274	---	gbs0627						2.12		Transcriptional regulator, AraC family	1274	Transcription
1275	---	gbs0661							-4.61	DNA-entry nuclease (EC 3.1.30.-)	1275	Transcription
1276	---	gbs0672						-4.218		Transcriptional regulator, GntR family	1276	Transcription
1277	---	gbs0685					-3.17	-3.612		Transcriptional regulatory protein	1277	Transcription
1278	---	gbs0804						-2.656		Catabolite control protein B	1278	Transcription
1279	---	gbs0812						-2.567		Transcriptional regulatory protein	1279	Transcription
1280	---	gbs0816						-3.544		Transcriptional regulator, MarR family	1280	Transcription
1281	---	gbs0857					-3.238			Transcriptional activator tenA	1281	Transcription
1282	---	gbs0964							-3.104	Two-component sensor histidine kinase (EC 2.7.3.-)	1282	Transcription
1283	---	gbs1050					4.41	15.22	13.3	Carbon starvation protein A	1283	Transcription
1284	---	gbs1173					-3.819	-48.754		Transcriptional regulator, AraC family	1284	Transcription
1285	---	gbs1196					-4.179	-5.954		Transcriptional regulator, Cro CI family	1285	Transcription
1286	---	gbs1221							-3.304	Phage transcriptional repressor	1286	Transcription
1287	---	gbs1247	cpsA							Transcriptional activator CpsA	1287	Transcription
1288	---	gbs1332					-5.796	8.26		Transcription antiterminator	1288	Transcription
1289	---	gbs1344						4.31	-2.044	Transcriptional regulator, Cro CI family	1289	Transcription
1290	---	gbs1381					-2.017	-9.213		Transcriptional regulator, TetR family	1290	Transcription
1291	---	gbs1479						-5.647		Transcriptional regulator RogB	1291	Transcription
1292	---	gbs1582						-13.401		Transcriptional regulators, LysR family	1292	Transcription
1293	---	gbs1693					-2.549			Transcriptional regulator, TetR family	1293	Transcription
1294	---	gbs1699					-3.111	-5.24		Transcriptional activator tipA	1294	Transcription
1295	---	gbs1749						-2.353		Iron-dependent repressor	1295	Transcription
1296	---	gbs1834						-3.626		Sensory transduction protein kinase (EC 2.7.3.-)	1296	Transcription
1297	---	gbs1835						-5.326	-3.117	Transcriptional regulatory protein	1297	Transcription
1298	---	gbs1849					-2.214	-3.263		Kdg operon repressor	1298	Transcription
1299	---	gbs1869						-2.438		Negative regulator of genetic competence clpC mecB	1299	Transcription
1300	---	gbs1947						-4.2		Phosphate regulon sensor protein phoR (EC 2.7.3.-)	1300	Transcription
1301	---	gbs1948						-3.397		Alkaline phosphatase synthesis two-component response regulator phoP	1301	Transcription
1302	---	gbs1958						2.22		Transcriptional activator tipA	1302	Transcription
1303	---	gbs1994					-2.893	-5.603	-2.026	Transcriptional regulator, Cro CI family	1303	Transcription
1304	---	gbs2009						-4.19		Transcriptional regulatory protein	1304	Transcription
1305	---	gbs2010						-4.03		Two component system histidine kinase (EC 2.7.3.-)	1305	Transcription
1306	---	gbs2082					-2.103			Two-component sensor kinase czcS (EC 2.7.3.-)	1306	Transcription
1307	---	gbs2086					-4.181	-2.116	-3.739	Sporulation kinase A (EC 2.7.3.-)	1307	Transcription
1308	---	gbs2087					-3.843	-3.467	-10.833	Two-component response regulator	1308	Transcription
1309	---	gbs2117						-32.333		Transcriptional regulator, Cro CI family	1309	Transcription
1310	---	gbs0225							-7.398	Hypothetical protein	1310	Unkown
1311	---	gbs0393					-3.498	-2.84	-3.229	Hypothetical protein	1311	Unkown
1312	---	gbs0406						-2.252		Hypothetical protein	1312	Unkown
1313	---	gbs0644	cylX					3.298		Hypothetical protein	1313	Unkown
1314	---	gbs0651	cylE				3.362			Hypothetical protein	1314	Unkown
1315	---	gbs0652	cylF				3.813			Aminomethyltransferase (EC 2.1.2.10)	1315	Unkown
1316	---	gbs0654	cylJ				3.86			UDP glycosyltransferase (EC 2.4.1.-)	1316	Unkown
1317	---	gbs0655	cylK				2.702		-2.511	Hypothetical protein	1317	Unkown
1318	---	gbs0850	fbp				-5.144			Hypothetical protein	1318	Unkown
1319	---	gbs1061					4.129	2.727	5.444	Hypothetical protein	1319	Unkown
1320	---	gbs1062					3.788	2.745		Hypothetical cytosolic protein	1320	Unkown
1321	---	gbs1064					2.634	2.551		Hypothetical protein	1321	Unkown
1322	---	gbs1065					3.464	3.035		Hypothetical protein	1322	Unkown
1323	---	gbs1066					3.174	3.096		Hypothetical protein	1323	Unkown
1324	---	gbs1067					3.198	3.355		Hypothetical protein	1324	Unkown
1325	---	gbs1069					5.136	9.476		Hypothetical protein	1325	Unkown
1326	---	gbs1070					4.776	8.904		Hypothetical membrane associated protein	1326	Unkown
1327	---	gbs1071					4.688	9.444		Hypothetical protein	1327	Unkown
1328	---	gbs1072					4.118	7.176		Hypothetical protein	1328	Unkown
1329	---	gbs1073					4.632	8.125		Phage infection protein	1329	Unkown
1330	---	gbs1074					4.909	27.699	3.893	Hypothetical protein	1330	Unkown
1331	---	gbs1075					3.761	11.696		Hypothetical cytosolic protein	1331	Unkown
1332	---	gbs1087					3.48			Hypothetical protein	1332	Unkown
1333	---	gbs1343						3.49	-2.494	Hypothetical protein	1333	Unkown
1334	---	gbs1474					-3.566		-2.554	Hypothetical protein	1334	Unkown
1335	---	gbs1539						-4.212	-3.684	Hypothetical protein	1335	Unkown
1336	---	gbs0451					3.239	-18.256		C5A peptidase precursor (EC 3.4.21.-)	1336	Virulence
1337	---	gbs0470	alp2				-2.271		-2.829	Cell surface protein	1337	Virulence
1338	---	gbs0479					-4.236		3.192	Cell surface protein	1338	Virulence
1339	---	gbs0640					-2.331	-21.613		Beta-lactamase family protein	1339	Virulence
1340	---	gbs0649	cylA				2.807	2.707		Hemolysin export ABC transporter ATP-binding protein	1340	Virulence
1341	---	gbs0650	cylB				3.641	2.273		Hypothetical ABC transporter permease protein	1341	Virulence
1342	---	gbs1076					4.046	13.527	4.007	Hypothetical secreted protein	1342	Virulence
1343	---	gbs1144							-2.219	Cell surface protein	1343	Virulence
1344	---	gbs1356							8.12	Cell surface protein	1344	Virulence
1345	---	gbs1419					-3.831	-2.856	-2.254	Factor essential for expression of methicillin resistance	1345	Virulence
1346	---	gbs1477							-10.106	Cell wall surface anchor family protein	1346	Virulence
1347	---	gbs1929					11.666	11.102	-3.049	2 ,3 -cyclic-nucleotide 2 -phosphodiesterase (EC 3.1.4.16) 3 -nucleotidase (EC 3.1.3.6)	1347	Virulence
